# Supplementary material for: Using CRISPR-Cas9/phosphoproteomics to identify substrates of calcium/calmodulin-dependent kinase 2δ
Source: J Biol Chem. 2023 Oct 20;299(12):105371. doi: 10.1016/j.jbc.2023.105371 (PMC10783575; doi:10.1016/j.jbc.2023.105371)
Supplement: Supporting Information [file mmc1.xlsx]

## Sheet: Readme
This database lists in abundance for total protein and phosphorylation sites in mpkCCD collecting duct cells as a result of CRISPR-Cas9 deletion of Camk2d genes (Camk2d-KO compared with Camk2d-intact cells). Five independent Camk2d-KO clones were compared with three intact clones.
total proteome
1. filtered out proteins which has 0 values in intact or KO clones (Mipol1 and Pbx2) → Of 5,198 protein, 5,196 proteins were listed
2. total changes; Log2(intact/ko)ratio >0.5 and Log2(intact/ko)ratio <-0.5
monophospho proteome
1. 11,570 monophosphosites were extracted from MaxQuant’s output “Phospho (STY)Sites.txt”.
2. filtered out 33 phosphosites which underwent significant change in total protein abundance → Of 11,570 monophosphosites, 11,537 phosphosites were listed
3. filtered out 7 phosphosites which has 0 values in intact or KO clones → Of 11,537 phosphosites, 11,530 monophosphosites were listed

## Sheet: total_proteome
					Intact_clones		Camk2d_KO_clones
UniProt IDs	Gene Symbol	Protein names	Fasta headers	mpkCCD	V1C33	V1C41	V1C4	V1C38	V3C1	V3C8	V3C13	Intact_log2_average	KO_log2_average	log2_KO/Intact	P_value	Pjoint
Q6PHZ2	Camk2d	Calcium/calmodulin-dependent protein kinase type II subunit delta	sp|Q6PHZ2|KCC2D_MOUSE Calcium/calmodulin-dependent protein kinase type II subunit delta OS=Mus musculus OX=10090 GN=Camk2d PE=1 SV=1	19.9951	19.9272	19.8864	17.4536	17.3369	17.2684	17.2497	17.2855	19.9362	17.3188	-2.61741	5.24016e-09	9.88216e-120
Q2KHK6	Gsdmc2	Gasdermin-C2;Gasdermin-C3	sp|Q2KHK6|GSDC2_MOUSE Gasdermin-C2 OS=Mus musculus OX=10090 GN=Gsdmc2 PE=2 SV=2;sp|Q8CB12|GSDC3_MOUSE Gasdermin-C3 OS=Mus musculus OX=10090 GN=Gsdmc3 PE=2 SV=2	18.2463	18.438	18.1001	16.7884	16.63	17.2861	16.7426	17.6054	18.2615	17.0105	-1.25097	0.00289672	4.12231e-29
Q7TPM1	Prrc2b	Protein PRRC2B	sp|Q7TPM1|PRC2B_MOUSE Protein PRRC2B OS=Mus musculus OX=10090 GN=Prrc2b PE=1 SV=1	19.4472	15.6883	15.2198	15.6778	15.6272	15.2763	15.6267	15.5929	16.7851	15.5602	-1.22493	0.258654	3.97533e-26
P56402	Aqp2	Aquaporin-2	sp|P56402|AQP2_MOUSE Aquaporin-2 OS=Mus musculus OX=10090 GN=Aqp2 PE=1 SV=2	19.756	19.2598	19.1927	18.0527	18.6076	19.0256	18.2905	18.3467	19.4028	18.4646	-0.938182	0.010554	1.42823e-17
Q9R0M0	Celsr2	Cadherin EGF LAG seven-pass G-type receptor 2	sp|Q9R0M0|CELR2_MOUSE Cadherin EGF LAG seven-pass G-type receptor 2 OS=Mus musculus OX=10090 GN=Celsr2 PE=1 SV=3	12.9826	13.0111	12.8496	12.9052	12.7384	14.341	14.6417	14.5408	12.9477	13.8334	0.885693	0.162743	3.61362e-16
Q6A039	Tbc1d12	TBC1 domain family member 12	sp|Q6A039|TBC12_MOUSE TBC1 domain family member 12 OS=Mus musculus OX=10090 GN=Tbc1d12 PE=1 SV=2	12.0037	12.1055	12.024	11.0427	11.2748	11.4829	11.2633	11.096	12.0444	11.2319	-0.812472	0.000254828	1.1731e-15
P21981	Tgm2	Protein-glutamine gamma-glutamyltransferase 2	sp|P21981|TGM2_MOUSE Protein-glutamine gamma-glutamyltransferase 2 OS=Mus musculus OX=10090 GN=Tgm2 PE=1 SV=4	20.934	20.871	21.6961	21.0446	20.403	19.2825	21.5348	18.9834	21.167	20.2497	-0.917343	0.228581	1.29025e-15
E9Q1F5	Myo5c		tr|E9Q1F5|E9Q1F5_MOUSE Myosin VC OS=Mus musculus OX=10090 GN=Myo5c PE=1 SV=1	16.615	15.7238	16.5715	16.022	15.774	15.0841	15.3318	15.3332	16.3034	15.509	-0.794448	0.0427478	5.7437e-13
P68134	Acta1	Actin, alpha skeletal muscle;Actin, alpha cardiac muscle 1;Actin, aortic smooth muscle;Actin, gamma-enteric smooth muscle	sp|P68134|ACTS_MOUSE Actin, alpha skeletal muscle OS=Mus musculus OX=10090 GN=Acta1 PE=1 SV=1;sp|P68033|ACTC_MOUSE Actin, alpha cardiac muscle 1 OS=Mus musculus OX=10090 GN=Actc1 PE=1 SV=1;sp|P62737|ACTA_MOUSE Actin, aortic smooth muscle OS=Mus musculus OX	19.6707	20.7615	20.5662	20.7902	20.7528	20.7806	21.9709	21.1321	20.3328	21.0853	0.752528	0.105291	1.14666e-12
Q9QWY8	Asap1	Arf-GAP with SH3 domain, ANK repeat and PH domain-containing protein 1	sp|Q9QWY8|ASAP1_MOUSE Arf-GAP with SH3 domain, ANK repeat and PH domain-containing protein 1 OS=Mus musculus OX=10090 GN=Asap1 PE=1 SV=2	10.3551	10.4865	11.0868	11.307	11.5263	11.3432	11.2853	11.209	10.6428	11.3342	0.691347	0.00831994	2.92595e-12
E9PVG8	9530053A07Rik		tr|E9PVG8|E9PVG8_MOUSE RIKEN cDNA 9530053A07 gene OS=Mus musculus OX=10090 GN=9530053A07Rik PE=1 SV=1	13.8099	13.4487	13.5404	13.329	12.5344	12.5297	12.8888	13.0601	13.5996	12.8684	-0.731247	0.0160266	7.63627e-12
Q9D187	Ciao2b	Mitotic spindle-associated MMXD complex subunit MIP18	sp|Q9D187|CIA2B_MOUSE Cytosolic iron-sulfur assembly component 2B OS=Mus musculus OX=10090 GN=Ciao2b PE=1 SV=1	13.5319	13.3159	14.1165	14.1257	14.4163	14.4303	14.2351	14.3029	13.6548	14.3021	0.647319	0.0145327	5.26282e-11
Q8R3B7	Brd8	Bromodomain-containing protein 8	sp|Q8R3B7|BRD8_MOUSE Bromodomain-containing protein 8 OS=Mus musculus OX=10090 GN=Brd8 PE=1 SV=2	16.4276	16.0249	16.4448	15.6774	15.833	15.6627	15.4365	15.6326	16.2991	15.6484	-0.650648	0.00253928	7.51533e-11
A2ABV5	Med14	Mediator of RNA polymerase II transcription subunit 14	sp|A2ABV5|MED14_MOUSE Mediator of RNA polymerase II transcription subunit 14 OS=Mus musculus OX=10090 GN=Med14 PE=1 SV=1	17.5446	17.2679	17.2527	16.5435	16.8859	16.7132	16.7856	16.8711	17.355	16.7599	-0.595156	0.00152084	5.87661e-10
Q9CPQ1	Cox6c	Cytochrome c oxidase subunit 6C	sp|Q9CPQ1|COX6C_MOUSE Cytochrome c oxidase subunit 6C OS=Mus musculus OX=10090 GN=Cox6c PE=1 SV=3	17.6247	17.8912	17.979	18.1546	18.2617	18.228	18.7103	18.2345	17.8317	18.3178	0.486176	0.0196621	1.09445e-07
Q76KJ5	Polr1g	DNA-directed RNA polymerase I subunit RPA34	sp|Q76KJ5|RPA34_MOUSE DNA-directed RNA polymerase I subunit RPA34 OS=Mus musculus OX=10090 GN=Polr1g PE=1 SV=2	10.8498	11.797	12.1128	12.4506	11.6629	12.2482	12.3061	12.1223	11.5866	12.158	0.571469	0.134164	1.94032e-08
Q9D7S9	Chmp5	Charged multivesicular body protein 5	sp|Q9D7S9|CHMP5_MOUSE Charged multivesicular body protein 5 OS=Mus musculus OX=10090 GN=Chmp5 PE=1 SV=1	11.3328	11.5928	10.9857	11.5294	12.2045	11.8233	11.5972	11.7167	11.3038	11.7742	0.470456	0.0604901	6.23291e-07
Q6R2P8	Neil2	Endonuclease 8-like 2	sp|Q6R2P8|NEIL2_MOUSE Endonuclease 8-like 2 OS=Mus musculus OX=10090 GN=Neil2 PE=2 SV=4	12.2713	10.1675	12.2703	12.3447	12.581	11.7245	12.0185	12.0543	11.5697	12.1446	0.574855	0.334702	4.14246e-08
Q60829	Ppp1r1b	Protein phosphatase 1 regulatory subunit 1B	sp|Q60829|PPR1B_MOUSE Protein phosphatase 1 regulatory subunit 1B OS=Mus musculus OX=10090 GN=Ppp1r1b PE=1 SV=2	14.2177	13.1859	14.0211	13.9932	14.7945	14.6208	14.2347	13.7442	13.8082	14.2775	0.469242	0.224693	2.42623e-06
Q7TSG5	Sh3d21	SH3 domain-containing protein 21	sp|Q7TSG5|SH321_MOUSE SH3 domain-containing protein 21 OS=Mus musculus OX=10090 GN=Sh3d21 PE=1 SV=1	20.1138	20.5847	20.6024	20.9491	20.7745	20.6742	21.3694	20.9789	20.4336	20.9492	0.515598	0.0398314	6.67707e-08
Q8K4F6	Nsun5	Probable 28S rRNA (cytosine-C(5))-methyltransferase	sp|Q8K4F6|NSUN5_MOUSE 28S rRNA (cytosine-C(5))-methyltransferase OS=Mus musculus OX=10090 GN=Nsun5 PE=1 SV=2	12.6437	12.171	12.8426	13.2104	13.074	13.214	12.9827	12.8164	12.5524	13.0595	0.507085	0.0282241	6.73838e-08
Q8CGP5	Hist1h2af	Histone H2A type 1-F;Histone H2A type 3;Histone H2A type 1-H;Histone H2A type 1-K;Histone H2A	sp|Q8CGP5|H2A1F_MOUSE Histone H2A type 1-F OS=Mus musculus OX=10090 GN=Hist1h2af PE=1 SV=3;sp|Q8BFU2|H2A3_MOUSE Histone H2A type 3 OS=Mus musculus OX=10090 GN=H2aw PE=1 SV=3;sp|Q8CGP6|H2A1H_MOUSE Histone H2A type 1-H OS=Mus musculus OX=10090 GN=H2ac12 PE=1	24.6763	24.6785	24.5511	24.8576	25.3248	25.1219	25.1342	25.078	24.6353	25.1033	0.467996	0.00413324	4.68244e-08
Q8R0F5	Rbmx2	RNA-binding motif protein, X-linked 2	sp|Q8R0F5|RBMX2_MOUSE RNA-binding motif protein, X-linked 2 OS=Mus musculus OX=10090 GN=Rbmx2 PE=1 SV=1	12.4127	11.949	11.8831	12.6101	12.3123	12.7943	12.1751	12.8527	12.0816	12.5489	0.4673	0.0724057	8.42483e-07
E9Q0B5	Fcgbp		tr|E9Q0B5|E9Q0B5_MOUSE Fc fragment of IgG-binding protein OS=Mus musculus OX=10090 GN=Fcgbp PE=1 SV=1	21.0196	20.6496	20.9039	20.5148	20.047	20.2291	20.3593	20.5973	20.8577	20.3495	-0.508215	0.0163626	2.26737e-07
P15975	Usp53	Inactive ubiquitin carboxyl-terminal hydrolase 53	sp|P15975|UBP53_MOUSE Inactive ubiquitin carboxyl-terminal hydrolase 53 OS=Mus musculus OX=10090 GN=Usp53 PE=1 SV=2	13.3194	13.4366	13.2843	13.5592	13.5306	13.7653	14.2033	13.9942	13.3468	13.8105	0.463735	0.0379794	5.06489e-07
Q4KML4	Abracl	Costars family protein ABRACL	sp|Q4KML4|ABRAL_MOUSE Costars family protein ABRACL OS=Mus musculus OX=10090 GN=Abracl PE=1 SV=1	15.6477	15.4551	15.6949	15.9238	16.084	16.1676	16.0863	16.0437	15.5992	16.0611	0.461841	0.000863605	1.23781e-08
Q80VI1	Trim56	E3 ubiquitin-protein ligase TRIM56	sp|Q80VI1|TRI56_MOUSE E3 ubiquitin-protein ligase TRIM56 OS=Mus musculus OX=10090 GN=Trim56 PE=1 SV=1	10.8677	11.4913	11.8384	11.4949	10.4703	10.2023	11.16	10.8929	11.3991	10.8441	-0.555029	0.186843	4.0299e-07
P62315	Snrpd1	Small nuclear ribonucleoprotein Sm D1	sp|P62315|SMD1_MOUSE Small nuclear ribonucleoprotein Sm D1 OS=Mus musculus OX=10090 GN=Snrpd1 PE=1 SV=1	13.2068	13.855	13.5518	13.9517	13.7579	13.7882	14.4214	14.0042	13.5379	13.9847	0.446794	0.0766465	1.93034e-06
Q6GSS7	Hist2h2aa1	Histone H2A type 2-A;Histone H2A type 2-C	sp|Q6GSS7|H2A2A_MOUSE Histone H2A type 2-A OS=Mus musculus OX=10090 GN=Hist2h2aa2 PE=1 SV=3;sp|Q64523|H2A2C_MOUSE Histone H2A type 2-C OS=Mus musculus OX=10090 GN=H2ac20 PE=1 SV=3	23.4408	23.4407	23.4045	23.5769	23.727	24.0673	24.0161	23.967	23.4286	23.8709	0.442224	0.0124202	3.70033e-07
Q6PDM1	Msl1	Male-specific lethal 1 homolog	sp|Q6PDM1|MSL1_MOUSE Male-specific lethal 1 homolog OS=Mus musculus OX=10090 GN=Msl1 PE=1 SV=1	14.3885	14.5108	14.3718	14.2074	14.7722	16.0582	14.3324	14.9391	14.4237	14.8619	0.438177	0.356489	1.23093e-05
Q9Z0P4	Palm	Paralemmin-1	sp|Q9Z0P4|PALM_MOUSE Paralemmin-1 OS=Mus musculus OX=10090 GN=Palm PE=1 SV=1	12.043	11.3246	12.1555	12.5936	12.113	12.1932	12.5109	11.9588	11.841	12.2739	0.432844	0.132578	5.55055e-06
Q91VU6	Dcaf11	DDB1- and CUL4-associated factor 11	sp|Q91VU6|DCA11_MOUSE DDB1- and CUL4-associated factor 11 OS=Mus musculus OX=10090 GN=Dcaf11 PE=1 SV=1	12.0146	11.8646	11.6806	12.4905	12.2558	11.8702	12.5949	12.1911	11.8533	12.2805	0.427213	0.0580653	2.97286e-06
Q9D7A6	Srp19	Signal recognition particle 19 kDa protein	sp|Q9D7A6|SRP19_MOUSE Signal recognition particle 19 kDa protein OS=Mus musculus OX=10090 GN=Srp19 PE=1 SV=1	12.6704	11.9347	12.762	12.5384	12.9197	12.8026	13.153	12.9107	12.4557	12.8649	0.409196	0.129353	1.24195e-05
Q66JX5	Cep43	FGFR1 oncogene partner	sp|Q66JX5|CEP43_MOUSE Centrosomal protein 43 OS=Mus musculus OX=10090 GN=Cep43 PE=1 SV=1	11.4039	11.3833	9.91117	9.76595	10.5889	10.6837	11.0631	9.69593	10.8995	10.3595	-0.53993	0.329316	1.31656e-06
O08691	Arg2	Arginase-2, mitochondrial	sp|O08691|ARGI2_MOUSE Arginase-2, mitochondrial OS=Mus musculus OX=10090 GN=Arg2 PE=1 SV=1	16.5471	16.6963	16.8667	17.0313	15.5684	16.1076	15.7522	16.442	16.7034	16.1803	-0.523062	0.189584	1.48126e-06
Q78IK2	Atp5mk	Up-regulated during skeletal muscle growth protein 5	sp|Q78IK2|ATPMK_MOUSE ATP synthase membrane subunit K, mitochondrial OS=Mus musculus OX=10090 GN=Atp5mk PE=1 SV=1	18.0159	17.9238	18.2163	18.5015	18.3266	18.4578	18.5574	18.3909	18.052	18.4468	0.394851	0.00314873	4.90625e-07
Q921J4	Ube2s	Ubiquitin-conjugating enzyme E2 S	sp|Q921J4|UBE2S_MOUSE Ubiquitin-conjugating enzyme E2 S OS=Mus musculus OX=10090 GN=Ube2s PE=1 SV=1;tr|A0A6I8MX03|A0A6I8MX03_MOUSE UBC core domain-containing protein OS=Mus musculus OX=10090 PE=3 SV=1	11.0733	11.604	11.6447	11.7897	12.6148	11.5659	11.8224	11.3452	11.4407	11.8276	0.386938	0.26709	5.40219e-05
P51612	Xpc	DNA repair protein complementing XP-C cells homolog	sp|P51612|XPC_MOUSE DNA repair protein complementing XP-C cells homolog OS=Mus musculus OX=10090 GN=Xpc PE=1 SV=2	13.0261	12.9012	13.1655	12.8746	13.3401	13.622	13.3879	13.8175	13.0309	13.4084	0.377459	0.135076	3.71284e-05
Q8BNI4	Derl2	Derlin-2	sp|Q8BNI4|DERL2_MOUSE Derlin-2 OS=Mus musculus OX=10090 GN=Derl2 PE=1 SV=2	11.1215	11.3086	11.9346	11.8882	11.0254	12.0428	12.2949	11.8527	11.4549	11.8208	0.365905	0.318808	0.000126273
Q9QXG9	Tinf2	TERF1-interacting nuclear factor 2	sp|Q9QXG9|TINF2_MOUSE TERF1-interacting nuclear factor 2 OS=Mus musculus OX=10090 GN=Tinf2 PE=1 SV=2	11.604	10.994	11.6952	11.8765	12.1189	11.6629	11.6494	11.6771	11.4311	11.797	0.36586	0.118667	4.70682e-05
Q5SPL2	Phf12	PHD finger protein 12	sp|Q5SPL2|PHF12_MOUSE PHD finger protein 12 OS=Mus musculus OX=10090 GN=Phf12 PE=1 SV=1	12.6354	12.5105	11.6204	12.8506	12.7824	13.0514	12.4289	11.9722	12.2554	12.6171	0.361687	0.334093	0.000150853
Q80XU3	Nucks1	Nuclear ubiquitous casein and cyclin-dependent kinase substrate 1	sp|Q80XU3|NUCKS_MOUSE Nuclear ubiquitous casein and cyclin-dependent kinase substrate 1 OS=Mus musculus OX=10090 GN=Nucks1 PE=1 SV=1	18.7351	18.6817	18.6647	18.9702	19.0663	19.0812	19.1149	19.0272	18.6938	19.0519	0.3581	6.49966e-05	3.27761e-08
Q6ZPZ3	Zc3h4	Zinc finger CCCH domain-containing protein 4	sp|Q6ZPZ3|ZC3H4_MOUSE Zinc finger CCCH domain-containing protein 4 OS=Mus musculus OX=10090 GN=Zc3h4 PE=1 SV=2	18.068	17.9742	17.9861	18.0605	18.2228	18.3867	18.5417	18.4981	18.0094	18.3419	0.33253	0.0334409	3.61089e-05
Q80Y20	Alkbh8	Alkylated DNA repair protein alkB homolog 8	sp|Q80Y20|ALKB8_MOUSE Alkylated DNA repair protein alkB homolog 8 OS=Mus musculus OX=10090 GN=Alkbh8 PE=1 SV=1	12.0199	11.2776	12.0146	12.3498	12.1732	12.1592	12.2629	11.5483	11.7707	12.0987	0.327973	0.255779	0.000314812
Q924Z4	Cers2	Ceramide synthase 2	sp|Q924Z4|CERS2_MOUSE Ceramide synthase 2 OS=Mus musculus OX=10090 GN=Cers2 PE=1 SV=1	13.4783	14.6731	14.5273	14.3188	14.235	14.4276	15.1173	14.662	14.2262	14.5521	0.3259	0.383421	0.000500633
Q9D7B1	Dus2	tRNA-dihydrouridine(20) synthase [NAD(P)+]-like	sp|Q9D7B1|DUS2L_MOUSE tRNA-dihydrouridine(20) synthase [NAD(P)+]-like OS=Mus musculus OX=10090 GN=Dus2 PE=1 SV=1	16.6847	16.7233	16.77	16.9491	17.0902	17.0673	17.0629	17.065	16.726	17.0469	0.320875	0.000146382	2.20291e-07
E9Q7E2	Arid2		sp|E9Q7E2|ARID2_MOUSE AT-rich interactive domain-containing protein 2 OS=Mus musculus OX=10090 GN=Arid2 PE=1 SV=1	17.5136	17.4742	17.4388	17.6083	17.7837	17.8702	17.877	17.8391	17.4755	17.7956	0.320106	0.00331622	5.09931e-06
P33174	Kif4	Chromosome-associated kinesin KIF4	sp|P33174|KIF4_MOUSE Chromosome-associated kinesin KIF4 OS=Mus musculus OX=10090 GN=Kif4 PE=1 SV=3	14.0326	14.4934	13.5877	14.4209	14.6055	14.3647	14.0558	14.3267	14.0379	14.3547	0.316829	0.208109	0.000350665
Q60963	Pla2g7	Platelet-activating factor acetylhydrolase	sp|Q60963|PAFA_MOUSE Platelet-activating factor acetylhydrolase OS=Mus musculus OX=10090 GN=Pla2g7 PE=1 SV=2	18.3253	18.4098	18.4986	18.5549	18.6199	18.6463	18.9143	18.8909	18.4112	18.7253	0.314036	0.0244796	4.45656e-05
P50543	S100a11	Protein S100-A11	sp|P50543|S10AB_MOUSE Protein S100-A11 OS=Mus musculus OX=10090 GN=S100a11 PE=1 SV=1	22.8668	22.7355	23.0249	23.0823	22.7108	23.3142	23.3663	23.4725	22.8757	23.1892	0.313501	0.151468	0.00027985
O89090	Sp1	Transcription factor Sp1	sp|O89090|SP1_MOUSE Transcription factor Sp1 OS=Mus musculus OX=10090 GN=Sp1 PE=1 SV=2	15.9156	15.765	15.722	15.9696	16.1795	16.1408	16.0787	16.1739	15.8009	16.1085	0.307636	0.0038525	8.35712e-06
Q9D4J1	Efhd1	EF-hand domain-containing protein D1	sp|Q9D4J1|EFHD1_MOUSE EF-hand domain-containing protein D1 OS=Mus musculus OX=10090 GN=Efhd1 PE=1 SV=1	13.3026	13.1179	12.9448	13.5809	13.2544	13.2104	13.3627	13.7299	13.1218	13.4277	0.305894	0.0910377	0.000207034
Q8R0G7	Spns1	Protein spinster homolog 1	sp|Q8R0G7|SPNS1_MOUSE Protein spinster homolog 1 OS=Mus musculus OX=10090 GN=Spns1 PE=2 SV=1	13.7258	13.7059	13.9558	14.0459	14.2147	14.2037	13.9952	14.0338	13.7958	14.0986	0.302825	0.0117337	2.89844e-05
Q7TN29	Smap2	Stromal membrane-associated protein 2	sp|Q7TN29|SMAP2_MOUSE Stromal membrane-associated protein 2 OS=Mus musculus OX=10090 GN=Smap2 PE=1 SV=1	13.4105	13.4655	13.5488	13.6494	13.7671	13.76	13.8845	13.8047	13.4749	13.7732	0.298265	0.00224204	6.25455e-06
O89023	Tpp1	Tripeptidyl-peptidase 1	sp|O89023|TPP1_MOUSE Tripeptidyl-peptidase 1 OS=Mus musculus OX=10090 GN=Tpp1 PE=1 SV=2	13.4037	13.1639	13.4276	13.8051	13.892	13.2154	13.7247	13.503	13.3317	13.6281	0.296349	0.138585	0.000406712
P59328	Wdhd1	WD repeat and HMG-box DNA-binding protein 1	sp|P59328|WDHD1_MOUSE WD repeat and HMG-box DNA-binding protein 1 OS=Mus musculus OX=10090 GN=Wdhd1 PE=1 SV=2	18.6638	18.764	18.7477	18.7967	19.104	19.2706	18.9155	19.0202	18.7252	19.0214	0.296233	0.0360454	0.000106108
P06537	Nr3c1	Glucocorticoid receptor	sp|P06537|GCR_MOUSE Glucocorticoid receptor OS=Mus musculus OX=10090 GN=Nr3c1 PE=1 SV=2	14.5427	14.0227	14.2692	14.7585	14.5502	14.4114	14.6274	14.5027	14.2782	14.57	0.291823	0.0734815	0.000242836
Q8R3P6	Ints14	von Willebrand factor A domain-containing protein 9	sp|Q8R3P6|INT14_MOUSE Integrator complex subunit 14 OS=Mus musculus OX=10090 GN=Ints14 PE=1 SV=1	13.4501	13.4069	13.8941	13.9339	13.6212	14.1434	14.0682	13.6053	13.5837	13.8744	0.290725	0.171973	0.000584805
Q62481	Vps72	Vacuolar protein sorting-associated protein 72 homolog	sp|Q62481|VPS72_MOUSE Vacuolar protein sorting-associated protein 72 homolog OS=Mus musculus OX=10090 GN=Vps72 PE=2 SV=2	13.8799	14.019	14.2729	14.2999	14.2353	14.3753	14.5658	14.2465	14.0573	14.3446	0.287298	0.0488225	0.000181423
Q8BHL4	Gprc5a	Retinoic acid-induced protein 3	sp|Q8BHL4|RAI3_MOUSE Retinoic acid-induced protein 3 OS=Mus musculus OX=10090 GN=Gprc5a PE=1 SV=1	15.6011	15.6561	15.702	16.0137	16.1199	15.615	16.2101	15.6912	15.6531	15.93	0.276928	0.131336	0.000635192
Q8VDQ1	Ptgr2	Prostaglandin reductase 2	sp|Q8VDQ1|PTGR2_MOUSE Prostaglandin reductase 2 OS=Mus musculus OX=10090 GN=Ptgr2 PE=1 SV=2	17.9643	17.614	17.8876	18.0754	18.1286	18.0274	18.1704	18.0632	17.822	18.093	0.271047	0.0185466	0.000103821
Q9R1Z7	Pts	6-pyruvoyl tetrahydrobiopterin synthase	sp|Q9R1Z7|PTPS_MOUSE 6-pyruvoyl tetrahydrobiopterin synthase OS=Mus musculus OX=10090 GN=Pts PE=1 SV=2	12.1999	12.9812	13.4253	12.944	13.6609	13.0868	13.2284	12.7639	12.8688	13.1368	0.267993	0.448856	0.00270829
P60762	Morf4l1	Mortality factor 4-like protein 1	sp|P60762|MO4L1_MOUSE Mortality factor 4-like protein 1 OS=Mus musculus OX=10090 GN=Morf4l1 PE=1 SV=2	16.3641	16.027	16.0613	16.0249	16.3905	16.421	16.9054	16.339	16.1508	16.4162	0.265343	0.240934	0.00155069
Q8R105	Vps37c	Vacuolar protein sorting-associated protein 37C	sp|Q8R105|VP37C_MOUSE Vacuolar protein sorting-associated protein 37C OS=Mus musculus OX=10090 GN=Vps37c PE=1 SV=1	14.3851	14.1269	13.9621	14.5587	14.3681	14.2182	14.403	14.5535	14.158	14.4203	0.262249	0.0779834	0.000540875
Q6P069	Sri	Sorcin	sp|Q6P069|SORCN_MOUSE Sorcin OS=Mus musculus OX=10090 GN=Sri PE=1 SV=1	19.1351	19.0119	19.3379	19.3706	19.5013	19.365	19.4037	19.4761	19.1617	19.4234	0.261711	0.0158744	0.000111536
P97432	Nbr1	Next to BRCA1 gene 1 protein	sp|P97432|NBR1_MOUSE Next to BRCA1 gene 1 protein OS=Mus musculus OX=10090 GN=Nbr1 PE=1 SV=1	12.9724	13.4104	13.4172	13.704	13.4102	13.485	13.5968	13.443	13.2667	13.5278	0.261117	0.090286	0.000643474
Q9Z0T9	Itgb6	Integrin beta-6	sp|Q9Z0T9|ITB6_MOUSE Integrin beta-6 OS=Mus musculus OX=10090 GN=Itgb6 PE=1 SV=1	18.9409	18.8058	18.9447	19.1811	19.0241	19.1763	19.1786	19.2251	18.8971	19.157	0.259924	0.00377054	2.76511e-05
Q9JJV2	Pfn2	Profilin-2	sp|Q9JJV2|PROF2_MOUSE Profilin-2 OS=Mus musculus OX=10090 GN=Pfn2 PE=1 SV=3	13.7295	13.3576	13.4243	13.7746	14.2681	13.5629	13.7025	13.5085	13.5038	13.7633	0.259514	0.238487	0.00176616
P00920	Ca2	Carbonic anhydrase 2	sp|P00920|CAH2_MOUSE Carbonic anhydrase 2 OS=Mus musculus OX=10090 GN=Ca2 PE=1 SV=4	20.6958	20.5223	20.8907	21.2916	19.9575	20.8842	21.6421	21.0258	20.7029	20.9602	0.257305	0.52768	0.00411882
Q64467	Gapdhs	Glyceraldehyde-3-phosphate dehydrogenase, testis-specific	sp|Q64467|G3PT_MOUSE Glyceraldehyde-3-phosphate dehydrogenase, testis-specific OS=Mus musculus OX=10090 GN=Gapdhs PE=1 SV=1	17.1287	16.8824	17.1137	17.2011	17.1588	17.4046	17.2459	17.4748	17.0416	17.297	0.255436	0.0430425	0.000351158
Q8K1L5	Ppp1r11	Protein phosphatase 1 regulatory subunit 11	sp|Q8K1L5|PP1RB_MOUSE E3 ubiquitin-protein ligase PPP1R11 OS=Mus musculus OX=10090 GN=Ppp1r11 PE=1 SV=1	13.7209	13.1647	13.2913	13.7617	13.755	13.5669	13.6738	13.4772	13.3923	13.6469	0.254645	0.125732	0.00104507
P01132	Egf	Pro-epidermal growth factor;Epidermal growth factor	sp|P01132|EGF_MOUSE Pro-epidermal growth factor OS=Mus musculus OX=10090 GN=Egf PE=1 SV=2	16.0017	16.3728	16.2566	16.5254	16.5024	16.2833	16.5842	16.4128	16.2104	16.4616	0.251221	0.0559385	0.000503806
Q8R5K4	Nol6	Nucleolar protein 6	sp|Q8R5K4|NOL6_MOUSE Nucleolar protein 6 OS=Mus musculus OX=10090 GN=Nol6 PE=2 SV=2	17.1181	17.4317	17.0528	18.137	17.7099	17.2464	17.0401	17.1251	17.2009	17.4517	0.250841	0.418071	0.00379878
Q8K4L4	Pof1b	Protein POF1B	sp|Q8K4L4|POF1B_MOUSE Protein POF1B OS=Mus musculus OX=10090 GN=Pof1b PE=2 SV=3	14.3582	14.1329	14.287	14.3296	14.5616	13.9257	15.3012	14.4261	14.2594	14.5088	0.249473	0.442484	0.00415045
Q91XC0	Ajuba	LIM domain-containing protein ajuba	sp|Q91XC0|AJUBA_MOUSE LIM domain-containing protein ajuba OS=Mus musculus OX=10090 GN=Ajuba PE=1 SV=1	11.7886	10.6977	10.9942	11.4366	10.9499	11.5175	11.5621	11.5654	11.1602	11.4063	0.246109	0.419515	0.00425284
Q8VE96	Slc35f6	Solute carrier family 35 member F6	sp|Q8VE96|S35F6_MOUSE Solute carrier family 35 member F6 OS=Mus musculus OX=10090 GN=Slc35f6 PE=1 SV=1	15.1906	15.2223	15.4337	15.24	15.6075	15.3084	15.7506	15.731	15.2822	15.5275	0.245313	0.159882	0.00165069
Q8BKT3	Gcfc2	GC-rich sequence DNA-binding factor 2	sp|Q8BKT3|GCFC2_MOUSE Intron Large complex component GCFC2 OS=Mus musculus OX=10090 GN=Gcfc2 PE=1 SV=2	12.7163	12.5359	12.8374	12.7945	13.2059	13.0934	13.1599	12.4535	12.6965	12.9414	0.244898	0.264956	0.0027616
S4R1M9	Osbpl10	Oxysterol-binding protein	sp|S4R1M9|OSB10_MOUSE Oxysterol-binding protein-related protein 10 OS=Mus musculus OX=10090 GN=Osbpl10 PE=1 SV=1	12.9652	13.3359	13.2493	13.2083	13.4025	13.6195	13.3241	13.5847	13.1835	13.4278	0.24435	0.113685	0.00119987
Q6P6I6	Polr2m	DNA-directed RNA polymerase II subunit GRINL1A	sp|Q6P6I6|GRL1A_MOUSE DNA-directed RNA polymerase II subunit GRINL1A OS=Mus musculus OX=10090 GN=Polr2m PE=2 SV=2	12.5475	12.7053	12.3471	12.5888	13.029	12.9196	12.8214	12.5198	12.5333	12.7757	0.242412	0.1563	0.00172411
Q6PD19	Armh3	UPF0668 protein C10orf76 homolog	sp|Q6PD19|ARMD3_MOUSE Armadillo-like helical domain-containing protein 3 OS=Mus musculus OX=10090 GN=Armh3 PE=1 SV=2	12.4044	11.4634	12.5382	12.8469	12.1828	12.0175	12.5301	12.3053	12.1353	12.3765	0.241202	0.470253	0.00533159
P56873	Znrd2	Sjoegren syndrome/scleroderma autoantigen 1 homolog	sp|P56873|ZNRD2_MOUSE Protein ZNRD2 OS=Mus musculus OX=10090 GN=Znrd2 PE=1 SV=1	14.8024	15.2187	14.976	15.185	14.9774	15.1153	15.5525	15.3562	14.999	15.2373	0.238231	0.185852	0.00225311
P10833	Rras	Ras-related protein R-Ras	sp|P10833|RRAS_MOUSE Ras-related protein R-Ras OS=Mus musculus OX=10090 GN=Rras PE=1 SV=1	14.4349	14.6577	14.4601	14.8543	14.7014	14.8026	14.8989	14.5137	14.5176	14.7542	0.236604	0.0648438	0.000815266
O88712	Ctbp1	C-terminal-binding protein 1	sp|O88712|CTBP1_MOUSE C-terminal-binding protein 1 OS=Mus musculus OX=10090 GN=Ctbp1 PE=1 SV=2	14.3458	14.1319	14.3474	14.2142	14.5927	14.5626	14.5726	14.6007	14.275	14.5086	0.233524	0.0812065	0.00109335
Q99N28	Cadm3	Cell adhesion molecule 3	sp|Q99N28|CADM3_MOUSE Cell adhesion molecule 3 OS=Mus musculus OX=10090 GN=Cadm3 PE=1 SV=1	26.7141	26.5732	26.4705	26.5136	26.7158	26.8867	27.1273	26.8527	26.586	26.8192	0.233275	0.157321	0.00212983
Q9QWZ1	Rad1	Cell cycle checkpoint protein RAD1	sp|Q9QWZ1|RAD1_MOUSE Cell cycle checkpoint protein RAD1 OS=Mus musculus OX=10090 GN=Rad1 PE=1 SV=1	13.4026	13.6607	13.6879	14.144	13.6257	13.8841	13.6466	13.7817	13.5837	13.8164	0.232666	0.153207	0.00210225
Q3TLR7	Dtl	Denticleless protein homolog	sp|Q3TLR7|DTL_MOUSE Denticleless protein homolog OS=Mus musculus OX=10090 GN=Dtl PE=1 SV=2	13.1635	13.4429	13.4561	13.5829	13.8218	13.4615	13.5674	13.4974	13.3542	13.5862	0.232066	0.0775092	0.00107771
P68433	H3c1	Histone H3.1;Histone H3.2	sp|P68433|H31_MOUSE Histone H3.1 OS=Mus musculus OX=10090 GN=H3c11 PE=1 SV=2;sp|P84228|H32_MOUSE Histone H3.2 OS=Mus musculus OX=10090 GN=H3c15 PE=1 SV=2	25.0111	25.5325	25.2077	25.3921	25.4709	25.3534	25.8294	25.3651	25.2504	25.4822	0.231741	0.204197	0.00285959
P62500	Tsc22d1	TSC22 domain family protein 1	sp|P62500|T22D1_MOUSE TSC22 domain family protein 1 OS=Mus musculus OX=10090 GN=Tsc22d1 PE=1 SV=2	16.6691	16.4793	16.3298	16.5407	17.3782	16.639	16.6013	16.4598	16.4928	16.7238	0.231063	0.359903	0.0051158
P21550	Eno3	Beta-enolase	sp|P21550|ENOB_MOUSE Beta-enolase OS=Mus musculus OX=10090 GN=Eno3 PE=1 SV=3	18.3409	18.6215	18.664	18.4221	19.4672	18.5912	18.647	18.7225	18.5421	18.77	0.227885	0.401838	0.00612273
P62855	Rps26	40S ribosomal protein S26	sp|P62855|RS26_MOUSE 40S ribosomal protein S26 OS=Mus musculus OX=10090 GN=Rps26 PE=1 SV=3	20.473	20.7081	20.5517	20.6344	20.6794	20.7944	21.0491	20.8638	20.5776	20.8042	0.22664	0.0854689	0.00133794
Q8CHH5	Bicral	GLTSCR1-like protein	sp|Q8CHH5|BICRL_MOUSE BRD4-interacting chromatin-remodeling complex-associated protein-like OS=Mus musculus OX=10090 GN=Bicral PE=1 SV=2	17.7289	17.7961	17.8116	17.8072	18.0263	18.1137	18.056	18.0213	17.7789	18.0049	0.22604	0.0199698	0.000316696
Q61292	Lamb2	Laminin subunit beta-2	sp|Q61292|LAMB2_MOUSE Laminin subunit beta-2 OS=Mus musculus OX=10090 GN=Lamb2 PE=1 SV=2	13.0806	13.0051	12.9338	13.2079	13.8822	13.1174	12.9898	12.9549	13.0065	13.2304	0.223979	0.363042	0.00601905
Q7TPE5	Slc7a6os	Probable RNA polymerase II nuclear localization protein SLC7A6OS	sp|Q7TPE5|S7A6O_MOUSE Probable RNA polymerase II nuclear localization protein SLC7A6OS OS=Mus musculus OX=10090 GN=Slc7a6os PE=1 SV=1	12.0915	11.7912	11.8684	11.9747	12.0649	12.2273	12.4587	11.9634	11.917	12.1378	0.22076	0.167122	0.00296821
Q9WVQ5	Apip	Methylthioribulose-1-phosphate dehydratase	sp|Q9WVQ5|MTNB_MOUSE Methylthioribulose-1-phosphate dehydratase OS=Mus musculus OX=10090 GN=Apip PE=1 SV=1	15.4469	15.4198	15.3076	15.5763	15.4044	15.7013	15.7474	15.6151	15.3914	15.6089	0.217501	0.0432244	0.000822528
Q8R5C8	Zmynd11	Zinc finger MYND domain-containing protein 11	sp|Q8R5C8|ZMY11_MOUSE Zinc finger MYND domain-containing protein 11 OS=Mus musculus OX=10090 GN=Zmynd11 PE=1 SV=2	14.4898	14.3504	14.7254	14.8727	14.7057	14.7145	14.7514	14.6493	14.5218	14.7387	0.216859	0.0607315	0.00117139
F2Z3U3	Raph1		tr|F2Z3U3|F2Z3U3_MOUSE Ras association (RalGDS/AF-6) and pleckstrin homology domains 1 OS=Mus musculus OX=10090 GN=Raph1 PE=1 SV=2	15.9526	15.6891	15.8334	16.3968	15.6175	16.3515	16.0706	15.7718	15.825	16.0417	0.216628	0.348438	0.00675336
P42225	Stat1	Signal transducer and activator of transcription 1	sp|P42225|STAT1_MOUSE Signal transducer and activator of transcription 1 OS=Mus musculus OX=10090 GN=Stat1 PE=1 SV=1	16.8296	16.8092	16.7019	16.7723	16.8808	17.0598	17.334	16.9362	16.7802	16.9966	0.216376	0.151012	0.00294241
Q8BXZ1	Tmx3	Protein disulfide-isomerase TMX3	sp|Q8BXZ1|TMX3_MOUSE Protein disulfide-isomerase TMX3 OS=Mus musculus OX=10090 GN=Tmx3 PE=1 SV=2	18.501	17.6624	18.4086	18.565	18.2066	18.3758	18.4836	18.4035	18.1907	18.4069	0.216243	0.342252	0.00668732
A2A4U6	Zfp334	B-cell lymphoma/leukemia 11B;B-cell lymphoma/leukemia 11A	tr|A2A4U6|A2A4U6_MOUSE Zinc finger protein 334 OS=Mus musculus OX=10090 GN=Zfp334 PE=1 SV=1;sp|Q99PV8|BC11B_MOUSE B-cell lymphoma/leukemia 11B OS=Mus musculus OX=10090 GN=Bcl11b PE=1 SV=1;sp|Q9QYE3|BC11A_MOUSE B-cell lymphoma/leukemia 11A OS=Mus musculus O	16.7889	17.0194	16.9745	16.9758	17.0055	16.935	17.6764	17.1206	16.9276	17.1427	0.215059	0.30029	0.00601469
O35492	Clk3	Dual specificity protein kinase CLK3	sp|O35492|CLK3_MOUSE Dual specificity protein kinase CLK3 OS=Mus musculus OX=10090 GN=Clk3 PE=1 SV=2	15.4279	15.3013	15.4425	15.475	15.7034	15.5576	15.6786	15.6024	15.3906	15.6034	0.212828	0.0160672	0.000337122
Q2M3X8	Phactr1	Phosphatase and actin regulator 1	sp|Q2M3X8|PHAR1_MOUSE Phosphatase and actin regulator 1 OS=Mus musculus OX=10090 GN=Phactr1 PE=1 SV=1	16.0891	15.7501	15.9232	15.9436	15.8645	16.2398	16.4614	16.1578	15.9208	16.1334	0.212661	0.230166	0.00484605
P61358	Rpl27	60S ribosomal protein L27	sp|P61358|RL27_MOUSE 60S ribosomal protein L27 OS=Mus musculus OX=10090 GN=Rpl27 PE=1 SV=2	20.0391	20.3733	20.22	20.2669	20.3692	20.2722	20.6887	20.5171	20.2108	20.4228	0.21203	0.14973	0.003194
Q6NVE8	Wdr44	WD repeat-containing protein 44	sp|Q6NVE8|WDR44_MOUSE WD repeat-containing protein 44 OS=Mus musculus OX=10090 GN=Wdr44 PE=1 SV=1	12.4412	12.4124	12.6446	12.8664	12.6593	12.6724	12.8164	12.5307	12.4994	12.709	0.209639	0.0720022	0.00161355
Q9D032	Ssbp3	Single-stranded DNA-binding protein 3	sp|Q9D032|SSBP3_MOUSE Single-stranded DNA-binding protein 3 OS=Mus musculus OX=10090 GN=Ssbp3 PE=1 SV=2	15.5459	15.7501	15.5169	15.5906	15.8176	15.9494	15.909	15.803	15.6043	15.8139	0.209585	0.0780562	0.00175116
Q6ZQF0	Topbp1	DNA topoisomerase 2-binding protein 1	sp|Q6ZQF0|TOPB1_MOUSE DNA topoisomerase 2-binding protein 1 OS=Mus musculus OX=10090 GN=Topbp1 PE=1 SV=2	15.9761	15.847	15.8027	16.0409	15.8898	15.9455	16.5218	16.0217	15.8753	16.0839	0.208667	0.227056	0.00519066
P10404	#N/A	MLV-related proviral Env polyprotein;Surface protein;Transmembrane protein;Retrovirus-related Env polyprotein from Fv-4 locus	sp|P10404|ENV1_MOUSE MLV-related proviral Env polyprotein OS=Mus musculus OX=10090 PE=1 SV=3;sp|P11370|ENV2_MOUSE Retrovirus-related Env polyprotein from Fv-4 locus OS=Mus musculus OX=10090 GN=Fv4 PE=1 SV=2	14.9376	14.9265	14.8735	15.2571	15.0138	15.0846	15.0871	15.1585	14.9126	15.1202	0.207656	0.0105999	0.000247384
Q8VDL4	Adpgk	ADP-dependent glucokinase	sp|Q8VDL4|ADPGK_MOUSE ADP-dependent glucokinase OS=Mus musculus OX=10090 GN=Adpgk PE=1 SV=2	15.8781	15.7609	15.8315	16.1345	16.079	15.9893	15.9894	15.963	15.8235	16.031	0.207524	0.00598682	0.000140099
Q9DBR4	Apbb2	Amyloid beta A4 precursor protein-binding family B member 2	sp|Q9DBR4|APBB2_MOUSE Amyloid beta precursor protein binding family B member 2 OS=Mus musculus OX=10090 GN=Apbb2 PE=1 SV=2	13.229	12.703	13.4708	13.452	13.549	13.3634	13.0893	13.2543	13.1343	13.3416	0.207354	0.332362	0.00780458
Q8C4V1	Arhgap24	Rho GTPase-activating protein 24	sp|Q8C4V1|RHG24_MOUSE Rho GTPase-activating protein 24 OS=Mus musculus OX=10090 GN=Arhgap24 PE=1 SV=2	14.5785	14.2232	14.5704	14.387	15.1519	14.6433	14.5241	14.6165	14.4574	14.6646	0.207165	0.324485	0.00764902
E9Q238	Kank1		tr|E9Q238|E9Q238_MOUSE KN motif and ankyrin repeat domains 1 OS=Mus musculus OX=10090 GN=Kank1 PE=1 SV=1	17.1108	16.9632	16.8304	16.9991	17.1649	16.8103	17.3883	17.5136	16.9681	17.1753	0.207131	0.293033	0.00691241
Q62084	Ppp1r14b	Protein phosphatase 1 regulatory subunit 14B	sp|Q62084|PP14B_MOUSE Protein phosphatase 1 regulatory subunit 14B OS=Mus musculus OX=10090 GN=Ppp1r14b PE=1 SV=2	15.2015	15.2338	15.4014	15.501	15.4975	15.4062	15.504	15.5205	15.2789	15.4859	0.20693	0.00775137	0.0001836
O70273	Ehf	ETS homologous factor	sp|O70273|EHF_MOUSE ETS homologous factor OS=Mus musculus OX=10090 GN=Ehf PE=2 SV=1	13.849	14.3511	14.247	14.4477	14.4131	14.4845	14.2218	14.2098	14.149	14.3554	0.206352	0.179907	0.00431165
P13595	Ncam1	Neural cell adhesion molecule 1	sp|P13595|NCAM1_MOUSE Neural cell adhesion molecule 1 OS=Mus musculus OX=10090 GN=Ncam1 PE=1 SV=3	17.7359	16.9638	17.5391	18.1257	17.9392	17.2319	17.1898	17.6076	17.4129	17.6189	0.20593	0.518643	0.0125369
O88508	Dnmt3a	DNA (cytosine-5)-methyltransferase 3A	sp|O88508|DNM3A_MOUSE DNA (cytosine-5)-methyltransferase 3A OS=Mus musculus OX=10090 GN=Dnmt3a PE=1 SV=2	16.0912	15.6871	16.0057	16.1522	16.7265	16.0637	15.973	15.748	15.928	16.1327	0.20467	0.417503	0.0103528
Q8R016	Blmh	Bleomycin hydrolase	sp|Q8R016|BLMH_MOUSE Bleomycin hydrolase OS=Mus musculus OX=10090 GN=Blmh PE=1 SV=1	19.3472	19.4631	19.4223	19.4738	19.586	19.5759	19.7543	19.6839	19.4109	19.6148	0.203905	0.0252802	0.000636639
P62264	Rps14	40S ribosomal protein S14	sp|P62264|RS14_MOUSE 40S ribosomal protein S14 OS=Mus musculus OX=10090 GN=Rps14 PE=1 SV=3	19.7246	20.2847	20.117	20.1513	20.0779	20.2404	20.5264	20.2301	20.0421	20.2452	0.20314	0.246382	0.00630093
Q9CQ36	Pole4	DNA polymerase epsilon subunit 4	sp|Q9CQ36|DPOE4_MOUSE DNA polymerase epsilon subunit 4 OS=Mus musculus OX=10090 GN=Pole4 PE=1 SV=1	15.1245	15.4807	15.2575	15.3459	15.6192	15.4382	15.6348	15.4151	15.2876	15.4906	0.203083	0.109367	0.00280016
Q99KK1	Reep3	Receptor expression-enhancing protein 3	sp|Q99KK1|REEP3_MOUSE Receptor expression-enhancing protein 3 OS=Mus musculus OX=10090 GN=Reep3 PE=1 SV=1	13.6715	13.8503	14.2098	14.5765	14.0066	14.02	13.8468	14.1166	13.9105	14.1133	0.202744	0.352809	0.00909489
P45591	Cfl2	Cofilin-2	sp|P45591|COF2_MOUSE Cofilin-2 OS=Mus musculus OX=10090 GN=Cfl2 PE=1 SV=1	16.556	16.4942	16.2957	16.1574	17.249	16.9323	16.441	16.4766	16.4486	16.6513	0.202638	0.473962	0.0122439
Q9CQZ5	Ndufa6	NADH dehydrogenase [ubiquinone] 1 alpha subcomplex subunit 6	sp|Q9CQZ5|NDUA6_MOUSE NADH dehydrogenase [ubiquinone] 1 alpha subcomplex subunit 6 OS=Mus musculus OX=10090 GN=Ndufa6 PE=1 SV=1	15.851	16.1103	16.0656	16.2865	16.0427	16.1115	16.4641	16.1489	16.009	16.2108	0.2018	0.131416	0.00345244
Q8CAK1	Iba57	Putative transferase CAF17 homolog, mitochondrial	sp|Q8CAK1|CAF17_MOUSE Putative transferase CAF17 homolog, mitochondrial OS=Mus musculus OX=10090 GN=Iba57 PE=1 SV=1	15.5966	15.3979	15.3703	15.5557	15.5738	15.5281	15.8535	15.7714	15.4549	15.6565	0.201571	0.0943736	0.00249069
O08664	Bcl7c	B-cell CLL/lymphoma 7 protein family member C	sp|O08664|BCL7C_MOUSE B-cell CLL/lymphoma 7 protein family member C OS=Mus musculus OX=10090 GN=Bcl7c PE=1 SV=1	13.9132	14.581	14.3043	14.5307	14.4046	14.379	14.5894	14.4313	14.2662	14.467	0.200835	0.232311	0.00622189
Q99JX4	Eif3m	Eukaryotic translation initiation factor 3 subunit M	sp|Q99JX4|EIF3M_MOUSE Eukaryotic translation initiation factor 3 subunit M OS=Mus musculus OX=10090 GN=Eif3m PE=1 SV=1	18.8537	18.854	18.8554	19.0287	19.1042	19.0423	19.0852	19.0092	18.8544	19.0539	0.199555	0.000150541	4.13605e-06
Q8BJ03	Cox15	Cytochrome c oxidase assembly protein COX15 homolog	sp|Q8BJ03|COX15_MOUSE Cytochrome c oxidase assembly protein COX15 homolog OS=Mus musculus OX=10090 GN=Cox15 PE=1 SV=1	17.0472	16.9949	17.1191	17.1834	17.3801	17.1795	17.2307	17.2849	17.0537	17.2517	0.197985	0.0125774	0.00035648
Q8BUL6	Plekha1	Pleckstrin homology domain-containing family A member 1	sp|Q8BUL6|PKHA1_MOUSE Pleckstrin homology domain-containing family A member 1 OS=Mus musculus OX=10090 GN=Plekha1 PE=1 SV=1	11.4328	11.3493	12.2382	11.5743	12.1427	12.2096	11.5316	11.898	11.6734	11.8712	0.197807	0.504629	0.0143531
P12265	Gusb	Beta-glucuronidase	sp|P12265|BGLR_MOUSE Beta-glucuronidase OS=Mus musculus OX=10090 GN=Gusb PE=1 SV=2	19.0944	18.9177	18.9778	19.0351	19.4433	19.2969	19.157	19.0375	18.9966	19.194	0.19735	0.127308	0.00365377
O09167	Rpl21	60S ribosomal protein L21	sp|O09167|RL21_MOUSE 60S ribosomal protein L21 OS=Mus musculus OX=10090 GN=Rpl21 PE=1 SV=3	20.6559	20.7694	20.7618	20.778	20.8801	20.9584	21.0257	20.9888	20.729	20.9262	0.197164	0.0225148	0.000648561
Q7TMR0	Prcp	Lysosomal Pro-X carboxypeptidase	sp|Q7TMR0|PCP_MOUSE Lysosomal Pro-X carboxypeptidase OS=Mus musculus OX=10090 GN=Prcp PE=1 SV=2	15.362	14.9748	15.1262	15.249	15.5896	15.1723	15.3136	15.4275	15.1543	15.3504	0.196071	0.174823	0.00514547
Q5DU37	Zfyve26	Zinc finger FYVE domain-containing protein 26	sp|Q5DU37|ZFY26_MOUSE Zinc finger FYVE domain-containing protein 26 OS=Mus musculus OX=10090 GN=Zfyve26 PE=1 SV=2	15.2644	15.2277	15.2339	14.9758	15.0569	15.6075	15.6883	15.8578	15.242	15.4373	0.195271	0.439895	0.0131519
Q9D6K9	Cers5	Ceramide synthase 5	sp|Q9D6K9|CERS5_MOUSE Ceramide synthase 5 OS=Mus musculus OX=10090 GN=Cers5 PE=1 SV=1	15.6711	16.1428	15.8782	15.9725	15.976	16.0199	16.4398	16.0544	15.8974	16.0925	0.195111	0.252374	0.00756917
Q9CY57	Chtop	Chromatin target of PRMT1 protein	sp|Q9CY57|CHTOP_MOUSE Chromatin target of PRMT1 protein OS=Mus musculus OX=10090 GN=Chtop PE=1 SV=2	16.2987	16.449	16.4112	16.5587	16.5048	16.4205	16.8918	16.5308	16.3863	16.5813	0.194996	0.134913	0.00405538
Q91Z96	Bmp2k	BMP-2-inducible protein kinase	sp|Q91Z96|BMP2K_MOUSE BMP-2-inducible protein kinase OS=Mus musculus OX=10090 GN=Bmp2k PE=1 SV=1	12.5619	12.7558	12.6389	12.4904	13.0145	12.9846	12.5366	13.2095	12.6522	12.8471	0.194919	0.352525	0.0106126
P97440	Slbp	Histone RNA hairpin-binding protein	sp|P97440|SLBP_MOUSE Histone RNA hairpin-binding protein OS=Mus musculus OX=10090 GN=Slbp PE=1 SV=1	13.6217	13.946	13.558	13.8006	14.7069	13.7815	13.5844	13.6406	13.7086	13.9028	0.194223	0.524193	0.0159967
Q9D7K2	Ten1	CST complex subunit TEN1	sp|Q9D7K2|TEN1L_MOUSE CST complex subunit TEN1 OS=Mus musculus OX=10090 GN=Ten1 PE=1 SV=1	14.4381	14.6405	14.7252	14.889	14.8005	14.5223	15.0357	14.7249	14.6012	14.7945	0.193236	0.187198	0.00582369
Q8BYB9	Poglut1	Protein O-glucosyltransferase 1	sp|Q8BYB9|PGLT1_MOUSE Protein O-glucosyltransferase 1 OS=Mus musculus OX=10090 GN=Poglut1 PE=1 SV=2	13.8108	14.0501	14.6095	14.2649	14.5065	14.1894	14.5187	14.2697	14.1568	14.3498	0.193058	0.360738	0.0112615
Q80Y19	Arhgap11a	Rho GTPase-activating protein 11A	sp|Q80Y19|RHGBA_MOUSE Rho GTPase-activating protein 11A OS=Mus musculus OX=10090 GN=Arhgap11a PE=1 SV=2	13.3243	13.6556	13.3269	14.0683	13.5869	13.5511	13.237	13.6998	13.4356	13.6286	0.193021	0.36272	0.0113314
Q6AXC6	Ddx11	Probable ATP-dependent RNA helicase DDX11	sp|Q6AXC6|DDX11_MOUSE ATP-dependent DNA helicase DDX11 OS=Mus musculus OX=10090 GN=Ddx11 PE=1 SV=2	14.2098	13.7399	14.0065	14.1133	14.3326	14.2534	13.9767	14.208	13.9854	14.1768	0.191352	0.18754	0.00605151
Q6P3Y5	Znf280c	Zinc finger protein 280C	sp|Q6P3Y5|Z280C_MOUSE Zinc finger protein 280C OS=Mus musculus OX=10090 GN=Znf280c PE=1 SV=1	15.0149	14.6392	14.871	14.8931	14.982	15.0832	15.2133	14.9928	14.8417	15.0329	0.191156	0.126507	0.00409763
Q62087	Pon3	Serum paraoxonase/lactonase 3	sp|Q62087|PON3_MOUSE Serum paraoxonase/lactonase 3 OS=Mus musculus OX=10090 GN=Pon3 PE=1 SV=2	15.1354	14.9563	15.1021	15.4471	15.269	15.1106	15.2332	15.2174	15.0646	15.2555	0.190831	0.0617437	0.0020125
Q8VE37	Rcc1	Regulator of chromosome condensation	sp|Q8VE37|RCC1_MOUSE Regulator of chromosome condensation OS=Mus musculus OX=10090 GN=Rcc1 PE=1 SV=1	17.644	17.62	17.5972	17.7226	17.7408	17.7992	17.8968	17.8933	17.6204	17.8105	0.190106	0.0089489	0.000295787
P28656	Nap1l1	Nucleosome assembly protein 1-like 1	sp|P28656|NP1L1_MOUSE Nucleosome assembly protein 1-like 1 OS=Mus musculus OX=10090 GN=Nap1l1 PE=1 SV=2	11.8259	12.5107	12.053	12.3226	12.1305	12.5811	12.3875	12.1777	12.1298	12.3199	0.190051	0.336365	0.0111297
P55821	Stmn2	Stathmin-2	sp|P55821|STMN2_MOUSE Stathmin-2 OS=Mus musculus OX=10090 GN=Stmn2 PE=1 SV=1	19.6249	19.8438	19.4113	19.58	20.2611	19.8658	19.67	19.7064	19.6267	19.8167	0.189981	0.34296	0.0113632
Q9QXE7	Tbl1x	F-box-like/WD repeat-containing protein TBL1X	sp|Q9QXE7|TBL1X_MOUSE F-box-like/WD repeat-containing protein TBL1X OS=Mus musculus OX=10090 GN=Tbl1x PE=1 SV=2	14.6393	14.3444	14.2829	14.6813	14.4641	14.5336	14.7831	14.5915	14.4222	14.6107	0.188555	0.136137	0.0046358
Q9CPQ8	Atp5mg	ATP synthase subunit g, mitochondrial	sp|Q9CPQ8|ATP5L_MOUSE ATP synthase subunit g, mitochondrial OS=Mus musculus OX=10090 GN=Atp5mg PE=1 SV=1	18.3142	18.5351	18.5275	18.7254	18.4984	18.5592	18.816	18.638	18.4589	18.6474	0.188483	0.087438	0.00298162
D3Z3L3	Trim12c		tr|D3Z3L3|D3Z3L3_MOUSE Tripartite motif-containing 12C OS=Mus musculus OX=10090 GN=Trim12c PE=1 SV=2	11.9284	12.0533	12.1452	12.3484	12.5606	11.9945	12.3501	11.8988	12.0423	12.2305	0.188176	0.311702	0.0106916
Q9QXS6	Dbn1	Drebrin	sp|Q9QXS6|DREB_MOUSE Drebrin OS=Mus musculus OX=10090 GN=Dbn1 PE=1 SV=4	12.3689	12.3513	12.5842	11.7813	13.4011	12.6139	12.6032	12.713	12.4348	12.6225	0.187713	0.608199	0.0210468
Q9Z1B5	Mad2l1	Mitotic spindle assembly checkpoint protein MAD2A	sp|Q9Z1B5|MD2L1_MOUSE Mitotic spindle assembly checkpoint protein MAD2A OS=Mus musculus OX=10090 GN=Mad2l1 PE=1 SV=2	17.4499	17.7345	17.3649	17.5834	17.9488	17.5847	17.7276	17.6684	17.5164	17.7026	0.186131	0.175712	0.00626657
Q9JI78	Ngly1	Peptide-N(4)-(N-acetyl-beta-glucosaminyl)asparagine amidase	sp|Q9JI78|NGLY1_MOUSE Peptide-N(4)-(N-acetyl-beta-glucosaminyl)asparagine amidase OS=Mus musculus OX=10090 GN=Ngly1 PE=1 SV=2	13.2171	13.3726	13.5459	13.482	13.527	13.7437	13.6786	13.3918	13.3785	13.5646	0.186064	0.143073	0.0051091
Q6PB51	Ccdc117	Coiled-coil domain-containing protein 117	sp|Q6PB51|CC117_MOUSE Coiled-coil domain-containing protein 117 OS=Mus musculus OX=10090 GN=Ccdc117 PE=1 SV=1	14.4466	14.1375	14.1648	14.4467	14.4991	14.3578	14.4489	14.4188	14.2496	14.4343	0.184635	0.0567564	0.00208237
Q9Z0X0	Cdc42ep5	Cdc42 effector protein 5	sp|Q9Z0X0|BORG3_MOUSE Cdc42 effector protein 5 OS=Mus musculus OX=10090 GN=Cdc42ep5 PE=1 SV=2	14.0073	14.3953	14.3194	14.4614	14.2828	14.3855	14.5741	14.4209	14.2407	14.4249	0.184258	0.137249	0.00507157
Q3TIR1	Trappc13	Trafficking protein particle complex subunit 13	sp|Q3TIR1|TPC13_MOUSE Trafficking protein particle complex subunit 13 OS=Mus musculus OX=10090 GN=Trappc13 PE=2 SV=1	13.9347	13.6577	13.6202	13.6647	13.9212	14.098	13.9839	13.9367	13.7376	13.9209	0.183367	0.175334	0.00658857
P43346	Dck	Deoxycytidine kinase	sp|P43346|DCK_MOUSE Deoxycytidine kinase OS=Mus musculus OX=10090 GN=Dck PE=1 SV=1	14.8847	15.1703	15.0205	14.9566	15.7649	15.2613	14.9582	15.1013	15.0251	15.2085	0.183325	0.413849	0.0155637
P70296	Pebp1	Phosphatidylethanolamine-binding protein 1;Hippocampal cholinergic neurostimulating peptide	sp|P70296|PEBP1_MOUSE Phosphatidylethanolamine-binding protein 1 OS=Mus musculus OX=10090 GN=Pebp1 PE=1 SV=3	20.9403	20.9731	21.1574	21.325	21.2274	21.0039	21.3141	21.1629	21.0236	21.2066	0.183037	0.0953513	0.00360537
O88512	Ap1g2	AP-1 complex subunit gamma-like 2	sp|O88512|AP1G2_MOUSE AP-1 complex subunit gamma-like 2 OS=Mus musculus OX=10090 GN=Ap1g2 PE=1 SV=2	15.0367	14.8195	14.8093	15.3039	15.013	14.8843	15.1664	14.9894	14.8885	15.0714	0.182924	0.153684	0.00582329
Q3UA16	Spc25	Kinetochore protein Spc25	sp|Q3UA16|SPC25_MOUSE Kinetochore protein Spc25 OS=Mus musculus OX=10090 GN=Spc25 PE=2 SV=1	14.3695	14.5815	14.085	14.5352	14.9581	14.5376	14.206	14.4021	14.3453	14.5278	0.182458	0.386095	0.0147584
Q9CPV5	Pmf1	Polyamine-modulated factor 1	sp|Q9CPV5|PMF1_MOUSE Polyamine-modulated factor 1 OS=Mus musculus OX=10090 GN=Pmf1 PE=1 SV=1	14.4518	14.8044	14.3013	14.5777	14.9093	14.6933	14.6758	14.6508	14.5192	14.7014	0.182229	0.215786	0.00828386
Q69ZX6	Morc2a	MORC family CW-type zinc finger protein 2A	sp|Q69ZX6|MOR2A_MOUSE ATPase MORC2A OS=Mus musculus OX=10090 GN=Morc2a PE=1 SV=2	17.2349	17.1183	17.2999	17.416	17.402	17.3795	17.4091	17.3921	17.2177	17.3998	0.182065	0.00376106	0.000144829
Q91WA1	Tipin	TIMELESS-interacting protein	sp|Q91WA1|TIPIN_MOUSE TIMELESS-interacting protein OS=Mus musculus OX=10090 GN=Tipin PE=1 SV=2	17.3196	17.4615	17.3526	17.4973	17.9162	17.6105	17.4222	17.353	17.3779	17.5599	0.181975	0.227487	0.00877466
Q8VDQ9	Kri1	Protein KRI1 homolog	sp|Q8VDQ9|KRI1_MOUSE Protein KRI1 homolog OS=Mus musculus OX=10090 GN=Kri1 PE=1 SV=3	17.1764	17.3669	17.4557	17.4025	17.4927	17.5849	17.4458	17.6442	17.333	17.514	0.181029	0.075801	0.00297597
Q8CDN6	Txnl1	Thioredoxin-like protein 1	sp|Q8CDN6|TXNL1_MOUSE Thioredoxin-like protein 1 OS=Mus musculus OX=10090 GN=Txnl1 PE=1 SV=3	18.3746	18.2146	18.3465	18.3467	18.5266	18.5253	18.5748	18.4904	18.3119	18.4928	0.180879	0.0286326	0.00112727
P26450	Pik3r1	Phosphatidylinositol 3-kinase regulatory subunit alpha;Phosphatidylinositol 3-kinase regulatory subunit gamma	sp|P26450|P85A_MOUSE Phosphatidylinositol 3-kinase regulatory subunit alpha OS=Mus musculus OX=10090 GN=Pik3r1 PE=1 SV=2;sp|Q64143|P55G_MOUSE Phosphatidylinositol 3-kinase regulatory subunit gamma OS=Mus musculus OX=10090 GN=Pik3r3 PE=1 SV=1	14.9694	14.9931	14.6785	15.1084	15.3603	15.0396	14.9807	14.8113	14.8803	15.0601	0.179724	0.248455	0.0099945
Q9DAD6	Pfn3	Profilin-3	sp|Q9DAD6|PROF3_MOUSE Profilin-3 OS=Mus musculus OX=10090 GN=Pfn3 PE=1 SV=1	20.8493	20.5463	20.7793	20.7529	20.4475	21.1726	21.248	20.9021	20.725	20.9046	0.179649	0.414218	0.0166858
Q8BZG5	Mettl25b	Protein RRNAD1	sp|Q8BZG5|MT25B_MOUSE Methyltransferase-like protein 25B OS=Mus musculus OX=10090 GN=Mettl25b PE=2 SV=2	17.1991	16.6027	16.9613	17.0111	16.7254	17.2475	17.4443	17.0742	16.921	17.1005	0.179477	0.413443	0.0167079
P07742	Rrm1	Ribonucleoside-diphosphate reductase large subunit	sp|P07742|RIR1_MOUSE Ribonucleoside-diphosphate reductase large subunit OS=Mus musculus OX=10090 GN=Rrm1 PE=1 SV=2	18.5529	18.4837	18.5635	18.605	19.2106	18.5981	18.5882	18.5613	18.5333	18.7127	0.179301	0.325028	0.0131777
P97864	Casp7	Caspase-7;Caspase-7 subunit p20;Caspase-7 subunit p11	sp|P97864|CASP7_MOUSE Caspase-7 OS=Mus musculus OX=10090 GN=Casp7 PE=1 SV=2	13.3837	13.3203	13.9384	13.8478	14.1672	13.4813	13.382	13.753	13.5475	13.7263	0.178776	0.475091	0.0194504
Q3UVK0	Ermp1	Endoplasmic reticulum metallopeptidase 1	sp|Q3UVK0|ERMP1_MOUSE Endoplasmic reticulum metallopeptidase 1 OS=Mus musculus OX=10090 GN=Ermp1 PE=1 SV=2	19.0984	19.2023	19.0941	19.5384	19.0766	19.1527	19.5072	19.2768	19.1316	19.3103	0.178757	0.206091	0.00844026
P34884	Mif	Macrophage migration inhibitory factor	sp|P34884|MIF_MOUSE Macrophage migration inhibitory factor OS=Mus musculus OX=10090 GN=Mif PE=1 SV=2	21.7313	21.4158	21.687	21.8451	21.5576	21.7839	21.9482	21.8149	21.6114	21.79	0.178588	0.16185	0.00664922
Q9DBY0	Foxp4	Forkhead box protein P4	sp|Q9DBY0|FOXP4_MOUSE Forkhead box protein P4 OS=Mus musculus OX=10090 GN=Foxp4 PE=1 SV=1	14.0741	14.119	14.0648	14.4715	14.2626	14.3059	14.1729	14.1097	14.086	14.2645	0.178574	0.0765403	0.0031453
Q8C6G1	Cfap410	Protein C21orf2 homolog	sp|Q8C6G1|CF410_MOUSE Cilia- and flagella-associated protein 410 OS=Mus musculus OX=10090 GN=Cfap410 PE=1 SV=1	14.097	14.1786	14.4284	14.3609	14.2486	14.4005	14.6131	14.4416	14.2347	14.4129	0.178231	0.148946	0.0061596
O88876	Dhrs3	Short-chain dehydrogenase/reductase 3	sp|O88876|DHRS3_MOUSE Short-chain dehydrogenase/reductase 3 OS=Mus musculus OX=10090 GN=Dhrs3 PE=1 SV=2	13.2421	13.5423	14.0972	13.8344	13.9229	13.8396	13.5875	13.8386	13.6272	13.8046	0.177402	0.404656	0.0169925
Q9CWL2	Casz1	Zinc finger protein castor homolog 1	sp|Q9CWL2|CASZ1_MOUSE Zinc finger protein castor homolog 1 OS=Mus musculus OX=10090 GN=Casz1 PE=1 SV=3	12.571	13.1984	13.095	13.5568	12.9029	13.2593	12.9357	13.0025	12.9548	13.1314	0.176609	0.44723	0.0190564
Q5SSZ5	Tns3	Tensin-3	sp|Q5SSZ5|TENS3_MOUSE Tensin-3 OS=Mus musculus OX=10090 GN=Tns3 PE=1 SV=1	15.3278	14.8181	15.4563	15.5269	15.4069	15.3949	15.173	15.3833	15.2008	15.377	0.17624	0.316886	0.0135942
Q6ZQK0	Ncapd3	Condensin-2 complex subunit D3	sp|Q6ZQK0|CNDD3_MOUSE Condensin-2 complex subunit D3 OS=Mus musculus OX=10090 GN=Ncapd3 PE=1 SV=3	16.2624	16.2721	16.2056	16.2823	16.6616	16.5133	16.3125	16.3361	16.2467	16.4212	0.174496	0.124069	0.00549515
Q9JHC9	Elf2	ETS-related transcription factor Elf-2	sp|Q9JHC9|ELF2_MOUSE ETS-related transcription factor Elf-2 OS=Mus musculus OX=10090 GN=Elf2 PE=1 SV=1	14.844	14.4285	14.1843	14.791	14.6865	14.6465	14.6634	14.5128	14.4856	14.66	0.174416	0.296816	0.0131654
Q3UQA7	Selenoh	Selenoprotein H	sp|Q3UQA7|SELH_MOUSE Selenoprotein H OS=Mus musculus OX=10090 GN=Selenoh PE=1 SV=2	17.8591	17.9737	17.897	18.0353	18.0864	17.9911	18.2168	18.0913	17.9099	18.0842	0.174287	0.0210425	0.000935544
O55242	Sigmar1	Sigma non-opioid intracellular receptor 1	sp|O55242|SGMR1_MOUSE Sigma non-opioid intracellular receptor 1 OS=Mus musculus OX=10090 GN=Sigmar1 PE=1 SV=1	12.6836	12.7118	13.1771	12.9922	13.2643	12.8842	13.0769	12.9384	12.8575	13.0312	0.173696	0.280855	0.0126219
A0A7N9VR94	Ahnak2		tr|A0A7N9VR94|A0A7N9VR94_MOUSE AHNAK nucleoprotein 2 OS=Mus musculus OX=10090 GN=Ahnak2 PE=1 SV=1	18.9005	18.4805	19.2151	19.2143	19.3952	18.8484	18.8363	18.8846	18.8654	19.0358	0.170407	0.462477	0.0220578
Q9D903	Ebna1bp2	Probable rRNA-processing protein EBP2	sp|Q9D903|EBP2_MOUSE Probable rRNA-processing protein EBP2 OS=Mus musculus OX=10090 GN=Ebna1bp2 PE=2 SV=1	16.697	16.8997	16.8534	16.9833	16.8595	16.9514	17.1477	16.9912	16.8167	16.9866	0.169937	0.0682088	0.00328083
P22682	Cbl	E3 ubiquitin-protein ligase CBL	sp|P22682|CBL_MOUSE E3 ubiquitin-protein ligase CBL OS=Mus musculus OX=10090 GN=Cbl PE=1 SV=3	13.8626	14.1434	14.1027	13.9503	14.2654	14.1375	14.5168	14.154	14.0363	14.2048	0.168536	0.272486	0.0134393
Q9EQ06	Hsd17b11	Estradiol 17-beta-dehydrogenase 11	sp|Q9EQ06|DHB11_MOUSE Estradiol 17-beta-dehydrogenase 11 OS=Mus musculus OX=10090 GN=Hsd17b11 PE=1 SV=1	19.5144	19.5585	20.1954	19.8564	19.98	19.6652	20.2184	19.903	19.7561	19.9246	0.168454	0.433013	0.0213879
Q6P6M7	Sepsecs	O-phosphoseryl-tRNA(Sec) selenium transferase	sp|Q6P6M7|SPCS_MOUSE O-phosphoseryl-tRNA(Sec) selenium transferase OS=Mus musculus OX=10090 GN=Sepsecs PE=1 SV=2	18.5579	18.5644	18.8524	19.0233	18.6597	18.8746	18.9974	18.5769	18.6582	18.8264	0.168174	0.271383	0.0134716
Q9D8Z1	Ascc1	Activating signal cointegrator 1 complex subunit 1	sp|Q9D8Z1|ASCC1_MOUSE Activating signal cointegrator 1 complex subunit 1 OS=Mus musculus OX=10090 GN=Ascc1 PE=1 SV=1	16.0914	15.9672	15.9668	16.21	16.2527	16.1137	16.2037	16.0926	16.0085	16.1745	0.166049	0.0169568	0.000874133
Q80U63	Mfn2	Mitofusin-2	sp|Q80U63|MFN2_MOUSE Mitofusin-2 OS=Mus musculus OX=10090 GN=Mfn2 PE=1 SV=3	13.1735	13.2924	12.7966	13.1513	13.2828	13.228	13.3315	13.2702	13.0875	13.2528	0.165207	0.205461	0.0107505
P35292	Rab17	Ras-related protein Rab-17	sp|P35292|RAB17_MOUSE Ras-related protein Rab-17 OS=Mus musculus OX=10090 GN=Rab17 PE=1 SV=1	16.1022	15.9387	16.1324	16.2764	16.0899	16.2765	16.2486	16.2235	16.0578	16.223	0.165204	0.0412739	0.00215973
Q9JMG7	Hdgfl3	Hepatoma-derived growth factor-related protein 3	sp|Q9JMG7|HDGR3_MOUSE Hepatoma-derived growth factor-related protein 3 OS=Mus musculus OX=10090 GN=Hdgfl3 PE=1 SV=2	18.821	18.8218	18.8538	18.8345	19.4392	18.8535	18.9873	18.8715	18.8322	18.9972	0.164994	0.318679	0.0167373
A0A0N4SUI7	Nbdy		tr|A0A0N4SUI7|A0A0N4SUI7_MOUSE Negative regulator of P-body association OS=Mus musculus OX=10090 GN=Nbdy PE=1 SV=1	13.3912	13.5353	13.8685	13.6358	13.7199	13.4994	13.9818	13.9786	13.5983	13.7631	0.164796	0.353146	0.0186123
Q9DAR7	Dcps	m7GpppX diphosphatase	sp|Q9DAR7|DCPS_MOUSE m7GpppX diphosphatase OS=Mus musculus OX=10090 GN=Dcps PE=1 SV=1	20.5181	20.4953	20.4706	20.5578	20.8951	20.6248	20.5866	20.6319	20.4947	20.6593	0.164598	0.0891466	0.0047148
Q8R2N2	Utp4	Cirhin	sp|Q8R2N2|UTP4_MOUSE U3 small nucleolar RNA-associated protein 4 homolog OS=Mus musculus OX=10090 GN=Utp4 PE=2 SV=3	16.8018	16.7287	16.7448	16.8813	17.0456	16.9627	16.8951	16.829	16.7584	16.9227	0.164296	0.0202089	0.00107452
Q9CRA8	Exosc5	Exosome complex component RRP46	sp|Q9CRA8|EXOS5_MOUSE Exosome complex component RRP46 OS=Mus musculus OX=10090 GN=Exosc5 PE=1 SV=1	16.3803	16.3073	16.4819	16.4585	16.457	16.6078	16.614	16.6276	16.3898	16.553	0.163132	0.0431056	0.00233922
Q9D554	Sf3a3	Splicing factor 3A subunit 3	sp|Q9D554|SF3A3_MOUSE Splicing factor 3A subunit 3 OS=Mus musculus OX=10090 GN=Sf3a3 PE=1 SV=2	18.2665	18.4191	18.4293	18.4363	18.5932	18.3945	18.6603	18.5883	18.3716	18.5345	0.162914	0.0810619	0.00441586
Q9D845	Tex9	Testis-expressed sequence 9 protein	sp|Q9D845|TEX9_MOUSE Testis-expressed protein 9 OS=Mus musculus OX=10090 GN=Tex9 PE=2 SV=1	15.3537	15.314	15.129	15.2912	15.5891	15.3383	15.5251	15.3927	15.2656	15.4273	0.161679	0.124303	0.00691904
Q8BLH7	Hirip3	HIRA-interacting protein 3	sp|Q8BLH7|HIRP3_MOUSE HIRA-interacting protein 3 OS=Mus musculus OX=10090 GN=Hirip3 PE=1 SV=1	15.9854	16.2209	15.7996	16.0859	16.6368	16.1709	15.9911	15.9334	16.002	16.1636	0.161671	0.425188	0.0236701
Q91X21	Kiaa2013	Uncharacterized protein KIAA2013	sp|Q91X21|K2013_MOUSE Uncharacterized protein KIAA2013 OS=Mus musculus OX=10090 GN=Kiaa2013 PE=1 SV=1	11.6304	11.6774	11.7797	11.9825	11.8174	12.3279	11.3789	11.7789	11.6959	11.8571	0.161255	0.467022	0.026188
Q9WTK2	Cdyl	Chromodomain Y-like protein	sp|Q9WTK2|CDYL_MOUSE Chromodomain Y-like protein OS=Mus musculus OX=10090 GN=Cdyl PE=1 SV=1	13.4344	12.9931	13.5344	13.5453	13.451	13.4461	13.4335	13.533	13.3206	13.4818	0.161118	0.24646	0.0138531
Q99J62	Rfc4	Replication factor C subunit 4	sp|Q99J62|RFC4_MOUSE Replication factor C subunit 4 OS=Mus musculus OX=10090 GN=Rfc4 PE=1 SV=1	18.7915	18.905	18.8223	18.9325	19.2811	18.9225	18.9562	18.9091	18.8396	19.0003	0.160647	0.150017	0.00850142
Q4KWH5	Plch1	1-phosphatidylinositol 4,5-bisphosphate phosphodiesterase eta-1	sp|Q4KWH5|PLCH1_MOUSE 1-phosphatidylinositol 4,5-bisphosphate phosphodiesterase eta-1 OS=Mus musculus OX=10090 GN=Plch1 PE=2 SV=1	15.0738	15.0067	15.0388	15.2461	15.2181	15.0997	15.2244	15.2116	15.0398	15.2	0.160207	0.00498992	0.000284945
P10639	Txn	Thioredoxin	sp|P10639|THIO_MOUSE Thioredoxin OS=Mus musculus OX=10090 GN=Txn PE=1 SV=3	22.5548	22.5948	22.7819	22.8446	22.6185	22.9077	22.7562	22.8921	22.6438	22.8038	0.159987	0.117522	0.00673663
Q62093	Srsf2	Serine/arginine-rich splicing factor 2	sp|Q62093|SRSF2_MOUSE Serine/arginine-rich splicing factor 2 OS=Mus musculus OX=10090 GN=Srsf2 PE=1 SV=4	21.5451	21.5655	21.602	21.7404	21.8479	21.7184	21.7433	21.6003	21.5709	21.7301	0.159224	0.0256638	0.00149064
Q9CQW1	Ykt6	Synaptobrevin homolog YKT6	sp|Q9CQW1|YKT6_MOUSE Synaptobrevin homolog YKT6 OS=Mus musculus OX=10090 GN=Ykt6 PE=1 SV=1	18.8451	18.3854	18.7567	18.8114	18.8342	18.9118	18.7903	18.7604	18.6624	18.8216	0.159218	0.192198	0.0111646
Q924M7	Mpi	Mannose-6-phosphate isomerase	sp|Q924M7|MPI_MOUSE Mannose-6-phosphate isomerase OS=Mus musculus OX=10090 GN=Mpi PE=1 SV=1	16.0684	16.0728	16.2511	16.24	16.2773	16.215	16.4433	16.2724	16.1308	16.2896	0.158832	0.0614629	0.00359416
Q6P9P6	Kif11	Kinesin-like protein KIF11	sp|Q6P9P6|KIF11_MOUSE Kinesin-like protein KIF11 OS=Mus musculus OX=10090 GN=Kif11 PE=1 SV=1	15.3054	15.4906	14.8381	15.469	15.5479	15.3291	15.2257	15.2789	15.2114	15.3701	0.158755	0.367344	0.0215099
Q8K0H7	Slc45a3	Solute carrier family 45 member 3	sp|Q8K0H7|S45A3_MOUSE Solute carrier family 45 member 3 OS=Mus musculus OX=10090 GN=Slc45a3 PE=2 SV=1	12.5048	11.8703	12.5146	12.4788	12.5938	12.4849	12.0998	12.6186	12.2966	12.4552	0.158637	0.456081	0.0267598
O35245	Pkd2	Polycystin-2	sp|O35245|PKD2_MOUSE Polycystin-2 OS=Mus musculus OX=10090 GN=Pkd2 PE=1 SV=2	14.8049	15.1484	15.2747	15.3286	15.7994	15.1156	14.8218	15.1071	15.076	15.2345	0.15852	0.533111	0.0313429
Q9CQZ1	Hsbp1	Heat shock factor-binding protein 1	sp|Q9CQZ1|HSBP1_MOUSE Heat shock factor-binding protein 1 OS=Mus musculus OX=10090 GN=Hsbp1 PE=1 SV=1	14.7811	14.6798	14.7762	14.6453	15.0077	14.7995	14.9456	15.1168	14.7457	14.903	0.157288	0.211201	0.0126826
P17742	Ppia	Peptidyl-prolyl cis-trans isomerase A;Peptidyl-prolyl cis-trans isomerase A, N-terminally processed	sp|P17742|PPIA_MOUSE Peptidyl-prolyl cis-trans isomerase A OS=Mus musculus OX=10090 GN=Ppia PE=1 SV=2	26.9597	26.4668	27.0545	27.0077	26.9461	27.0525	26.9819	26.9325	26.827	26.9842	0.157131	0.29225	0.0175968
Q9D0I8	Mrto4	mRNA turnover protein 4 homolog	sp|Q9D0I8|MRT4_MOUSE mRNA turnover protein 4 homolog OS=Mus musculus OX=10090 GN=Mrto4 PE=1 SV=1	16.7331	16.5786	16.7534	16.8519	16.9154	16.8479	16.8731	16.7391	16.6884	16.8455	0.15712	0.0309552	0.00186421
Q14AX6	Cdk12	Cyclin-dependent kinase 12	sp|Q14AX6|CDK12_MOUSE Cyclin-dependent kinase 12 OS=Mus musculus OX=10090 GN=Cdk12 PE=1 SV=2	17.9383	18.2571	18.1242	18.2753	18.4535	18.1828	18.165	18.2363	18.1065	18.2626	0.156048	0.156479	0.00959791
P51163	Uros	Uroporphyrinogen-III synthase	sp|P51163|HEM4_MOUSE Uroporphyrinogen-III synthase OS=Mus musculus OX=10090 GN=Uros PE=1 SV=1	15.5607	15.4706	15.5705	15.7681	15.695	15.6405	15.7068	15.6391	15.5339	15.6899	0.155945	0.00751703	0.000461882
O35730	Ring1	E3 ubiquitin-protein ligase RING1	sp|O35730|RING1_MOUSE E3 ubiquitin-protein ligase RING1 OS=Mus musculus OX=10090 GN=Ring1 PE=1 SV=2	15.9794	16.297	16.0505	16.0632	16.3535	16.1146	16.4953	16.2945	16.109	16.2642	0.155247	0.266407	0.0165649
Q8BKC8	Pi4kb	Phosphatidylinositol 4-kinase beta	sp|Q8BKC8|PI4KB_MOUSE Phosphatidylinositol 4-kinase beta OS=Mus musculus OX=10090 GN=Pi4kb PE=1 SV=2	18.0885	17.9703	18.2902	18.4178	18.2981	18.1887	18.2316	18.221	18.1163	18.2714	0.155117	0.125445	0.00781729
Q8BHE8	Maip1	Uncharacterized protein C2orf47 homolog, mitochondrial	sp|Q8BHE8|MAIP1_MOUSE m-AAA protease-interacting protein 1, mitochondrial OS=Mus musculus OX=10090 GN=Maip1 PE=1 SV=1	15.6756	15.5399	15.6121	15.7736	15.6197	15.9227	15.7457	15.7542	15.6092	15.7632	0.15397	0.0713748	0.00453521
D3Z3N4	Hnrnph3		tr|D3Z3N4|D3Z3N4_MOUSE Heterogeneous nuclear ribonucleoprotein H3 OS=Mus musculus OX=10090 GN=Hnrnph3 PE=1 SV=1	17.8686	17.9813	17.9537	18.0717	18.1814	17.8757	18.1599	18.1524	17.9345	18.0882	0.153688	0.0998223	0.00637319
Q5MJS3	Fam20c	Extracellular serine/threonine protein kinase FAM20C	sp|Q5MJS3|FA20C_MOUSE Extracellular serine/threonine protein kinase FAM20C OS=Mus musculus OX=10090 GN=Fam20c PE=1 SV=1	16.6733	16.5103	16.7495	16.8522	16.8536	16.8608	16.7213	16.7003	16.6444	16.7976	0.153264	0.0714252	0.0045929
Q9JKB1	Uchl3	Ubiquitin carboxyl-terminal hydrolase isozyme L3;Ubiquitin carboxyl-terminal hydrolase isozyme L4	sp|Q9JKB1|UCHL3_MOUSE Ubiquitin carboxyl-terminal hydrolase isozyme L3 OS=Mus musculus OX=10090 GN=Uchl3 PE=1 SV=2;sp|P58321|UCHL4_MOUSE Ubiquitin carboxyl-terminal hydrolase isozyme L4 OS=Mus musculus OX=10090 GN=Uchl4 PE=2 SV=1	18.3421	18.484	18.4257	18.3117	18.5856	18.4653	18.7552	18.7329	18.4173	18.5701	0.152861	0.232281	0.0150385
B2RT41	Zfc3h1		tr|B2RT41|B2RT41_MOUSE Zinc finger, C3H1-type-containing OS=Mus musculus OX=10090 GN=Zfc3h1 PE=1 SV=1	14.3011	14.5988	14.4833	14.6768	14.5658	14.5979	14.676	14.5507	14.4611	14.6134	0.152351	0.0808658	0.0052806
Q91WA4	Cxxc5	CXXC-type zinc finger protein 5	sp|Q91WA4|CXXC5_MOUSE CXXC-type zinc finger protein 5 OS=Mus musculus OX=10090 GN=Cxxc5 PE=2 SV=1	14.2581	13.8351	14.092	14.088	14.2556	14.2396	14.3098	14.1767	14.0617	14.2139	0.152226	0.190382	0.0124584
Q9QYH6	Maged1	Melanoma-associated antigen D1	sp|Q9QYH6|MAGD1_MOUSE Melanoma-associated antigen D1 OS=Mus musculus OX=10090 GN=Maged1 PE=1 SV=1	15.0895	15.2694	15.0444	15.1785	15.5189	15.3565	15.132	15.2471	15.1344	15.2866	0.152179	0.197887	0.0129597
Q9JJK2	Lancl2	LanC-like protein 2	sp|Q9JJK2|LANC2_MOUSE LanC-like protein 2 OS=Mus musculus OX=10090 GN=Lancl2 PE=1 SV=1	17.5594	17.7158	17.5897	17.6639	17.8079	17.7023	17.9107	17.784	17.6216	17.7737	0.152117	0.0645494	0.00423179
O88696	Clpp	ATP-dependent Clp protease proteolytic subunit, mitochondrial	sp|O88696|CLPP_MOUSE ATP-dependent Clp protease proteolytic subunit, mitochondrial OS=Mus musculus OX=10090 GN=Clpp PE=1 SV=1	17.8819	18.0591	18.0738	18.1594	18.0128	18.0736	18.3544	18.1821	18.0049	18.1564	0.151523	0.141462	0.00936709
Q922M5	Cdca7l	Cell division cycle-associated 7-like protein	sp|Q922M5|CDA7L_MOUSE Cell division cycle-associated 7-like protein OS=Mus musculus OX=10090 GN=Cdca7l PE=1 SV=1	14.3435	14.2993	14.1693	14.3374	14.8919	14.5345	14.0925	14.255	14.2707	14.4222	0.151518	0.448752	0.029717
Q9QZD9	Eif3i	Eukaryotic translation initiation factor 3 subunit I	sp|Q9QZD9|EIF3I_MOUSE Eukaryotic translation initiation factor 3 subunit I OS=Mus musculus OX=10090 GN=Eif3i PE=1 SV=1	19.5787	19.6616	19.5486	19.5897	19.6351	19.758	19.9378	19.8182	19.5963	19.7477	0.151419	0.13343	0.00885057
Q80W49	Crybg3	Beta/gamma crystallin domain-containing protein 3	sp|Q80W49|CRBG3_MOUSE Beta/gamma crystallin domain-containing protein 3 OS=Mus musculus OX=10090 GN=Crybg3 PE=1 SV=2	12.4484	12.6807	12.1879	12.9988	12.9538	12.1784	12.2697	12.5424	12.439	12.5886	0.149639	0.569254	0.0388991
P11440	Cdk1	Cyclin-dependent kinase 1	sp|P11440|CDK1_MOUSE Cyclin-dependent kinase 1 OS=Mus musculus OX=10090 GN=Cdk1 PE=1 SV=3	18.7929	19.1192	18.6326	19.0224	19.3541	18.9842	18.8278	18.7976	18.8482	18.9972	0.148979	0.41083	0.0283836
Q9ERH4	Nusap1	Nucleolar and spindle-associated protein 1	sp|Q9ERH4|NUSAP_MOUSE Nucleolar and spindle-associated protein 1 OS=Mus musculus OX=10090 GN=Nusap1 PE=1 SV=1	14.8196	15.0911	14.4979	15.1885	14.9775	14.8816	14.799	14.9104	14.8029	14.9514	0.148547	0.368792	0.0256624
Q6PGF5	Bms1		tr|Q6PGF5|Q6PGF5_MOUSE BMS1 homolog, ribosome assembly protein (Yeast) OS=Mus musculus OX=10090 GN=Bms1 PE=1 SV=1	13.4886	13.6811	13.4606	13.8101	13.6018	13.8462	13.4419	13.7593	13.5434	13.6919	0.148451	0.234195	0.0163225
P48771	Cox7a2	Cytochrome c oxidase subunit 7A2, mitochondrial	sp|P48771|CX7A2_MOUSE Cytochrome c oxidase subunit 7A2, mitochondrial OS=Mus musculus OX=10090 GN=Cox7a2 PE=1 SV=2	19.6129	19.507	19.6043	19.644	19.6381	19.654	19.9552	19.7217	19.5747	19.7226	0.147872	0.12821	0.00902189
Q8BR70	Yipf6	Protein YIPF6	sp|Q8BR70|YIPF6_MOUSE Protein YIPF6 OS=Mus musculus OX=10090 GN=Yipf6 PE=1 SV=1	13.4329	13.5781	13.6338	13.5618	13.9381	13.8076	13.7546	13.4173	13.5483	13.6959	0.147619	0.301295	0.0212902
P24369	Ppib	Peptidyl-prolyl cis-trans isomerase B	sp|P24369|PPIB_MOUSE Peptidyl-prolyl cis-trans isomerase B OS=Mus musculus OX=10090 GN=Ppib PE=1 SV=2	20.4205	20.4989	20.4761	20.5303	21.0293	20.4742	20.4648	20.5648	20.4651	20.6127	0.147549	0.338947	0.0239785
P59481	Lman2l	VIP36-like protein	sp|P59481|LMA2L_MOUSE VIP36-like protein OS=Mus musculus OX=10090 GN=Lman2l PE=1 SV=1	15.4921	15.4993	15.2575	15.5319	15.5232	15.5035	15.6169	15.642	15.4163	15.5635	0.147191	0.075885	0.00540021
Q9CZP5	Bcs1l	Mitochondrial chaperone BCS1	sp|Q9CZP5|BCS1_MOUSE Mitochondrial chaperone BCS1 OS=Mus musculus OX=10090 GN=Bcs1l PE=1 SV=1	16.2346	16.2731	16.1312	16.0008	16.292	16.5151	16.6663	16.3262	16.213	16.3601	0.147083	0.373562	0.0266312
Q80UW2	Fbxo2	F-box only protein 2	sp|Q80UW2|FBX2_MOUSE F-box only protein 2 OS=Mus musculus OX=10090 GN=Fbxo2 PE=1 SV=1	16.9465	17.0889	17.0488	16.9073	17.1731	17.2041	17.1438	17.4473	17.028	17.1751	0.147067	0.261466	0.0186448
Q9EQN3	Tsc22d4	TSC22 domain family protein 4	sp|Q9EQN3|T22D4_MOUSE TSC22 domain family protein 4 OS=Mus musculus OX=10090 GN=Tsc22d4 PE=1 SV=2	18.7468	18.7948	18.7467	18.9294	19.3148	18.902	18.745	18.6551	18.7628	18.9093	0.146519	0.370687	0.0266732
O35295	Purb	Transcriptional activator protein Pur-beta	sp|O35295|PURB_MOUSE Transcriptional activator protein Pur-beta OS=Mus musculus OX=10090 GN=Purb PE=1 SV=3	20.9219	20.5254	20.8459	20.9013	21.0443	20.8301	20.8825	20.8956	20.7644	20.9108	0.146377	0.196154	0.0141475
Q6P9P0	Slf2	Protein FAM178A	sp|Q6P9P0|SLF2_MOUSE SMC5-SMC6 complex localization factor protein 2 OS=Mus musculus OX=10090 GN=Slf2 PE=2 SV=2	13.5954	13.6466	13.7254	13.7628	13.8831	13.9216	13.5526	13.8887	13.6558	13.8017	0.145982	0.173744	0.0126129
Q99PW4	Tp53rk	TP53-regulating kinase	sp|Q99PW4|PRPK_MOUSE EKC/KEOPS complex subunit Tp53rk OS=Mus musculus OX=10090 GN=Tp53rk PE=2 SV=1;tr|Q5U452|Q5U452_MOUSE Non-specific serine/threonine protein kinase OS=Mus musculus OX=10090 GN=Trp53rka PE=1 SV=1	15.494	15.4488	15.6069	15.6942	15.5167	15.5709	15.7846	15.7462	15.5166	15.6625	0.145962	0.104948	0.00762102
Q80YY7	Znf618	Zinc finger protein 618	sp|Q80YY7|ZN618_MOUSE Zinc finger protein 618 OS=Mus musculus OX=10090 GN=Znf618 PE=2 SV=3	14.6784	14.6764	14.4649	14.555	14.7877	14.7989	14.8058	14.8134	14.6066	14.7521	0.145581	0.133142	0.00972901
Q80U95	Ube3c	Ubiquitin-protein ligase E3C	sp|Q80U95|UBE3C_MOUSE Ubiquitin-protein ligase E3C OS=Mus musculus OX=10090 GN=Ube3c PE=1 SV=2	14.3597	14.1955	14.3845	14.3984	14.9265	14.177	14.429	14.3628	14.3132	14.4587	0.145528	0.43004	0.0314517
P19324	Serpinh1	Serpin H1	sp|P19324|SERPH_MOUSE Serpin H1 OS=Mus musculus OX=10090 GN=Serpinh1 PE=1 SV=3	19.494	19.3522	19.4501	19.5567	19.9894	19.3881	19.4322	19.5206	19.4321	19.5774	0.145314	0.358985	0.0263472
Q9EST3	Eif4enif1	Eukaryotic translation initiation factor 4E transporter	sp|Q9EST3|4ET_MOUSE Eukaryotic translation initiation factor 4E transporter OS=Mus musculus OX=10090 GN=Eif4enif1 PE=1 SV=2	16.7067	16.7111	16.8532	17.053	17.0183	16.6769	16.9057	16.8535	16.757	16.9015	0.144435	0.182366	0.0135783
O35144	Terf2	Telomeric repeat-binding factor 2	sp|O35144|TERF2_MOUSE Telomeric repeat-binding factor 2 OS=Mus musculus OX=10090 GN=Terf2 PE=1 SV=3	12.2376	12.4879	12.5147	12.1214	12.7317	12.3772	12.7007	12.8577	12.4134	12.5577	0.144331	0.478435	0.0356828
Q6ZPG2	Wdr90	WD repeat-containing protein 90	sp|Q6ZPG2|WDR90_MOUSE WD repeat-containing protein 90 OS=Mus musculus OX=10090 GN=Wdr90 PE=1 SV=2	12.4579	12.3101	12.1715	12.8941	12.7332	12.0453	12.2699	12.3417	12.3132	12.4569	0.143681	0.531157	0.0400366
Q922Y2	Trim59	Tripartite motif-containing protein 59	sp|Q922Y2|TRI59_MOUSE Tripartite motif-containing protein 59 OS=Mus musculus OX=10090 GN=Trim59 PE=1 SV=2	13.6524	12.9731	13.1142	13.482	13.5271	13.461	13.2251	13.2545	13.2466	13.3899	0.143342	0.437861	0.0331871
Q80XP8	Fam76b	Protein FAM76B	sp|Q80XP8|FA76B_MOUSE Protein FAM76B OS=Mus musculus OX=10090 GN=Fam76b PE=1 SV=1	18.0342	18.0198	18.0108	18.1862	18.6579	18.012	17.947	18.0203	18.0216	18.1647	0.143099	0.439049	0.0334085
Q4FK66	Prpf38a	Pre-mRNA-splicing factor 38A	sp|Q4FK66|PR38A_MOUSE Pre-mRNA-splicing factor 38A OS=Mus musculus OX=10090 GN=Prpf38a PE=1 SV=1	16.4177	16.4124	16.4502	16.547	16.6692	16.5047	16.6472	16.4784	16.4268	16.5693	0.142536	0.0325238	0.00249755
Q9Z210	Pex11b	Peroxisomal membrane protein 11B	sp|Q9Z210|PX11B_MOUSE Peroxisomal membrane protein 11B OS=Mus musculus OX=10090 GN=Pex11b PE=1 SV=1	16.2779	16.1987	16.3336	16.4177	16.1412	16.4454	16.6421	16.4143	16.27	16.4122	0.142134	0.244625	0.0189079
Q9QZ08	Nagk	N-acetyl-D-glucosamine kinase	sp|Q9QZ08|NAGK_MOUSE N-acetyl-D-glucosamine kinase OS=Mus musculus OX=10090 GN=Nagk PE=1 SV=3	17.2251	17.1771	17.288	17.3402	17.3775	17.4209	17.3552	17.3672	17.2301	17.3722	0.142113	0.00305353	0.000236095
Q9DCH6	Zfand6	AN1-type zinc finger protein 6	sp|Q9DCH6|ZFAN6_MOUSE AN1-type zinc finger protein 6 OS=Mus musculus OX=10090 GN=Zfand6 PE=1 SV=1	13.6881	13.6396	13.7452	13.5399	14.3729	13.8664	13.628	13.7556	13.691	13.8326	0.141601	0.497178	0.038761
P70255	Nfic	Nuclear factor 1 C-type	sp|P70255|NFIC_MOUSE Nuclear factor 1 C-type OS=Mus musculus OX=10090 GN=Nfic PE=1 SV=1	16.3304	15.903	16.2834	16.1435	16.6746	16.2359	16.2701	16.244	16.1723	16.3136	0.141368	0.406209	0.0317877
Q9CPX7	Mrps16	28S ribosomal protein S16, mitochondrial	sp|Q9CPX7|RT16_MOUSE 28S ribosomal protein S16, mitochondrial OS=Mus musculus OX=10090 GN=Mrps16 PE=1 SV=1	15.8831	16.094	16.0234	16.1429	16.0152	16.1231	16.3442	16.0815	16.0001	16.1414	0.14125	0.153294	0.0120188
Q8BTJ4	Enpp4	Bis(5-adenosyl)-triphosphatase enpp4	sp|Q8BTJ4|ENPP4_MOUSE Bis(5-adenosyl)-triphosphatase enpp4 OS=Mus musculus OX=10090 GN=Enpp4 PE=1 SV=1	13.6278	13.6462	13.6549	13.7328	13.6733	13.8397	13.9292	13.7448	13.643	13.7839	0.140982	0.0581927	0.00458231
O09012	Pex5	Peroxisomal targeting signal 1 receptor	sp|O09012|PEX5_MOUSE Peroxisomal targeting signal 1 receptor OS=Mus musculus OX=10090 GN=Pex5 PE=1 SV=2	14.7348	14.7537	14.8117	14.6796	14.886	14.9496	15.0743	14.9466	14.7667	14.9072	0.140514	0.160639	0.0127449
Q9QYS9	Qki	Protein quaking	sp|Q9QYS9|QKI_MOUSE Protein quaking OS=Mus musculus OX=10090 GN=Qki PE=1 SV=1	18.4628	18.4956	18.469	18.5575	18.6706	18.6216	18.6419	18.5872	18.4758	18.6158	0.139969	0.00226383	0.000181189
Q8BIZ6	Snip1	Smad nuclear-interacting protein 1	sp|Q8BIZ6|SNIP1_MOUSE Smad nuclear-interacting protein 1 OS=Mus musculus OX=10090 GN=Snip1 PE=1 SV=1	12.1701	12.2902	12.107	12.6946	12.0806	12.531	12.2032	12.1359	12.1891	12.3291	0.139955	0.429093	0.034351
Q8R2R3	Aagab	Alpha- and gamma-adaptin-binding protein p34	sp|Q8R2R3|AAGAB_MOUSE Alpha- and gamma-adaptin-binding protein p34 OS=Mus musculus OX=10090 GN=Aagab PE=1 SV=2	15.7851	16.0367	15.9126	16.186	16.2486	16.1667	15.8857	15.7656	15.9115	16.0505	0.139046	0.349285	0.0283719
Q62441	Tle4	Transducin-like enhancer protein 4	sp|Q62441|TLE4_MOUSE Transducin-like enhancer protein 4 OS=Mus musculus OX=10090 GN=Tle4 PE=1 SV=4	15.4953	15.331	15.2728	15.6213	15.4204	15.5363	15.4899	15.4586	15.3664	15.5053	0.138899	0.0839396	0.00683425
Q91YH6	Atp6v1b1		sp|Q91YH6|VATB1_MOUSE V-type proton ATPase subunit B, kidney isoform OS=Mus musculus OX=10090 GN=Atp6v1b1 PE=1 SV=1	14.3212	14.1933	14.4285	14.5093	14.6097	14.3184	14.462	14.3629	14.3143	14.4525	0.13813	0.156288	0.0128819
Q9D7E3	Ovca2	Ovarian cancer-associated gene 2 protein homolog	sp|Q9D7E3|OVCA2_MOUSE Esterase OVCA2 OS=Mus musculus OX=10090 GN=Ovca2 PE=1 SV=1	15.9285	15.8856	15.8779	15.8395	16.1271	15.9934	16.238	15.9787	15.8973	16.0353	0.138001	0.182477	0.0150714
O35047	Psmc3ip	Homologous-pairing protein 2 homolog	sp|O35047|HOP2_MOUSE Homologous-pairing protein 2 homolog OS=Mus musculus OX=10090 GN=Psmc3ip PE=1 SV=1	14.4361	14.478	14.7639	14.9403	14.8	14.6691	14.4762	14.5998	14.5593	14.6971	0.137743	0.332804	0.0276006
Q923G2	Polr2h	DNA-directed RNA polymerases I, II, and III subunit RPABC3	sp|Q923G2|RPAB3_MOUSE DNA-directed RNA polymerases I, II, and III subunit RPABC3 OS=Mus musculus OX=10090 GN=Polr2h PE=1 SV=3	17.8799	17.9256	17.7516	17.7044	18.153	17.805	17.9914	18.2966	17.8523	17.9901	0.137728	0.393562	0.0326474
Q80WS3	Fbll1	rRNA/tRNA 2-O-methyltransferase fibrillarin-like protein 1	sp|Q80WS3|FBLL1_MOUSE rRNA/tRNA 2-O-methyltransferase fibrillarin-like protein 1 OS=Mus musculus OX=10090 GN=Fbll1 PE=1 SV=1	18.1115	18.1408	18.0461	18.1413	18.1759	18.1874	18.4634	18.2179	18.0995	18.2372	0.13767	0.135285	0.0112326
Q9D0D5	Gtf2e1	General transcription factor IIE subunit 1	sp|Q9D0D5|T2EA_MOUSE General transcription factor IIE subunit 1 OS=Mus musculus OX=10090 GN=Gtf2e1 PE=1 SV=1	14.7636	14.3742	14.6894	14.6801	15.0182	14.9718	14.5378	14.5237	14.6091	14.7463	0.137262	0.438252	0.0366243
Q80TN4	Dnajc16	DnaJ homolog subfamily C member 16	sp|Q80TN4|DJC16_MOUSE DnaJ homolog subfamily C member 16 OS=Mus musculus OX=10090 GN=Dnajc16 PE=1 SV=2	12.7435	13.115	13.2248	13.0103	13.5662	13.2572	12.8311	13.1596	13.0278	13.1649	0.137123	0.510336	0.0427425
Q9D4J3	Dcbld1	Discoidin, CUB and LCCL domain-containing protein 1	sp|Q9D4J3|DCBD1_MOUSE Discoidin, CUB and LCCL domain-containing protein 1 OS=Mus musculus OX=10090 GN=Dcbld1 PE=1 SV=2	13.6983	13.4511	13.4392	13.7003	13.6267	13.7609	13.5497	13.6938	13.5295	13.6663	0.136748	0.130942	0.0110324
Q8BWR4	Usp40	Ubiquitin carboxyl-terminal hydrolase 40	sp|Q8BWR4|UBP40_MOUSE Ubiquitin carboxyl-terminal hydrolase 40 OS=Mus musculus OX=10090 GN=Usp40 PE=1 SV=2	12.4043	12.5399	12.8779	12.2773	13.1499	12.861	12.7985	12.6334	12.6073	12.744	0.136669	0.552287	0.0465905
Q8BTZ4	Anapc5	Anaphase-promoting complex subunit 5	sp|Q8BTZ4|APC5_MOUSE Anaphase-promoting complex subunit 5 OS=Mus musculus OX=10090 GN=Anapc5 PE=1 SV=1	16.5735	16.5485	16.5516	16.5787	16.9483	16.5284	16.6706	16.7443	16.5579	16.6941	0.136192	0.215444	0.0183123
Q6PGA0	Rcor3	REST corepressor 3	sp|Q6PGA0|RCOR3_MOUSE REST corepressor 3 OS=Mus musculus OX=10090 GN=Rcor3 PE=1 SV=2	14.0071	15.1354	14.2691	15.3015	15.2499	14.3052	13.9753	14.2015	14.4705	14.6067	0.136158	0.770946	0.0655635
Q5SS80	Dhrs13	Dehydrogenase/reductase SDR family member 13	sp|Q5SS80|DHR13_MOUSE Dehydrogenase/reductase SDR family member 13 OS=Mus musculus OX=10090 GN=Dhrs13 PE=1 SV=1	14.461	14.4939	14.2694	14.6818	14.4309	14.6802	14.4103	14.5141	14.4081	14.5435	0.135367	0.198198	0.0170671
Q60772	Cdkn2c	Cyclin-dependent kinase 4 inhibitor C	sp|Q60772|CDN2C_MOUSE Cyclin-dependent kinase 4 inhibitor C OS=Mus musculus OX=10090 GN=Cdkn2c PE=1 SV=1	18.3001	18.2228	18.2593	18.2804	18.6052	18.3108	18.415	18.3677	18.2607	18.3958	0.135072	0.134267	0.0116157
P62488	Polr2g	DNA-directed RNA polymerase II subunit RPB7	sp|P62488|RPB7_MOUSE DNA-directed RNA polymerase II subunit RPB7 OS=Mus musculus OX=10090 GN=Polr2g PE=1 SV=1	17.1713	17.3083	17.1819	17.3576	17.3584	17.2815	17.4314	17.3442	17.2205	17.3546	0.134107	0.0250633	0.00220142
Q7TMI3	Uhrf2	E3 ubiquitin-protein ligase UHRF2	sp|Q7TMI3|UHRF2_MOUSE E3 ubiquitin-protein ligase UHRF2 OS=Mus musculus OX=10090 GN=Uhrf2 PE=1 SV=1	14.3981	14.1204	14.0491	14.342	14.5834	13.9843	14.2162	14.4902	14.1892	14.3232	0.133995	0.436106	0.0383722
P18654	Rps6ka3	Ribosomal protein S6 kinase alpha-3	sp|P18654|KS6A3_MOUSE Ribosomal protein S6 kinase alpha-3 OS=Mus musculus OX=10090 GN=Rps6ka3 PE=1 SV=2	19.6017	19.6027	19.6617	19.7983	19.7505	19.6514	19.7988	19.7793	19.6221	19.7557	0.13362	0.0147081	0.00130176
Q8BH02	Tor4a	Torsin-4A	sp|Q8BH02|TOR4A_MOUSE Torsin-4A OS=Mus musculus OX=10090 GN=Tor4a PE=2 SV=1	16.2296	16.0489	15.7532	16.1081	16.4491	15.888	15.9909	16.2839	16.0106	16.144	0.133432	0.458082	0.0406626
Q99LZ3	Gins4	DNA replication complex GINS protein SLD5;DNA replication complex GINS protein SLD5, N-terminally processed	sp|Q99LZ3|SLD5_MOUSE DNA replication complex GINS protein SLD5 OS=Mus musculus OX=10090 GN=Gins4 PE=1 SV=1	16.5552	16.688	16.7191	16.6595	17.0163	16.7444	16.7641	16.7525	16.6541	16.7874	0.133231	0.181652	0.0161754
Q62193	Rpa2	Replication protein A 32 kDa subunit	sp|Q62193|RFA2_MOUSE Replication protein A 32 kDa subunit OS=Mus musculus OX=10090 GN=Rpa2 PE=1 SV=1	18.3328	18.6148	18.4367	18.524	18.6793	18.5122	18.7191	18.5341	18.4614	18.5938	0.132322	0.164953	0.0148982
Q99P65	Slc29a3	Equilibrative nucleoside transporter 3	sp|Q99P65|S29A3_MOUSE Equilibrative nucleoside transporter 3 OS=Mus musculus OX=10090 GN=Slc29a3 PE=1 SV=1	13.9851	13.7786	13.8036	13.9813	13.8763	14.1317	14.0167	13.9339	13.8558	13.988	0.132216	0.126035	0.0114019
Q80W47	Wipi2	WD repeat domain phosphoinositide-interacting protein 2	sp|Q80W47|WIPI2_MOUSE WD repeat domain phosphoinositide-interacting protein 2 OS=Mus musculus OX=10090 GN=Wipi2 PE=1 SV=1	16.1434	15.9022	15.9662	16.0937	16.3036	16.0351	16.1114	16.1366	16.0039	16.1361	0.132116	0.149578	0.0135528
P19258	Mpv17	Protein Mpv17	sp|P19258|MPV17_MOUSE Protein Mpv17 OS=Mus musculus OX=10090 GN=Mpv17 PE=1 SV=1	15.2551	15.0677	15.2866	15.2852	15.5934	15.1507	15.3462	15.2992	15.2031	15.3349	0.13182	0.270309	0.0246049
Q91VJ4	Stk38	Serine/threonine-protein kinase 38	sp|Q91VJ4|STK38_MOUSE Serine/threonine-protein kinase 38 OS=Mus musculus OX=10090 GN=Stk38 PE=1 SV=1	17.288	17.1685	17.4594	17.4244	17.4269	17.45	17.4305	17.4506	17.3053	17.4365	0.131166	0.0792354	0.007286
B1AZA5	Tmem245	Transmembrane protein 245	sp|B1AZA5|TM245_MOUSE Transmembrane protein 245 OS=Mus musculus OX=10090 GN=Tmem245 PE=1 SV=1	12.0329	12.1315	12.1871	12.3173	12.3434	12.2734	12.2625	12.0447	12.1172	12.2483	0.131087	0.143417	0.0132038
Q99MJ9	Ddx50	ATP-dependent RNA helicase DDX50	sp|Q99MJ9|DDX50_MOUSE ATP-dependent RNA helicase DDX50 OS=Mus musculus OX=10090 GN=Ddx50 PE=2 SV=1	17.4383	17.4528	17.5087	17.5642	17.74	17.5439	17.5373	17.6028	17.4666	17.5977	0.131048	0.0460051	0.00423806
Q9DBY5	Cbx6	Chromobox protein homolog 6	sp|Q9DBY5|CBX6_MOUSE Chromobox protein homolog 6 OS=Mus musculus OX=10090 GN=Cbx6 PE=1 SV=2	16.9078	16.5905	16.6313	16.7455	16.9372	16.6829	17.0079	16.8258	16.7099	16.8399	0.130005	0.273748	0.0256278
P34152	Ptk2	Focal adhesion kinase 1	sp|P34152|FAK1_MOUSE Focal adhesion kinase 1 OS=Mus musculus OX=10090 GN=Ptk2 PE=1 SV=4	17.705	17.5527	17.6276	17.6932	17.7363	17.6832	18.03	17.6492	17.6284	17.7584	0.12996	0.232376	0.0217696
Q91YS8	Camk1	Calcium/calmodulin-dependent protein kinase type 1	sp|Q91YS8|KCC1A_MOUSE Calcium/calmodulin-dependent protein kinase type 1 OS=Mus musculus OX=10090 GN=Camk1 PE=1 SV=1	15.2069	15.3111	15.1833	15.3307	15.3852	15.349	15.5606	15.1894	15.2338	15.363	0.129233	0.176674	0.0167375
Q80VQ1	Lrrc1	Leucine-rich repeat-containing protein 1	sp|Q80VQ1|LRRC1_MOUSE Leucine-rich repeat-containing protein 1 OS=Mus musculus OX=10090 GN=Lrrc1 PE=1 SV=2	16.9775	16.8507	17.022	17.2303	17.2437	16.8967	17.0341	16.9917	16.9501	17.0793	0.129232	0.236617	0.0224168
P27661	H2ax	Histone H2AX	sp|P27661|H2AX_MOUSE Histone H2AX OS=Mus musculus OX=10090 GN=H2ax PE=1 SV=2	27.7216	27.7089	27.5419	27.7358	27.8609	27.813	27.8022	27.7211	27.6575	27.7866	0.129123	0.0556623	0.00528221
A2A870	Fbf1	Fas-binding factor 1	sp|A2A870|FBF1_MOUSE Fas-binding factor 1 OS=Mus musculus OX=10090 GN=Fbf1 PE=1 SV=1	17.6678	17.7746	17.5443	17.034	18.4468	17.6784	17.5869	18.2074	17.6622	17.7907	0.128474	0.714029	0.0684381
Q3UGY8	Arfgef3	Brefeldin A-inhibited guanine nucleotide-exchange protein 3	sp|Q3UGY8|BIG3_MOUSE Brefeldin A-inhibited guanine nucleotide-exchange protein 3 OS=Mus musculus OX=10090 GN=Arfgef3 PE=1 SV=1	13.3577	13.0075	13.483	13.2046	13.8477	13.3861	13.4459	13.1715	13.2827	13.4112	0.128435	0.528079	0.0506452
Q9WVM1	Racgap1	Rac GTPase-activating protein 1	sp|Q9WVM1|RGAP1_MOUSE Rac GTPase-activating protein 1 OS=Mus musculus OX=10090 GN=Racgap1 PE=1 SV=1	13.9152	14.4589	13.9523	14.317	14.2286	14.3998	14.1609	14.0798	14.1088	14.2372	0.128399	0.420394	0.04034
Q9QY66	Znhit2	Zinc finger HIT domain-containing protein 2	sp|Q9QY66|ZNHI2_MOUSE Zinc finger HIT domain-containing protein 2 OS=Mus musculus OX=10090 GN=Znhit2 PE=2 SV=2	14.561	14.5107	14.189	14.5726	14.5973	14.474	14.3661	14.732	14.4202	14.5484	0.128177	0.319468	0.0307596
Q3UD01	Atxn7l3b	Putative ataxin-7-like protein 3B	sp|Q3UD01|A7L3B_MOUSE Ataxin-7-like protein 3B OS=Mus musculus OX=10090 GN=Atxn7l3b PE=1 SV=1	15.7829	15.6548	15.7583	15.8315	15.8037	15.8206	15.9536	15.8909	15.732	15.8601	0.128051	0.0335323	0.00323488
A0A087WNP0	4931428L18Rik		tr|A0A087WNP0|A0A087WNP0_MOUSE RIKEN cDNA 4931428L18 gene OS=Mus musculus OX=10090 GN=4931428L18Rik PE=4 SV=2	17.9994	17.9199	17.9868	18.2492	18.0515	18.1808	18.1701	17.8308	17.9687	18.0965	0.127778	0.247761	0.0240015
Q3UN02	Lclat1	Lysocardiolipin acyltransferase 1	sp|Q3UN02|LCLT1_MOUSE Lysocardiolipin acyltransferase 1 OS=Mus musculus OX=10090 GN=Lclat1 PE=1 SV=2	14.9948	14.9238	14.7008	15.0922	14.855	14.7354	15.2045	15.117	14.8732	15.0008	0.127664	0.377625	0.0366458
O35344	Kpna3	Importin subunit alpha-4	sp|O35344|IMA4_MOUSE Importin subunit alpha-4 OS=Mus musculus OX=10090 GN=Kpna3 PE=1 SV=1	17.4134	17.4256	17.5729	17.5158	17.6883	17.5902	17.6395	17.5574	17.4706	17.5982	0.127584	0.0597049	0.00580097
P81183	Ikzf2	Zinc finger protein Helios	sp|P81183|IKZF2_MOUSE Zinc finger protein Helios OS=Mus musculus OX=10090 GN=Ikzf2 PE=1 SV=2	13.5451	13.4358	13.4656	13.6443	13.7154	13.5594	13.4614	13.668	13.4822	13.6097	0.127556	0.095007	0.0092349
Q7TNV0	Dek	Protein DEK	sp|Q7TNV0|DEK_MOUSE Protein DEK OS=Mus musculus OX=10090 GN=Dek PE=1 SV=1	21.9502	21.9945	21.9642	22.052	22.2571	22.0958	22.0633	22.0173	21.9696	22.0971	0.127469	0.0656319	0.00638813
O08914	Faah	Fatty-acid amide hydrolase 1	sp|O08914|FAAH1_MOUSE Fatty-acid amide hydrolase 1 OS=Mus musculus OX=10090 GN=Faah PE=1 SV=1	15.4004	15.3412	15.2699	15.5364	15.4845	15.2902	15.4354	15.576	15.3372	15.4645	0.127322	0.125957	0.0122873
Q9CSV6	Sft2d3	Vesicle transport protein SFT2C	sp|Q9CSV6|SFT2C_MOUSE Vesicle transport protein SFT2C OS=Mus musculus OX=10090 GN=Sft2d3 PE=1 SV=3	13.7558	13.6306	13.7984	14.0937	13.9657	13.8639	13.5955	13.7592	13.7283	13.8556	0.127302	0.328184	0.0320241
Q921Y2	Imp3	U3 small nucleolar ribonucleoprotein protein IMP3	sp|Q921Y2|IMP3_MOUSE U3 small nucleolar ribonucleoprotein protein IMP3 OS=Mus musculus OX=10090 GN=Imp3 PE=2 SV=1	16.0726	16.2775	16.3472	16.2631	16.4979	16.3453	16.415	16.2763	16.2324	16.3595	0.127114	0.181071	0.0177197
Q9DAU9	Znf654	Zinc finger protein 654	sp|Q9DAU9|ZN654_MOUSE Zinc finger protein 654 OS=Mus musculus OX=10090 GN=Znf654 PE=1 SV=3	12.5598	12.6113	12.5916	12.7861	12.8147	12.8352	12.5333	12.6031	12.5875	12.7145	0.126932	0.17428	0.0171024
Q9CX00	Ist1	IST1 homolog	sp|Q9CX00|IST1_MOUSE IST1 homolog OS=Mus musculus OX=10090 GN=Ist1 PE=1 SV=1	20.1408	20.237	20.2874	19.9754	20.2003	20.273	20.6603	20.6341	20.2217	20.3486	0.126903	0.502802	0.0493632
P62305	Snrpe	Small nuclear ribonucleoprotein E	sp|P62305|RUXE_MOUSE Small nuclear ribonucleoprotein E OS=Mus musculus OX=10090 GN=Snrpe PE=1 SV=1	16.2576	16.3472	16.4699	16.4282	16.5669	16.5156	16.3864	16.5278	16.3582	16.485	0.126735	0.0922742	0.0090823
Q8BM72	Hspa13	Heat shock 70 kDa protein 13	sp|Q8BM72|HSP13_MOUSE Heat shock 70 kDa protein 13 OS=Mus musculus OX=10090 GN=Hspa13 PE=1 SV=1	14.5296	14.4622	14.345	14.7937	14.7895	14.4008	14.3185	14.5577	14.4456	14.572	0.126443	0.387978	0.0383574
Q8C7V3	Utp15	U3 small nucleolar RNA-associated protein 15 homolog	sp|Q8C7V3|UTP15_MOUSE U3 small nucleolar RNA-associated protein 15 homolog OS=Mus musculus OX=10090 GN=Utp15 PE=1 SV=1	15.2235	15.2683	15.1824	15.3747	15.4487	15.3081	15.2899	15.3344	15.2248	15.3511	0.126385	0.0232794	0.00230356
Q61165	Slc9a1	Sodium/hydrogen exchanger 1	sp|Q61165|SL9A1_MOUSE Sodium/hydrogen exchanger 1 OS=Mus musculus OX=10090 GN=Slc9a1 PE=1 SV=1	14.9842	15.1045	15.3368	15.2084	15.2068	15.0963	15.476	15.3519	15.1418	15.2679	0.126065	0.318763	0.0316962
O88907	Pias1	E3 SUMO-protein ligase PIAS1	sp|O88907|PIAS1_MOUSE E3 SUMO-protein ligase PIAS1 OS=Mus musculus OX=10090 GN=Pias1 PE=1 SV=2	14.976	14.8253	14.8673	14.9931	15.0934	14.8672	15.2052	14.919	14.8895	15.0156	0.126028	0.199425	0.0198409
Q9Z1Y4	Trip6	Thyroid receptor-interacting protein 6	sp|Q9Z1Y4|TRIP6_MOUSE Thyroid receptor-interacting protein 6 OS=Mus musculus OX=10090 GN=Trip6 PE=1 SV=1	15.523	15.4949	15.5158	15.5709	15.8356	15.6589	15.5723	15.5437	15.5112	15.6363	0.125024	0.131189	0.0132519
P49117	Nr2c2	Nuclear receptor subfamily 2 group C member 2	sp|P49117|NR2C2_MOUSE Nuclear receptor subfamily 2 group C member 2 OS=Mus musculus OX=10090 GN=Nr2c2 PE=1 SV=1	14.1189	14.2773	14.2989	14.2498	14.5499	14.3262	14.4555	14.2012	14.2317	14.3565	0.124831	0.239709	0.0242846
Q9CQ71	Rpa3	Replication protein A 14 kDa subunit	sp|Q9CQ71|RFA3_MOUSE Replication protein A 14 kDa subunit OS=Mus musculus OX=10090 GN=Rpa3 PE=1 SV=1	16.6848	16.7687	16.6201	16.9067	16.7474	16.843	16.9428	16.6366	16.6912	16.8153	0.124062	0.1745	0.0178845
P14152	Mdh1	Malate dehydrogenase, cytoplasmic	sp|P14152|MDHC_MOUSE Malate dehydrogenase, cytoplasmic OS=Mus musculus OX=10090 GN=Mdh1 PE=1 SV=3	22.9694	22.9094	22.9961	23.1502	23.1152	23.0402	23.111	22.9945	22.9583	23.0822	0.123935	0.02582	0.00265134
Q8R3B1	Plcd1	1-phosphatidylinositol 4,5-bisphosphate phosphodiesterase delta-1	sp|Q8R3B1|PLCD1_MOUSE 1-phosphatidylinositol 4,5-bisphosphate phosphodiesterase delta-1 OS=Mus musculus OX=10090 GN=Plcd1 PE=1 SV=2	15.1283	14.9133	15.017	15.0281	15.3185	15.055	15.1166	15.197	15.0195	15.143	0.123521	0.189684	0.0195996
P13864	Dnmt1	DNA (cytosine-5)-methyltransferase 1	sp|P13864|DNMT1_MOUSE DNA (cytosine-5)-methyltransferase 1 OS=Mus musculus OX=10090 GN=Dnmt1 PE=1 SV=5	21.0726	21.1901	21.0438	21.1659	21.6538	21.1811	21.0359	21.0907	21.1022	21.2255	0.123314	0.444101	0.0460304
Q3UKJ7	Smu1	WD40 repeat-containing protein SMU1;WD40 repeat-containing protein SMU1, N-terminally processed	sp|Q3UKJ7|SMU1_MOUSE WD40 repeat-containing protein SMU1 OS=Mus musculus OX=10090 GN=Smu1 PE=2 SV=2	17.4528	17.6295	17.5492	17.733	17.7661	17.5544	17.6345	17.6473	17.5438	17.6671	0.123225	0.0960842	0.00997235
Q3UMC0	Spata5	Spermatogenesis-associated protein 5	sp|Q3UMC0|AFG2H_MOUSE ATPase family protein 2 homolog OS=Mus musculus OX=10090 GN=Spata5 PE=1 SV=2	18.3462	18.4692	18.3834	18.4513	18.4669	18.4865	18.6794	18.5297	18.3996	18.5227	0.123127	0.0907342	0.00943087
O54786	Dffa	DNA fragmentation factor subunit alpha	sp|O54786|DFFA_MOUSE DNA fragmentation factor subunit alpha OS=Mus musculus OX=10090 GN=Dffa PE=1 SV=2	15.0867	15.2701	14.982	15.059	14.8766	15.2327	15.6099	15.4017	15.1129	15.236	0.123053	0.522886	0.0544094
Q8VDF2	Uhrf1	E3 ubiquitin-protein ligase UHRF1	sp|Q8VDF2|UHRF1_MOUSE E3 ubiquitin-protein ligase UHRF1 OS=Mus musculus OX=10090 GN=Uhrf1 PE=1 SV=2	17.1909	17.4838	17.2013	17.3681	17.8119	17.4533	17.2135	17.2282	17.292	17.415	0.123002	0.47412	0.0493723
E9QA15	Cald1		tr|E9QA15|E9QA15_MOUSE Caldesmon 1 OS=Mus musculus OX=10090 GN=Cald1 PE=1 SV=1	21.0186	20.9532	21.1676	21.4378	21.3371	21.1044	20.9607	21.0051	21.0464	21.169	0.122564	0.392426	0.0411342
Q61810	Ltbp3	Latent-transforming growth factor beta-binding protein 3	sp|Q61810|LTBP3_MOUSE Latent-transforming growth factor beta-binding protein 3 OS=Mus musculus OX=10090 GN=Ltbp3 PE=1 SV=4	13.8607	13.7177	13.6921	13.9518	13.9074	13.9309	13.8607	13.7459	13.7568	13.8793	0.122527	0.0958724	0.010055
Q8BSP2	Ncaph2	Condensin-2 complex subunit H2	sp|Q8BSP2|CNDH2_MOUSE Condensin-2 complex subunit H2 OS=Mus musculus OX=10090 GN=Ncaph2 PE=1 SV=1	15.5302	15.7238	15.6458	15.7823	16.0605	15.7583	15.4873	15.6902	15.6333	15.7557	0.122449	0.381126	0.0400182
Q9D7J9	Echdc3	Enoyl-CoA hydratase domain-containing protein 3, mitochondrial	sp|Q9D7J9|ECHD3_MOUSE Enoyl-CoA hydratase domain-containing protein 3, mitochondrial OS=Mus musculus OX=10090 GN=Echdc3 PE=1 SV=1	17.1422	17.0186	17.1138	17.145	17.2518	17.1766	17.3216	17.174	17.0915	17.2138	0.122268	0.0531792	0.00559897
Q8BHS3	Rbm22	Pre-mRNA-splicing factor RBM22	sp|Q8BHS3|RBM22_MOUSE Pre-mRNA-splicing factor RBM22 OS=Mus musculus OX=10090 GN=Rbm22 PE=1 SV=1	18.421	18.3959	18.4094	18.326	18.4582	18.6236	18.5784	18.6665	18.4088	18.5305	0.121786	0.190958	0.0202502
Q08943	Ssrp1	FACT complex subunit SSRP1	sp|Q08943|SSRP1_MOUSE FACT complex subunit SSRP1 OS=Mus musculus OX=10090 GN=Ssrp1 PE=1 SV=2	20.016	20.1382	20.0807	20.1523	20.3331	20.1404	20.2126	20.1617	20.0783	20.2	0.121725	0.064556	0.00685209
Q9D289	Trappc6b	Trafficking protein particle complex subunit 6B	sp|Q9D289|TPC6B_MOUSE Trafficking protein particle complex subunit 6B OS=Mus musculus OX=10090 GN=Trappc6b PE=1 SV=1	16.735	16.7003	16.7254	16.8087	16.961	16.8123	16.7682	16.8595	16.7202	16.8419	0.121703	0.0346951	0.00368379
Q60855	Ripk1	Receptor-interacting serine/threonine-protein kinase 1	sp|Q60855|RIPK1_MOUSE Receptor-interacting serine/threonine-protein kinase 1 OS=Mus musculus OX=10090 GN=Ripk1 PE=1 SV=1	16.2973	16.2968	16.5883	16.5583	16.4862	16.4755	16.629	16.4299	16.3941	16.5158	0.121666	0.201773	0.0214354
Q8BFU3	Rnf214	RING finger protein 214	sp|Q8BFU3|RN214_MOUSE RING finger protein 214 OS=Mus musculus OX=10090 GN=Rnf214 PE=1 SV=1	16.6647	16.5669	16.6867	16.7293	16.9301	16.7107	16.7088	16.7249	16.6394	16.7608	0.121313	0.101337	0.0108223
P51954	Nek1	Serine/threonine-protein kinase Nek1	sp|P51954|NEK1_MOUSE Serine/threonine-protein kinase Nek1 OS=Mus musculus OX=10090 GN=Nek1 PE=1 SV=2	13.1237	13.3819	13.512	13.4271	13.2854	13.4804	13.5992	13.5095	13.3392	13.4603	0.121105	0.306176	0.0327994
Q69Z99	Znf512	Zinc finger protein 512	sp|Q69Z99|ZN512_MOUSE Zinc finger protein 512 OS=Mus musculus OX=10090 GN=Znf512 PE=2 SV=2	18.4687	18.3278	18.56	18.4291	19.0546	18.5031	18.4246	18.4534	18.4522	18.573	0.120781	0.501637	0.0539974
Q8BJA3	Hmbox1	Homeobox-containing protein 1	sp|Q8BJA3|HMBX1_MOUSE Homeobox-containing protein 1 OS=Mus musculus OX=10090 GN=Hmbox1 PE=1 SV=1	12.2624	12.7662	12.5126	12.6738	12.7721	12.5609	12.8336	12.3314	12.5137	12.6344	0.120624	0.47674	0.051437
P15806	Tcf3	Transcription factor E2-alpha	sp|P15806|TFE2_MOUSE Transcription factor E2-alpha OS=Mus musculus OX=10090 GN=Tcf3 PE=1 SV=2	13.3322	13.7276	13.1085	13.6416	13.6823	13.5128	13.4377	13.2748	13.3894	13.5099	0.120414	0.491541	0.0531996
O54990	Prom1	Prominin-1	sp|O54990|PROM1_MOUSE Prominin-1 OS=Mus musculus OX=10090 GN=Prom1 PE=1 SV=1	17.9941	17.5028	18.6409	18.5054	19.029	18.1475	16.9897	18.1596	18.0459	18.1663	0.120347	0.820387	0.0888798
Q921K9	Bcl7b	B-cell CLL/lymphoma 7 protein family member B	sp|Q921K9|BCL7B_MOUSE B-cell CLL/lymphoma 7 protein family member B OS=Mus musculus OX=10090 GN=Bcl7b PE=1 SV=1	14.1712	13.9204	14.344	14.4554	14.4786	14.1124	14.1464	14.1343	14.1452	14.2654	0.12022	0.429877	0.0466599
Q8BHL8	Psmf1	Proteasome inhibitor PI31 subunit	sp|Q8BHL8|PSMF1_MOUSE Proteasome inhibitor PI31 subunit OS=Mus musculus OX=10090 GN=Psmf1 PE=1 SV=1	14.3183	14.3074	14.1269	14.3131	14.3176	14.3009	14.4362	14.486	14.2508	14.3708	0.119933	0.127269	0.0138729
Q9JIF0	Prmt1	Protein arginine N-methyltransferase 1	sp|Q9JIF0|ANM1_MOUSE Protein arginine N-methyltransferase 1 OS=Mus musculus OX=10090 GN=Prmt1 PE=1 SV=1	20.1868	20.2408	20.2239	20.3109	20.4368	20.3146	20.338	20.2843	20.2172	20.3369	0.119728	0.0179023	0.00195734
Q9R0P4	Smap	Small acidic protein	sp|Q9R0P4|SMAP_MOUSE Small acidic protein OS=Mus musculus OX=10090 GN=Smap PE=1 SV=1	19.1928	19.2505	19.2415	19.3138	19.6238	19.2193	19.2721	19.3102	19.2283	19.3478	0.119559	0.257856	0.0282634
Q61371	Ift88	Intraflagellar transport protein 88 homolog	sp|Q61371|IFT88_MOUSE Intraflagellar transport protein 88 homolog OS=Mus musculus OX=10090 GN=Ift88 PE=1 SV=2	14.1423	14.3106	14.4928	14.4624	14.7626	14.56	14.1243	14.2644	14.3152	14.4347	0.119535	0.499103	0.0547256
Q80U78	Pum1	Pumilio homolog 1	sp|Q80U78|PUM1_MOUSE Pumilio homolog 1 OS=Mus musculus OX=10090 GN=Pum1 PE=1 SV=2	11.3652	11.7906	12.1142	11.8973	11.913	11.6938	11.9565	11.9201	11.7566	11.8761	0.119506	0.508739	0.0558059
Q9D0L8	Rnmt	mRNA cap guanine-N7 methyltransferase	sp|Q9D0L8|MCES_MOUSE mRNA cap guanine-N7 methyltransferase OS=Mus musculus OX=10090 GN=Rnmt PE=1 SV=1	17.2888	17.1412	17.24	17.2947	17.3763	17.337	17.3902	17.3157	17.2233	17.3428	0.119477	0.0238264	0.00261476
P02340	Tp53	Cellular tumor antigen p53	sp|P02340|P53_MOUSE Cellular tumor antigen p53 OS=Mus musculus OX=10090 GN=Tp53 PE=1 SV=4	18.8283	18.9236	18.9594	18.9867	19.3929	19.0056	18.8393	18.8912	18.9038	19.0231	0.119317	0.403937	0.0444338
Q6PDH0	Phldb1	Pleckstrin homology-like domain family B member 1	sp|Q6PDH0|PHLB1_MOUSE Pleckstrin homology-like domain family B member 1 OS=Mus musculus OX=10090 GN=Phldb1 PE=1 SV=1	16.7889	16.8634	16.7377	17.0085	17.2132	16.7733	16.9039	16.6805	16.7967	16.9159	0.119209	0.383416	0.0422434
Q9DCC4	Pycr3	Pyrroline-5-carboxylate reductase 3	sp|Q9DCC4|P5CR3_MOUSE Pyrroline-5-carboxylate reductase 3 OS=Mus musculus OX=10090 GN=Pycr3 PE=1 SV=2	18.5569	18.5373	18.616	18.7242	18.5057	18.7079	18.7942	18.7141	18.5701	18.6892	0.119098	0.125072	0.0138025
Q9R118	Htra1	Serine protease HTRA1	sp|Q9R118|HTRA1_MOUSE Serine protease HTRA1 OS=Mus musculus OX=10090 GN=Htra1 PE=1 SV=2	15.3232	15.1568	15.7786	15.7289	15.7793	15.471	15.3298	15.3829	15.4195	15.5384	0.118835	0.538589	0.059668
Q921V5	Mgat2	Alpha-1,6-mannosyl-glycoprotein 2-beta-N-acetylglucosaminyltransferase	sp|Q921V5|MGAT2_MOUSE Alpha-1,6-mannosyl-glycoprotein 2-beta-N-acetylglucosaminyltransferase OS=Mus musculus OX=10090 GN=Mgat2 PE=1 SV=1	13.8036	14.126	14.1675	14.4134	13.6879	14.1323	14.4712	14.0506	14.0324	14.1511	0.118733	0.584617	0.0648642
P18653	Rps6ka1	Ribosomal protein S6 kinase alpha-1	sp|P18653|KS6A1_MOUSE Ribosomal protein S6 kinase alpha-1 OS=Mus musculus OX=10090 GN=Rps6ka1 PE=1 SV=1	17.0315	17.0023	17.1628	17.3022	17.0097	17.1779	17.2571	17.1717	17.0655	17.1837	0.118202	0.169527	0.0189569
Q922X9	Prmt7	Protein arginine N-methyltransferase 7	sp|Q922X9|ANM7_MOUSE Protein arginine N-methyltransferase 7 OS=Mus musculus OX=10090 GN=Prmt7 PE=1 SV=1	14.0572	14.102	14.5113	14.6118	14.4109	14.2263	14.2736	14.1846	14.2235	14.3414	0.117924	0.455246	0.051115
Q8VE62	Paip1	Polyadenylate-binding protein-interacting protein 1	sp|Q8VE62|PAIP1_MOUSE Polyadenylate-binding protein-interacting protein 1 OS=Mus musculus OX=10090 GN=Paip1 PE=1 SV=1	16.8531	16.7417	16.8218	16.866	17.0237	16.7865	17.1375	16.8023	16.8055	16.9232	0.117692	0.256728	0.0289235
Q9WTL7	Lypla2	Acyl-protein thioesterase 2	sp|Q9WTL7|LYPA2_MOUSE Acyl-protein thioesterase 2 OS=Mus musculus OX=10090 GN=Lypla2 PE=1 SV=1	18.4567	18.3817	18.4997	18.5146	18.4544	18.6271	18.5938	18.6274	18.446	18.5635	0.117449	0.0648312	0.00733009
F8VQ05	Fryl		tr|F8VQ05|F8VQ05_MOUSE FRY-like transcription coactivator OS=Mus musculus OX=10090 GN=Fryl PE=1 SV=1	16.2365	16.0719	16.2607	16.4709	16.498	16.2086	16.1177	16.24	16.1897	16.307	0.117365	0.324322	0.0367143
Q9ESZ8	Gtf2i	General transcription factor II-I	sp|Q9ESZ8|GTF2I_MOUSE General transcription factor II-I OS=Mus musculus OX=10090 GN=Gtf2i PE=1 SV=3	21.1605	21.0019	21.2105	21.224	21.6885	21.1081	21.054	21.1322	21.1243	21.2414	0.117099	0.492357	0.0559533
Q52KE7	Ccnl1	Cyclin-L1	sp|Q52KE7|CCNL1_MOUSE Cyclin-L1 OS=Mus musculus OX=10090 GN=Ccnl1 PE=1 SV=1	15.462	15.532	15.598	15.6205	15.6084	15.5746	15.7236	15.711	15.5307	15.6476	0.116932	0.053084	0.00604745
Q04841	Mpg	DNA-3-methyladenine glycosylase	sp|Q04841|3MG_MOUSE DNA-3-methyladenine glycosylase OS=Mus musculus OX=10090 GN=Mpg PE=2 SV=3	15.6165	15.7939	15.7915	15.7759	15.9021	15.8069	15.9444	15.8227	15.734	15.8504	0.116407	0.100134	0.0114953
Q8VBV7	Cops8	COP9 signalosome complex subunit 8	sp|Q8VBV7|CSN8_MOUSE COP9 signalosome complex subunit 8 OS=Mus musculus OX=10090 GN=Cops8 PE=1 SV=1	18.0001	18.0085	18.0598	18.066	18.0704	18.1412	18.2749	18.1419	18.0228	18.1389	0.11606	0.0677375	0.00781562
P43274	H1-4	Histone H1.4	sp|P43274|H14_MOUSE Histone H1.4 OS=Mus musculus OX=10090 GN=H1-4 PE=1 SV=2	23.7903	23.7828	23.4714	23.5193	23.8901	23.9254	23.7762	23.8759	23.6815	23.7974	0.115899	0.388823	0.0449675
Q60866	Pter	Phosphotriesterase-related protein	sp|Q60866|PTER_MOUSE Phosphotriesterase-related protein OS=Mus musculus OX=10090 GN=Pter PE=1 SV=1	14.9619	14.9952	15.0916	15.1149	15.0802	15.0648	15.2458	15.1545	15.0163	15.132	0.115779	0.0662648	0.00767696
O88554	Parp2	Poly [ADP-ribose] polymerase 2	sp|O88554|PARP2_MOUSE Poly [ADP-ribose] polymerase 2 OS=Mus musculus OX=10090 GN=Parp2 PE=1 SV=3	16.5591	16.6255	16.4567	16.4855	16.8207	16.6404	16.7669	16.6008	16.5471	16.6628	0.115745	0.233789	0.0270986
Q91V09	Wdr13	WD repeat-containing protein 13	sp|Q91V09|WDR13_MOUSE WD repeat-containing protein 13 OS=Mus musculus OX=10090 GN=Wdr13 PE=1 SV=1	16.5735	16.3809	16.6123	16.5384	16.512	16.6132	16.8206	16.7055	16.5222	16.6379	0.115717	0.254766	0.0295421
Q9D753	Exosc8	Exosome complex component RRP43	sp|Q9D753|EXOS8_MOUSE Exosome complex component RRP43 OS=Mus musculus OX=10090 GN=Exosc8 PE=1 SV=1	17.2772	17.5029	17.3161	17.3565	17.5426	17.5061	17.5644	17.4352	17.3654	17.481	0.115531	0.15907	0.0184953
Q6PAL0	Bend3	BEN domain-containing protein 3	sp|Q6PAL0|BEND3_MOUSE BEN domain-containing protein 3 OS=Mus musculus OX=10090 GN=Bend3 PE=1 SV=1	13.7871	13.6786	13.6216	13.7414	14.0088	13.893	13.7708	13.6422	13.6958	13.8113	0.115468	0.255471	0.0297311
Q6F3F9	Adgrg6	G-protein coupled receptor 126	sp|Q6F3F9|AGRG6_MOUSE Adhesion G-protein coupled receptor G6 OS=Mus musculus OX=10090 GN=Adgrg6 PE=1 SV=1	16.8318	16.8349	16.842	17.0587	16.9397	16.8753	16.8526	17.032	16.8362	16.9517	0.115434	0.07964	0.00927292
Q80SZ7	Gng5	Guanine nucleotide-binding protein G(I)/G(S)/G(O) subunit gamma-5	sp|Q80SZ7|GBG5_MOUSE Guanine nucleotide-binding protein G(I)/G(S)/G(O) subunit gamma-5 OS=Mus musculus OX=10090 GN=Gng5 PE=1 SV=2;tr|A0A3B2WD42|A0A3B2WD42_MOUSE Guanine nucleotide-binding protein subunit gamma OS=Mus musculus OX=10090 GN=Gm4356 PE=3 SV=1	19.8819	19.9642	19.729	19.6488	20.1587	20.1452	20.029	19.886	19.8584	19.9735	0.115131	0.430052	0.0502938
Q8C0S1	Dis3l	DIS3-like exonuclease 1	sp|Q8C0S1|DI3L1_MOUSE DIS3-like exonuclease 1 OS=Mus musculus OX=10090 GN=Dis3l PE=1 SV=2	15.4322	15.3056	15.3637	15.4007	15.4505	15.5446	15.5596	15.4547	15.3671	15.482	0.114877	0.0551908	0.00647825
P70265	Pfkfb2	6-phosphofructo-2-kinase/fructose-2,6-bisphosphatase 2;6-phosphofructo-2-kinase;Fructose-2,6-bisphosphatase	sp|P70265|F262_MOUSE 6-phosphofructo-2-kinase/fructose-2,6-bisphosphatase 2 OS=Mus musculus OX=10090 GN=Pfkfb2 PE=1 SV=2	16.4725	16.5238	16.6034	16.6743	16.6228	16.6211	16.6944	16.626	16.5332	16.6477	0.114489	0.0160558	0.00189523
Q6DFV1	Ncapg2	Condensin-2 complex subunit G2	sp|Q6DFV1|CNDG2_MOUSE Condensin-2 complex subunit G2 OS=Mus musculus OX=10090 GN=Ncapg2 PE=1 SV=2	15.2859	15.5055	15.2613	15.4362	15.7071	15.455	15.3256	15.4031	15.3509	15.4654	0.114479	0.308186	0.0363837
Q8K3D3	Swi5	DNA repair protein SWI5 homolog	sp|Q8K3D3|SWI5_MOUSE DNA repair protein SWI5 homolog OS=Mus musculus OX=10090 GN=Swi5 PE=1 SV=1	15.4691	15.5498	15.687	15.9133	15.7287	15.7045	15.5765	15.4923	15.5686	15.6831	0.114436	0.323783	0.0382487
Q9ES97	Rtn3	Reticulon-3	sp|Q9ES97|RTN3_MOUSE Reticulon-3 OS=Mus musculus OX=10090 GN=Rtn3 PE=1 SV=2	19.0115	18.9737	19.0357	19.3429	18.8907	19.0239	19.3305	19.0181	19.007	19.1212	0.114235	0.38614	0.0457481
Q8K4K6	Pank1	Pantothenate kinase 1	sp|Q8K4K6|PANK1_MOUSE Pantothenate kinase 1 OS=Mus musculus OX=10090 GN=Pank1 PE=1 SV=1	14.616	14.4914	14.6474	14.6909	14.8778	14.6545	14.6151	14.6558	14.5849	14.6988	0.113898	0.159177	0.0189505
Q3TIU4	Pde12	2,5-phosphodiesterase 12	sp|Q3TIU4|PDE12_MOUSE 2,5-phosphodiesterase 12 OS=Mus musculus OX=10090 GN=Pde12 PE=1 SV=2	16.6985	16.7113	16.7676	16.8019	16.9245	16.8727	16.8331	16.7656	16.7258	16.8396	0.113793	0.0292121	0.00348308
Q99KL7	Rab28	Ras-related protein Rab-28	sp|Q99KL7|RAB28_MOUSE Ras-related protein Rab-28 OS=Mus musculus OX=10090 GN=Rab28 PE=1 SV=1	16.3224	16.1847	16.2897	16.3603	16.6096	16.2897	16.3551	16.2812	16.2656	16.3792	0.113563	0.231749	0.0277241
Q505D1	Ankrd28	Serine/threonine-protein phosphatase 6 regulatory ankyrin repeat subunit A	sp|Q505D1|ANR28_MOUSE Serine/threonine-protein phosphatase 6 regulatory ankyrin repeat subunit A OS=Mus musculus OX=10090 GN=Ankrd28 PE=1 SV=1	14.9372	14.8531	15.0355	15.1739	15.0347	15.0179	15.1147	14.9359	14.9419	15.0554	0.113491	0.140729	0.0168528
Q91Z49	Fyttd1	UAP56-interacting factor	sp|Q91Z49|UIF_MOUSE UAP56-interacting factor OS=Mus musculus OX=10090 GN=Fyttd1 PE=1 SV=1	15.832	15.8474	15.8165	15.912	15.8714	15.7993	16.1672	15.9771	15.832	15.9454	0.113435	0.223645	0.0268039
O89086	Rbm3	RNA-binding protein 3	sp|O89086|RBM3_MOUSE RNA-binding protein 3 OS=Mus musculus OX=10090 GN=Rbm3 PE=1 SV=1	16.557	17.0823	16.7751	16.763	16.9551	16.7227	17.1734	16.9758	16.8048	16.918	0.113206	0.493587	0.0593513
P10922	H1-0	Histone H1.0;Histone H1.0, N-terminally processed	sp|P10922|H10_MOUSE Histone H1.0 OS=Mus musculus OX=10090 GN=H1-0 PE=2 SV=4	22.9576	22.8182	22.7108	22.8938	22.6484	23.0335	23.1501	22.9822	22.8289	22.9416	0.112755	0.397558	0.0481155
Q8R344	Ccdc12	Coiled-coil domain-containing protein 12	sp|Q8R344|CCD12_MOUSE Coiled-coil domain-containing protein 12 OS=Mus musculus OX=10090 GN=Ccdc12 PE=1 SV=2	17.9516	18.0014	18.107	18.1617	18.4292	18.0724	18.0543	17.9456	18.02	18.1326	0.112633	0.361237	0.0437965
Q8R2M2	Dnttip2	Deoxynucleotidyltransferase terminal-interacting protein 2	sp|Q8R2M2|TDIF2_MOUSE Deoxynucleotidyltransferase terminal-interacting protein 2 OS=Mus musculus OX=10090 GN=Dnttip2 PE=1 SV=1	19.34	19.4738	19.4498	19.6006	19.8341	19.4508	19.3922	19.3914	19.4212	19.5338	0.112602	0.370158	0.0448976
Q91XE4	Acy3	N-acyl-aromatic-L-amino acid amidohydrolase (carboxylate-forming)	sp|Q91XE4|ACY3_MOUSE N-acyl-aromatic-L-amino acid amidohydrolase (carboxylate-forming) OS=Mus musculus OX=10090 GN=Acy3 PE=1 SV=1	17.7767	17.6739	17.7579	17.9909	17.777	17.8892	17.7135	17.872	17.7362	17.8485	0.112359	0.148949	0.0181296
Q8R0F8	Fahd1	Acylpyruvase FAHD1, mitochondrial	sp|Q8R0F8|FAHD1_MOUSE Acylpyruvase FAHD1, mitochondrial OS=Mus musculus OX=10090 GN=Fahd1 PE=1 SV=2	14.431	14.3942	14.3283	14.4604	14.494	14.3852	14.5659	14.5774	14.3845	14.4966	0.112077	0.0747489	0.00913508
P52760	Rida	Ribonuclease UK114	sp|P52760|RIDA_MOUSE 2-iminobutanoate/2-iminopropanoate deaminase OS=Mus musculus OX=10090 GN=Rida PE=1 SV=3	19.0764	18.9954	18.948	18.8571	19.2774	19.1082	19.2689	19.0808	19.0066	19.1185	0.111877	0.331418	0.0406187
P36916	Gnl1	Guanine nucleotide-binding protein-like 1	sp|P36916|GNL1_MOUSE Guanine nucleotide-binding protein-like 1 OS=Mus musculus OX=10090 GN=Gnl1 PE=1 SV=4	15.584	15.3362	15.3943	15.4915	15.5234	15.4405	15.661	15.6327	15.4382	15.5498	0.111641	0.203485	0.0250231
Q9Z2U2	Zfp292	Zinc finger protein 292	sp|Q9Z2U2|ZN292_MOUSE Zinc finger protein 292 OS=Mus musculus OX=10090 GN=Zfp292 PE=1 SV=2	13.0638	13.093	13.2459	13.369	13.1423	13.3047	13.1303	13.2829	13.1342	13.2458	0.111603	0.187045	0.023014
P46935	Nedd4	E3 ubiquitin-protein ligase NEDD4	sp|P46935|NEDD4_MOUSE E3 ubiquitin-protein ligase NEDD4 OS=Mus musculus OX=10090 GN=Nedd4 PE=1 SV=3	19.8922	19.7974	19.8672	19.7746	20.4391	19.8863	19.8668	19.8521	19.8523	19.9638	0.111532	0.516309	0.063591
Q9WVP1	Ap1m2	AP-1 complex subunit mu-2	sp|Q9WVP1|AP1M2_MOUSE AP-1 complex subunit mu-2 OS=Mus musculus OX=10090 GN=Ap1m2 PE=1 SV=3	17.5379	17.2603	17.7142	17.7097	17.6168	17.5641	17.657	17.5295	17.5041	17.6154	0.111278	0.33233	0.0410804
Q9WU42	Ncor2	Nuclear receptor corepressor 2	sp|Q9WU42|NCOR2_MOUSE Nuclear receptor corepressor 2 OS=Mus musculus OX=10090 GN=Ncor2 PE=1 SV=3	19.1601	19.2293	19.1203	19.0484	19.3408	19.3295	19.4803	19.2042	19.1699	19.2807	0.110729	0.30915	0.038515
P57716	Ncstn	Nicastrin	sp|P57716|NICA_MOUSE Nicastrin OS=Mus musculus OX=10090 GN=Ncstn PE=1 SV=3	17.7356	17.7658	17.8355	17.7307	17.6801	17.9167	18.215	17.9055	17.779	17.8896	0.110625	0.416964	0.0520237
Q5RJG1	Nol10	Nucleolar protein 10	sp|Q5RJG1|NOL10_MOUSE Nucleolar protein 10 OS=Mus musculus OX=10090 GN=Nol10 PE=2 SV=1	17.1351	17.0094	16.9236	17.0354	17.2354	17.1135	17.1255	17.1544	17.0227	17.1329	0.110168	0.126999	0.0159485
A2A791	Zmym4	Zinc finger MYM-type protein 4	sp|A2A791|ZMYM4_MOUSE Zinc finger MYM-type protein 4 OS=Mus musculus OX=10090 GN=Zmym4 PE=1 SV=1	16.1582	15.9882	15.9191	16.1484	16.2157	16.1558	16.0494	16.0902	16.0218	16.1319	0.110101	0.138293	0.0173836
P17563	Selenbp1	Selenium-binding protein 1	sp|P17563|SBP1_MOUSE Methanethiol oxidase OS=Mus musculus OX=10090 GN=Selenbp1 PE=1 SV=2	22.6044	22.2884	22.7152	23.4243	21.8385	22.7673	22.5112	22.6885	22.536	22.646	0.109971	0.765024	0.0963413
Q99P58	Rab27b	Ras-related protein Rab-27B	sp|Q99P58|RB27B_MOUSE Ras-related protein Rab-27B OS=Mus musculus OX=10090 GN=Rab27b PE=1 SV=3	15.2937	15.1263	15.4626	15.3291	15.4941	15.248	15.5064	15.4399	15.2942	15.4035	0.109296	0.304033	0.0386555
Q7TMF3	Ndufa12	NADH dehydrogenase [ubiquinone] 1 alpha subcomplex subunit 12	sp|Q7TMF3|NDUAC_MOUSE NADH dehydrogenase [ubiquinone] 1 alpha subcomplex subunit 12 OS=Mus musculus OX=10090 GN=Ndufa12 PE=1 SV=2	17.8147	17.8543	17.9258	17.9915	17.899	18.0142	18.0541	17.9121	17.8649	17.9742	0.109233	0.0564791	0.00718731
Q8VHZ7	Imp4	U3 small nucleolar ribonucleoprotein protein IMP4	sp|Q8VHZ7|IMP4_MOUSE U3 small nucleolar ribonucleoprotein protein IMP4 OS=Mus musculus OX=10090 GN=Imp4 PE=2 SV=1	15.3748	15.3596	15.4197	15.4867	15.5766	15.5249	15.5426	15.3382	15.3847	15.4938	0.109103	0.103651	0.0132144
P63087	Ppp1cc	Serine/threonine-protein phosphatase PP1-gamma catalytic subunit	sp|P63087|PP1G_MOUSE Serine/threonine-protein phosphatase PP1-gamma catalytic subunit OS=Mus musculus OX=10090 GN=Ppp1cc PE=1 SV=1	17.5325	17.4953	17.384	17.5014	17.8177	17.4971	17.5991	17.4817	17.4706	17.5794	0.108785	0.273217	0.0349894
Q8R3K3	Ptcd2	Pentatricopeptide repeat-containing protein 2, mitochondrial	sp|Q8R3K3|PTCD2_MOUSE Pentatricopeptide repeat-containing protein 2, mitochondrial OS=Mus musculus OX=10090 GN=Ptcd2 PE=1 SV=1	14.7873	14.9661	15.0099	15.1321	14.8707	15.0999	14.9572	15.0892	14.9211	15.0298	0.108674	0.237815	0.0305035
Q9D6T0	Nosip	Nitric oxide synthase-interacting protein	sp|Q9D6T0|NOSIP_MOUSE Nitric oxide synthase-interacting protein OS=Mus musculus OX=10090 GN=Nosip PE=1 SV=1	17.1816	17.2299	17.2283	17.1911	17.3137	17.4137	17.3032	17.3871	17.2133	17.3218	0.108512	0.0869988	0.0111844
Q6PF93	Pik3c3	Phosphatidylinositol 3-kinase catalytic subunit type 3	sp|Q6PF93|PK3C3_MOUSE Phosphatidylinositol 3-kinase catalytic subunit type 3 OS=Mus musculus OX=10090 GN=Pik3c3 PE=1 SV=1	17.7917	17.5031	17.5298	17.3806	17.4786	17.8263	18.215	17.6825	17.6082	17.7166	0.108393	0.619272	0.0797464
Q99M51	Nck1	Cytoplasmic protein NCK1	sp|Q99M51|NCK1_MOUSE Cytoplasmic protein NCK1 OS=Mus musculus OX=10090 GN=Nck1 PE=1 SV=1	17.9823	17.9739	17.9153	17.9733	18.2817	18.0317	18.0499	17.9902	17.9571	18.0654	0.108219	0.204224	0.0263633
Q8BS95	Gpr89	Golgi pH regulator	sp|Q8BS95|GPHR_MOUSE Golgi pH regulator OS=Mus musculus OX=10090 GN=Gpr89 PE=1 SV=2	13.8225	14.054	14.0737	14.1049	13.8869	14.0839	14.2521	14.1303	13.9834	14.0916	0.108205	0.312653	0.0403686
Q8BH57	Wdr48	WD repeat-containing protein 48	sp|Q8BH57|WDR48_MOUSE WD repeat-containing protein 48 OS=Mus musculus OX=10090 GN=Wdr48 PE=1 SV=1	14.491	14.555	14.5356	14.6527	14.7032	14.4902	14.723	14.6077	14.5272	14.6354	0.108163	0.106678	0.0137818
Q0P5V9	Slc45a4	Solute carrier family 45 member 4	sp|Q0P5V9|S45A4_MOUSE Solute carrier family 45 member 4 OS=Mus musculus OX=10090 GN=Slc45a4 PE=1 SV=1	13.5912	13.5031	13.7373	13.7284	13.6558	13.6548	13.8723	13.6821	13.6105	13.7187	0.108161	0.192365	0.0248528
Q8BTI8	Srrm2	Serine/arginine repetitive matrix protein 2	sp|Q8BTI8|SRRM2_MOUSE Serine/arginine repetitive matrix protein 2 OS=Mus musculus OX=10090 GN=Srrm2 PE=1 SV=3	20.4989	20.5701	20.5382	20.7526	20.6625	20.6262	20.614	20.5637	20.5358	20.6438	0.108035	0.0515335	0.00666969
O35648	Cetn3	Centrin-3	sp|O35648|CETN3_MOUSE Centrin-3 OS=Mus musculus OX=10090 GN=Cetn3 PE=1 SV=1	17.0899	16.9818	16.9094	17.0528	17.3603	17.018	16.9623	17.1151	16.9937	17.1017	0.107988	0.321426	0.0416277
Q8CIB5	Fermt2	Fermitin family homolog 2	sp|Q8CIB5|FERM2_MOUSE Fermitin family homolog 2 OS=Mus musculus OX=10090 GN=Fermt2 PE=1 SV=1	18.6041	18.6715	18.7524	18.8345	18.9956	18.6169	18.7829	18.6902	18.676	18.784	0.107983	0.284676	0.036871
Q8R0S1	Atf7	Cyclic AMP-dependent transcription factor ATF-7	sp|Q8R0S1|ATF7_MOUSE Cyclic AMP-dependent transcription factor ATF-7 OS=Mus musculus OX=10090 GN=Atf7 PE=1 SV=1	15.2058	15.0085	15.2341	15.2241	15.3255	15.0801	15.4098	15.247	15.1495	15.2573	0.107795	0.275238	0.035743
P52503	Ndufs6	NADH dehydrogenase [ubiquinone] iron-sulfur protein 6, mitochondrial	sp|P52503|NDUS6_MOUSE NADH dehydrogenase [ubiquinone] iron-sulfur protein 6, mitochondrial OS=Mus musculus OX=10090 GN=Ndufs6 PE=1 SV=2	18.7994	18.7237	18.7778	18.7855	18.7967	18.8218	19.0188	18.9505	18.767	18.8746	0.107656	0.144685	0.0188258
Q80SY4	Mib1	E3 ubiquitin-protein ligase MIB1	sp|Q80SY4|MIB1_MOUSE E3 ubiquitin-protein ligase MIB1 OS=Mus musculus OX=10090 GN=Mib1 PE=1 SV=1	14.8318	14.4423	14.6214	14.742	14.8808	14.8702	14.4131	14.7913	14.6318	14.7395	0.107642	0.472855	0.0615386
Q9ERG2	Strn3	Striatin-3	sp|Q9ERG2|STRN3_MOUSE Striatin-3 OS=Mus musculus OX=10090 GN=Strn3 PE=1 SV=1	18.0391	18.0946	18.0508	18.2431	18.0921	18.1579	18.2327	18.1194	18.0615	18.1691	0.107571	0.0425156	0.00553861
Q9JL19	Ncoa6	Nuclear receptor coactivator 6	sp|Q9JL19|NCOA6_MOUSE Nuclear receptor coactivator 6 OS=Mus musculus OX=10090 GN=Ncoa6 PE=1 SV=1	17.825	17.8423	17.7737	17.8578	17.9513	17.9447	17.9672	17.8853	17.8137	17.9213	0.107569	0.0149485	0.00194742
P62317	Snrpd2	Small nuclear ribonucleoprotein Sm D2	sp|P62317|SMD2_MOUSE Small nuclear ribonucleoprotein Sm D2 OS=Mus musculus OX=10090 GN=Snrpd2 PE=1 SV=1	20.8774	21.0004	20.9974	21.0148	21.081	21.0338	21.1708	21.0295	20.9584	21.066	0.107568	0.0667657	0.00869799
Q8R307	Vps18	Vacuolar protein sorting-associated protein 18 homolog	sp|Q8R307|VPS18_MOUSE Vacuolar protein sorting-associated protein 18 homolog OS=Mus musculus OX=10090 GN=Vps18 PE=1 SV=2	15.0214	15.1441	15.0574	15.3796	15.2259	15.0395	15.1499	15.1136	15.0743	15.1817	0.1074	0.236278	0.0308544
Q9WUK4	Rfc2	Replication factor C subunit 2	sp|Q9WUK4|RFC2_MOUSE Replication factor C subunit 2 OS=Mus musculus OX=10090 GN=Rfc2 PE=1 SV=1	19.5223	19.5373	19.5627	19.6092	19.9203	19.5928	19.5708	19.5473	19.5408	19.6481	0.107285	0.288767	0.0377693
Q8BHD7	Ptbp3	Polypyrimidine tract-binding protein 3	sp|Q8BHD7|PTBP3_MOUSE Polypyrimidine tract-binding protein 3 OS=Mus musculus OX=10090 GN=Ptbp3 PE=1 SV=1	21.3227	21.3144	21.2422	21.2293	21.5046	21.3572	21.495	21.4155	21.2931	21.4003	0.107229	0.176338	0.0230823
P30275	Ckmt1	Creatine kinase U-type, mitochondrial	sp|P30275|KCRU_MOUSE Creatine kinase U-type, mitochondrial OS=Mus musculus OX=10090 GN=Ckmt1 PE=1 SV=1	20.6279	20.4229	20.7241	20.9767	20.66	20.423	20.7382	20.6958	20.5916	20.6987	0.107105	0.456359	0.0598401
Q7TQE6	Maco1	Macoilin	sp|Q7TQE6|MACOI_MOUSE Macoilin OS=Mus musculus OX=10090 GN=Maco1 PE=1 SV=1	17.6563	17.798	17.7479	17.5851	17.9459	17.86	17.8796	17.935	17.734	17.8411	0.107069	0.293815	0.038546
Q8R1N4	Nudcd3	NudC domain-containing protein 3	sp|Q8R1N4|NUDC3_MOUSE NudC domain-containing protein 3 OS=Mus musculus OX=10090 GN=Nudcd3 PE=1 SV=3	16.4229	16.1361	16.4685	16.3218	16.4857	16.5207	16.4374	16.482	16.3425	16.4495	0.106994	0.273952	0.0359779
Q9EPA7	Nmnat1	Nicotinamide/nicotinic acid mononucleotide adenylyltransferase 1	sp|Q9EPA7|NMNA1_MOUSE Nicotinamide/nicotinic acid mononucleotide adenylyltransferase 1 OS=Mus musculus OX=10090 GN=Nmnat1 PE=1 SV=2	14.523	14.3885	14.4444	14.7814	14.5675	14.3145	14.6666	14.4633	14.452	14.5586	0.106643	0.374668	0.0494472
Q64261	Cdk6	Cyclin-dependent kinase 6	sp|Q64261|CDK6_MOUSE Cyclin-dependent kinase 6 OS=Mus musculus OX=10090 GN=Cdk6 PE=1 SV=2	15.3976	15.3901	15.4699	15.6661	15.8043	15.4093	15.5053	15.2438	15.4192	15.5258	0.106523	0.448939	0.0593491
Q9JJ06	C1galt1	Glycoprotein-N-acetylgalactosamine 3-beta-galactosyltransferase 1	sp|Q9JJ06|C1GLT_MOUSE Glycoprotein-N-acetylgalactosamine 3-beta-galactosyltransferase 1 OS=Mus musculus OX=10090 GN=C1galt1 PE=1 SV=1	15.5999	15.6125	15.5429	15.6283	15.6873	15.6762	15.6889	15.7752	15.5851	15.6912	0.106071	0.0238412	0.00317173
O55222	Ilk	Integrin-linked protein kinase	sp|O55222|ILK_MOUSE Integrin-linked protein kinase OS=Mus musculus OX=10090 GN=Ilk PE=1 SV=2	18.6	18.6561	18.6076	18.6204	19.0465	18.6188	18.5984	18.7513	18.6212	18.7271	0.105836	0.385938	0.0515119
Q9CWE0	Mtfr1l	Mitochondrial fission regulator 1-like	sp|Q9CWE0|MFR1L_MOUSE Mitochondrial fission regulator 1-like OS=Mus musculus OX=10090 GN=Mtfr1l PE=1 SV=1	13.3498	13.1818	13.3298	13.6702	13.0216	13.3758	13.5828	13.3131	13.2871	13.3927	0.105562	0.524199	0.0702334
P35601	Rfc1	Replication factor C subunit 1	sp|P35601|RFC1_MOUSE Replication factor C subunit 1 OS=Mus musculus OX=10090 GN=Rfc1 PE=1 SV=2	19.56	19.5476	19.6232	19.6839	20.0183	19.5746	19.5346	19.6008	19.5769	19.6824	0.105515	0.405047	0.0543043
P18760	Cfl1	Cofilin-1	sp|P18760|COF1_MOUSE Cofilin-1 OS=Mus musculus OX=10090 GN=Cfl1 PE=1 SV=3	22.8111	22.9728	22.8775	23.1668	22.8476	23.0018	23.1298	22.814	22.8871	22.992	0.104868	0.340438	0.0460548
P35235	Ptpn11	Tyrosine-protein phosphatase non-receptor type 11	sp|P35235|PTN11_MOUSE Tyrosine-protein phosphatase non-receptor type 11 OS=Mus musculus OX=10090 GN=Ptpn11 PE=1 SV=3	18.7828	18.7148	18.8858	18.8565	19.1421	18.8347	18.8353	18.8281	18.7945	18.8993	0.104855	0.282961	0.0382861
P17427	Ap2a2	AP-2 complex subunit alpha-2	sp|P17427|AP2A2_MOUSE AP-2 complex subunit alpha-2 OS=Mus musculus OX=10090 GN=Ap2a2 PE=1 SV=2	16.0952	16.1187	16.1819	16.1649	16.1966	16.2573	16.3558	16.2084	16.1319	16.2366	0.104672	0.0731083	0.00991712
Q9CQI9	Med30	Mediator of RNA polymerase II transcription subunit 30	sp|Q9CQI9|MED30_MOUSE Mediator of RNA polymerase II transcription subunit 30 OS=Mus musculus OX=10090 GN=Med30 PE=1 SV=1	14.1874	14.2416	14.2578	14.29	14.4246	14.3242	14.3851	14.2441	14.2289	14.3336	0.104646	0.062637	0.00849967
Q9WVF7	Pole	DNA polymerase epsilon catalytic subunit A	sp|Q9WVF7|DPOE1_MOUSE DNA polymerase epsilon catalytic subunit A OS=Mus musculus OX=10090 GN=Pole PE=1 SV=3	16.0746	15.9421	16.0578	16.1383	16.5272	16.0442	16.0258	15.9114	16.0248	16.1294	0.104552	0.496045	0.0674002
Q9JJ80	Rpf2	Ribosome production factor 2 homolog	sp|Q9JJ80|RPF2_MOUSE Ribosome production factor 2 homolog OS=Mus musculus OX=10090 GN=Rpf2 PE=2 SV=2	16.1454	15.8687	15.9656	16.1162	16.0389	16.1524	16.0678	16.1129	15.9932	16.0977	0.104421	0.158541	0.0215808
Q6NZQ4	Paxip1	PAX-interacting protein 1	sp|Q6NZQ4|PAXI1_MOUSE PAX-interacting protein 1 OS=Mus musculus OX=10090 GN=Paxip1 PE=1 SV=1	14.5725	14.5912	14.7351	14.8812	14.9434	14.4622	14.5834	14.8167	14.633	14.7374	0.104413	0.446197	0.0607437
Q07417	Acads	Short-chain specific acyl-CoA dehydrogenase, mitochondrial	sp|Q07417|ACADS_MOUSE Short-chain specific acyl-CoA dehydrogenase, mitochondrial OS=Mus musculus OX=10090 GN=Acads PE=1 SV=2	19.0515	18.9561	19.101	19.2143	19.3421	19.0357	19.1729	18.9381	19.0362	19.1406	0.104401	0.331574	0.0451466
Q8BK67	Rcc2	Protein RCC2	sp|Q8BK67|RCC2_MOUSE Protein RCC2 OS=Mus musculus OX=10090 GN=Rcc2 PE=1 SV=1	20.6333	20.6639	20.5067	20.5495	20.9007	20.7352	20.6539	20.6886	20.6013	20.7056	0.104301	0.262844	0.0358384
A2AHC3	Camsap1	Calmodulin-regulated spectrin-associated protein 1	sp|A2AHC3|CAMP1_MOUSE Calmodulin-regulated spectrin-associated protein 1 OS=Mus musculus OX=10090 GN=Camsap1 PE=1 SV=1	12.6017	12.5742	12.8392	12.4308	12.8046	12.8659	12.958	12.82	12.6717	12.7759	0.104139	0.470288	0.0642667
Q8CI43	Myl6b	Myosin light chain 6B	sp|Q8CI43|MYL6B_MOUSE Myosin light chain 6B OS=Mus musculus OX=10090 GN=Myl6b PE=1 SV=1	14.3828	14.155	14.1845	14.274	14.4504	14.3138	14.3683	14.3158	14.2408	14.3445	0.103676	0.167992	0.0231041
Q8R146	Apeh	Acylamino-acid-releasing enzyme	sp|Q8R146|APEH_MOUSE Acylamino-acid-releasing enzyme OS=Mus musculus OX=10090 GN=Apeh PE=1 SV=3	18.6857	18.679	18.7193	18.7318	18.9925	18.7709	18.7345	18.762	18.6947	18.7983	0.103675	0.167982	0.0231031
P21956	Mfge8	Lactadherin	sp|P21956|MFGM_MOUSE Lactadherin OS=Mus musculus OX=10090 GN=Mfge8 PE=1 SV=3	18.592	18.5876	18.7356	18.698	18.8306	18.6478	18.779	18.7544	18.6384	18.742	0.103565	0.110083	0.015163
Q8CCH7	Zfpm2	Zinc finger protein ZFPM2	sp|Q8CCH7|FOG2_MOUSE Zinc finger protein ZFPM2 OS=Mus musculus OX=10090 GN=Zfpm2 PE=1 SV=2	13.755	13.8282	13.882	14.1099	14.0295	13.8722	13.7919	13.8228	13.8218	13.9253	0.103511	0.276602	0.0381279
Q8BZI0	Afap1l1	Actin filament-associated protein 1-like 1	sp|Q8BZI0|AF1L1_MOUSE Actin filament-associated protein 1-like 1 OS=Mus musculus OX=10090 GN=Afap1l1 PE=1 SV=1	15.2764	15.7038	15.3828	15.3706	15.6529	15.4589	15.7107	15.5956	15.4543	15.5577	0.103405	0.442113	0.0610316
Q91WN1	Dnajc9	DnaJ homolog subfamily C member 9	sp|Q91WN1|DNJC9_MOUSE DnaJ homolog subfamily C member 9 OS=Mus musculus OX=10090 GN=Dnajc9 PE=1 SV=2	19.5415	19.7319	19.6312	19.6834	19.8099	19.6825	19.7957	19.7193	19.6349	19.7381	0.103274	0.105421	0.0145793
Q8C0C4	Ccser1	Serine-rich coiled-coil domain-containing protein 1	sp|Q8C0C4|CCSE1_MOUSE Serine-rich coiled-coil domain-containing protein 1 OS=Mus musculus OX=10090 GN=Ccser1 PE=2 SV=2	14.2611	14.2601	14.2804	14.3359	14.1799	14.1701	14.624	14.5403	14.2672	14.37	0.102817	0.436264	0.060714
P58021	Tm9sf2	Transmembrane 9 superfamily member 2	sp|P58021|TM9S2_MOUSE Transmembrane 9 superfamily member 2 OS=Mus musculus OX=10090 GN=Tm9sf2 PE=1 SV=1	18.4572	18.3578	18.5038	18.5197	18.529	18.5156	18.6	18.5471	18.4396	18.5423	0.102673	0.0340546	0.00474873
Q9Z129	Recql	ATP-dependent DNA helicase Q1	sp|Q9Z129|RECQ1_MOUSE ATP-dependent DNA helicase Q1 OS=Mus musculus OX=10090 GN=Recql PE=1 SV=2	14.5752	14.5891	14.2695	14.3773	14.8472	14.3356	14.8505	14.4904	14.4779	14.5802	0.102278	0.565641	0.0793041
Q60952	Cep250	Centrosome-associated protein CEP250	sp|Q60952|CP250_MOUSE Centrosome-associated protein CEP250 OS=Mus musculus OX=10090 GN=Cep250 PE=1 SV=4	12.8009	13.6535	13.5408	13.8124	13.6991	12.9836	13.7647	12.9083	13.3318	13.4336	0.101885	0.768506	0.108328
Q8K2Z2	Prpf39	Pre-mRNA-processing factor 39	sp|Q8K2Z2|PRP39_MOUSE Pre-mRNA-processing factor 39 OS=Mus musculus OX=10090 GN=Prpf39 PE=1 SV=3	13.9405	14.0619	14.0987	14.2508	14.0355	14.0284	14.1026	14.2604	14.0337	14.1355	0.10181	0.22947	0.0323794
P62880	Gnb2	Guanine nucleotide-binding protein G(I)/G(S)/G(T) subunit beta-2	sp|P62880|GBB2_MOUSE Guanine nucleotide-binding protein G(I)/G(S)/G(T) subunit beta-2 OS=Mus musculus OX=10090 GN=Gnb2 PE=1 SV=3	20.2734	20.1784	20.3098	20.3435	20.4889	20.317	20.385	20.2433	20.2539	20.3555	0.101674	0.147553	0.0208593
A2ARV4	Lrp2	Low-density lipoprotein receptor-related protein 2	sp|A2ARV4|LRP2_MOUSE Low-density lipoprotein receptor-related protein 2 OS=Mus musculus OX=10090 GN=Lrp2 PE=1 SV=1	19.6903	19.2512	19.5642	19.7655	19.5879	19.4662	19.6509	19.5473	19.5019	19.6036	0.101669	0.416794	0.0589255
Q99KK2	Cmas	N-acylneuraminate cytidylyltransferase	sp|Q99KK2|NEUA_MOUSE N-acylneuraminate cytidylyltransferase OS=Mus musculus OX=10090 GN=Cmas PE=1 SV=2	16.4879	16.5155	16.4098	16.4054	16.2132	16.5885	17.1148	16.5409	16.4711	16.5725	0.10148	0.633063	0.089732
Q9D0T1	Snu13	NHP2-like protein 1;NHP2-like protein 1, N-terminally processed	sp|Q9D0T1|NH2L1_MOUSE NHP2-like protein 1 OS=Mus musculus OX=10090 GN=Snu13 PE=1 SV=4	20.2241	20.2489	20.1772	20.183	20.2951	20.301	20.4712	20.3401	20.2167	20.3181	0.101345	0.162651	0.0230973
Q60848	Hells	Lymphocyte-specific helicase	sp|Q60848|HELLS_MOUSE Lymphocyte-specific helicase OS=Mus musculus OX=10090 GN=Hells PE=1 SV=2	19.9082	19.9762	19.7935	19.9634	20.1798	19.9955	19.9281	19.9026	19.8926	19.9939	0.101266	0.231788	0.0329504
Q8C163	Exog	Nuclease EXOG, mitochondrial	sp|Q8C163|EXOG_MOUSE Nuclease EXOG, mitochondrial OS=Mus musculus OX=10090 GN=Exog PE=1 SV=1	14.8107	14.7594	14.9271	14.966	15.0064	14.8047	15.0267	14.8644	14.8324	14.9336	0.10125	0.183952	0.0261559
Q9EQG9	Cert1	Collagen type IV alpha-3-binding protein	sp|Q9EQG9|CERT_MOUSE Ceramide transfer protein OS=Mus musculus OX=10090 GN=Cert1 PE=1 SV=1	16.7888	16.7247	16.7853	16.9627	16.9694	16.8466	16.8394	16.7193	16.7663	16.8675	0.10125	0.161488	0.022962
Q91VJ5	Pqbp1	Polyglutamine-binding protein 1	sp|Q91VJ5|PQBP1_MOUSE Polyglutamine-binding protein 1 OS=Mus musculus OX=10090 GN=Pqbp1 PE=1 SV=1	18.2538	18.2203	18.2124	18.3009	18.3686	18.3434	18.4265	18.2096	18.2288	18.3298	0.100957	0.0862501	0.012313
Q9CY16	Mrps28	28S ribosomal protein S28, mitochondrial	sp|Q9CY16|RT28_MOUSE 28S ribosomal protein S28, mitochondrial OS=Mus musculus OX=10090 GN=Mrps28 PE=1 SV=1	17.6565	17.547	17.5629	17.5536	17.4404	17.7009	17.9238	17.8296	17.5888	17.6897	0.10086	0.433029	0.0619005
Q61581	Igfbp7	Insulin-like growth factor-binding protein 7	sp|Q61581|IBP7_MOUSE Insulin-like growth factor-binding protein 7 OS=Mus musculus OX=10090 GN=Igfbp7 PE=1 SV=3	17.0158	17.2434	17.5855	17.6306	17.726	17.0344	17.3713	17.1492	17.2815	17.3823	0.100746	0.655833	0.0938962
Q62418	Dbnl	Drebrin-like protein	sp|Q62418|DBNL_MOUSE Drebrin-like protein OS=Mus musculus OX=10090 GN=Dbnl PE=1 SV=2	20.4642	20.128	20.4177	20.417	20.4435	20.386	20.5725	20.3677	20.3367	20.4373	0.100691	0.309512	0.0443465
P70429	Evl	Ena/VASP-like protein	sp|P70429|EVL_MOUSE Ena/VASP-like protein OS=Mus musculus OX=10090 GN=Evl PE=1 SV=2	14.3894	13.6594	13.9025	14.6957	14.6291	14.0929	12.9769	14.0273	13.9838	14.0844	0.100637	0.826629	0.118525
Q70UZ7	Vwa2	von Willebrand factor A domain-containing protein 2	sp|Q70UZ7|VWA2_MOUSE von Willebrand factor A domain-containing protein 2 OS=Mus musculus OX=10090 GN=Vwa2 PE=1 SV=1	16.822	16.6818	16.7089	16.9523	16.945	16.7269	16.8128	16.7536	16.7376	16.8381	0.100547	0.202855	0.0291217
P31786	Dbi	Acyl-CoA-binding protein	sp|P31786|ACBP_MOUSE Acyl-CoA-binding protein OS=Mus musculus OX=10090 GN=Dbi PE=1 SV=2	22.5826	22.527	22.4902	22.5546	22.6239	22.5885	22.708	22.6937	22.5333	22.6338	0.100483	0.0628553	0.00903131
G5E895	Akr1b10		tr|G5E895|G5E895_MOUSE Aldo-keto reductase family 1, member B10 (aldose reductase) OS=Mus musculus OX=10090 GN=Akr1b10 PE=1 SV=1	18.4258	18.3962	18.5289	18.4636	18.5472	18.5174	18.5964	18.6288	18.4503	18.5507	0.100385	0.084564	0.0121667
O88291	Znf326	DBIRD complex subunit ZNF326	sp|O88291|ZN326_MOUSE DBIRD complex subunit ZNF326 OS=Mus musculus OX=10090 GN=Znf326 PE=1 SV=1	18.068	17.7075	17.8213	17.9869	18.1835	17.8738	17.8761	17.9067	17.8656	17.9654	0.0998015	0.39862	0.0578084
G5E8K5	Ank3	Ankyrin-3	sp|G5E8K5|ANK3_MOUSE Ankyrin-3 OS=Mus musculus OX=10090 GN=Ank3 PE=1 SV=1	19.5825	19.3186	19.5353	19.5508	19.7332	19.5313	19.5391	19.5372	19.4788	19.5783	0.0995436	0.253255	0.0368561
P97930	Dtymk	Thymidylate kinase	sp|P97930|KTHY_MOUSE Thymidylate kinase OS=Mus musculus OX=10090 GN=Dtymk PE=1 SV=2	20.3931	20.439	20.2581	20.2875	20.7333	20.4395	20.4548	20.3997	20.3634	20.4629	0.0995238	0.383597	0.0558396
P84099	Rpl19	60S ribosomal protein L19	sp|P84099|RL19_MOUSE 60S ribosomal protein L19 OS=Mus musculus OX=10090 GN=Rpl19 PE=1 SV=1	21.3018	21.4923	21.2188	21.1203	21.4366	21.3743	21.6542	21.5992	21.3377	21.4369	0.0992511	0.501765	0.0733116
Q8CIF6	Sidt2	SID1 transmembrane family member 2	sp|Q8CIF6|SIDT2_MOUSE SID1 transmembrane family member 2 OS=Mus musculus OX=10090 GN=Sidt2 PE=1 SV=1	14.5215	14.4713	14.7609	14.607	14.6834	14.8314	14.7927	14.5033	14.5846	14.6836	0.0989878	0.374913	0.054973
Q8VEK6	Ing3	Inhibitor of growth protein 3	sp|Q8VEK6|ING3_MOUSE Inhibitor of growth protein 3 OS=Mus musculus OX=10090 GN=Ing3 PE=1 SV=2	15.4624	15.3713	15.5087	15.6236	15.4319	15.5273	15.5585	15.5906	15.4475	15.5464	0.0989142	0.109976	0.0161417
P46061	Rangap1	Ran GTPase-activating protein 1	sp|P46061|RAGP1_MOUSE Ran GTPase-activating protein 1 OS=Mus musculus OX=10090 GN=Rangap1 PE=1 SV=2	19.8306	19.8505	19.9072	19.9908	20.2532	19.893	19.8273	19.8438	19.8628	19.9616	0.0988576	0.385652	0.0566473
Q6P1H6	Ankle2	Ankyrin repeat and LEM domain-containing protein 2	sp|Q6P1H6|ANKL2_MOUSE Ankyrin repeat and LEM domain-containing protein 2 OS=Mus musculus OX=10090 GN=Ankle2 PE=1 SV=2	15.2466	15.4599	15.4225	15.5776	15.3768	15.442	15.5388	15.4403	15.3764	15.4751	0.0987421	0.198399	0.0291877
Q9D6J5	Ndufb8	NADH dehydrogenase [ubiquinone] 1 beta subcomplex subunit 8, mitochondrial	sp|Q9D6J5|NDUB8_MOUSE NADH dehydrogenase [ubiquinone] 1 beta subcomplex subunit 8, mitochondrial OS=Mus musculus OX=10090 GN=Ndufb8 PE=1 SV=1	17.1787	17.1949	17.2111	17.3489	17.0964	17.2271	17.5827	17.2131	17.1949	17.2936	0.0987361	0.405357	0.0596395
Q9WVG6	Carm1	Histone-arginine methyltransferase CARM1	sp|Q9WVG6|CARM1_MOUSE Histone-arginine methyltransferase CARM1 OS=Mus musculus OX=10090 GN=Carm1 PE=1 SV=2	18.3523	18.2981	18.3308	18.251	18.7275	18.3265	18.4664	18.3573	18.327	18.4258	0.0987044	0.409146	0.0602228
Q640Q5	Pan3	PAB-dependent poly(A)-specific ribonuclease subunit PAN3	sp|Q640Q5|PAN3_MOUSE PAN2-PAN3 deadenylation complex subunit Pan3 OS=Mus musculus OX=10090 GN=Pan3 PE=1 SV=3	14.0619	13.9282	13.8394	14.2363	14.1837	13.7563	13.882	14.1508	13.9432	14.0418	0.0986478	0.489353	0.0720835
Q60953	Pml	Protein PML	sp|Q60953|PML_MOUSE Protein PML OS=Mus musculus OX=10090 GN=Pml PE=1 SV=3	19.9355	19.8837	19.9625	19.9764	20.2247	19.954	20.0069	19.9669	19.9272	20.0258	0.0985838	0.205352	0.0302753
O35639	Anxa3	Annexin A3	sp|O35639|ANXA3_MOUSE Annexin A3 OS=Mus musculus OX=10090 GN=Anxa3 PE=1 SV=4	22.0838	22.057	22.5381	22.5979	22.6786	22.1146	22.0639	22.1694	22.2263	22.3249	0.0985367	0.650992	0.0960375
Q9Z329	Itpr2	Inositol 1,4,5-trisphosphate receptor type 2	sp|Q9Z329|ITPR2_MOUSE Inositol 1,4,5-trisphosphate receptor type 2 OS=Mus musculus OX=10090 GN=Itpr2 PE=1 SV=4	17.9558	17.9263	17.978	18.1156	18.0037	17.9098	18.2274	17.9995	17.9533	18.0512	0.0978682	0.233667	0.0347836
P11499	Hsp90ab1	Heat shock protein HSP 90-beta	sp|P11499|HS90B_MOUSE Heat shock protein HSP 90-beta OS=Mus musculus OX=10090 GN=Hsp90ab1 PE=1 SV=3	24.7448	24.698	24.6617	24.8514	24.9291	24.7466	24.7248	24.7445	24.7015	24.7993	0.0977776	0.127347	0.0189799
P31938	Map2k1	Dual specificity mitogen-activated protein kinase kinase 1	sp|P31938|MP2K1_MOUSE Dual specificity mitogen-activated protein kinase kinase 1 OS=Mus musculus OX=10090 GN=Map2k1 PE=1 SV=2	18.959	18.7599	18.9716	19.0058	19.155	19.0109	18.8705	18.9307	18.8968	18.9946	0.0977752	0.272817	0.0406623
P67984	Rpl22	60S ribosomal protein L22	sp|P67984|RL22_MOUSE 60S ribosomal protein L22 OS=Mus musculus OX=10090 GN=Rpl22 PE=1 SV=2	19.911	19.8588	19.9094	19.9725	19.7766	20.0661	20.0887	20.0497	19.8931	19.9907	0.0976672	0.251605	0.0375553
Q60838	Dvl2	Segment polarity protein dishevelled homolog DVL-2	sp|Q60838|DVL2_MOUSE Segment polarity protein dishevelled homolog DVL-2 OS=Mus musculus OX=10090 GN=Dvl2 PE=1 SV=2	16.1177	16.2115	16.0875	16.111	16.3578	16.3712	16.1409	16.2013	16.1389	16.2364	0.0975266	0.254336	0.0380347
Q9D924	Isca1	Iron-sulfur cluster assembly 1 homolog, mitochondrial	sp|Q9D924|ISCA1_MOUSE Iron-sulfur cluster assembly 1 homolog, mitochondrial OS=Mus musculus OX=10090 GN=Isca1 PE=2 SV=1;tr|I3ITR1|I3ITR1_MOUSE cDNA sequence AK157302 OS=Mus musculus OX=10090 GN=AK157302 PE=4 SV=1	14.979	14.6905	14.9027	14.9944	14.7856	14.9819	15.0706	14.9418	14.8574	14.9549	0.097465	0.315659	0.0472443
Q80T14	Fras1	Extracellular matrix protein FRAS1	sp|Q80T14|FRAS1_MOUSE Extracellular matrix organizing protein FRAS1 OS=Mus musculus OX=10090 GN=Fras1 PE=1 SV=2	16.8676	16.7767	16.8459	16.9696	17.0422	16.8139	16.9263	16.8844	16.8301	16.9273	0.0972131	0.128401	0.0192827
Q923D3	Parm1	Prostate androgen-regulated mucin-like protein 1 homolog	sp|Q923D3|PARM1_MOUSE Prostate androgen-regulated mucin-like protein 1 homolog OS=Mus musculus OX=10090 GN=Parm1 PE=1 SV=1	14.5491	13.4234	14.5456	14.3929	14.6853	13.8899	14.3474	14.0339	14.1727	14.2699	0.0971794	0.779258	0.117078
Q9D1K7	#N/A	UPF0687 protein C20orf27 homolog	sp|Q9D1K7|CT027_MOUSE UPF0687 protein C20orf27 homolog OS=Mus musculus OX=10090 PE=1 SV=3	12.6108	12.7069	12.4269	12.631	12.6339	12.7914	12.6972	12.6392	12.5815	12.6785	0.0970452	0.230007	0.0346194
E9Q777	Akap11		tr|E9Q777|E9Q777_MOUSE A kinase (PRKA) anchor protein 11 OS=Mus musculus OX=10090 GN=Akap11 PE=1 SV=2	13.7738	13.6943	13.8366	13.9084	13.798	13.8604	14.0096	13.7489	13.7682	13.8651	0.0968703	0.200052	0.0301813
Q8CHS8	Vps37a	Vacuolar protein sorting-associated protein 37A	sp|Q8CHS8|VP37A_MOUSE Vacuolar protein sorting-associated protein 37A OS=Mus musculus OX=10090 GN=Vps37a PE=1 SV=1	14.5888	14.2188	14.4328	14.5599	14.54	14.5361	14.535	14.3791	14.4134	14.51	0.0965824	0.323739	0.0490302
P43276	H1-5	Histone H1.5	sp|P43276|H15_MOUSE Histone H1.5 OS=Mus musculus OX=10090 GN=H1-5 PE=1 SV=2	24.0857	24.1844	23.9666	23.9779	24.3559	24.2815	24.1417	24.1188	24.0789	24.1752	0.0962586	0.369938	0.05627
P33609	Pola1	DNA polymerase alpha catalytic subunit	sp|P33609|DPOLA_MOUSE DNA polymerase alpha catalytic subunit OS=Mus musculus OX=10090 GN=Pola1 PE=1 SV=2	18.9953	19.1098	19.0884	19.1134	19.2969	19.1965	19.1258	19.0698	19.0645	19.1605	0.0959977	0.153963	0.0235005
Q8BGV4	Tti2	TELO2-interacting protein 2	sp|Q8BGV4|TTI2_MOUSE TELO2-interacting protein 2 OS=Mus musculus OX=10090 GN=Tti2 PE=2 SV=1	14.8974	14.5086	14.8859	14.878	14.9058	14.8266	14.7677	14.9196	14.764	14.8595	0.0955769	0.378022	0.0580249
Q8VC31	Ccdc9	Coiled-coil domain-containing protein 9	sp|Q8VC31|CCDC9_MOUSE Coiled-coil domain-containing protein 9 OS=Mus musculus OX=10090 GN=Ccdc9 PE=1 SV=1	16.5067	16.5384	16.3946	16.688	16.4625	16.6538	16.5498	16.5225	16.4799	16.5753	0.0954596	0.187823	0.0288752
O35594	Ift81	Intraflagellar transport protein 81 homolog	sp|O35594|IFT81_MOUSE Intraflagellar transport protein 81 homolog OS=Mus musculus OX=10090 GN=Ift81 PE=1 SV=4	14.2176	14.2431	14.5477	14.649	14.7865	14.3361	14.1201	14.2661	14.3362	14.4315	0.0953958	0.619701	0.0953513
P61205	Arf3	ADP-ribosylation factor 3;ADP-ribosylation factor 1;ADP-ribosylation factor 2	sp|P61205|ARF3_MOUSE ADP-ribosylation factor 3 OS=Mus musculus OX=10090 GN=Arf3 PE=2 SV=2;sp|P84078|ARF1_MOUSE ADP-ribosylation factor 1 OS=Mus musculus OX=10090 GN=Arf1 PE=1 SV=2;sp|Q8BSL7|ARF2_MOUSE ADP-ribosylation factor 2 OS=Mus musculus OX=10090 GN=A	20.673	20.6606	20.8916	20.9599	20.5475	20.8357	21.0728	20.7695	20.7417	20.8371	0.0953405	0.493955	0.0760592
Q8K039	#N/A	Uncharacterized protein KIAA1143 homolog	sp|Q8K039|K1143_MOUSE Uncharacterized protein KIAA1143 homolog OS=Mus musculus OX=10090 PE=1 SV=1	14.5448	14.4034	14.4422	14.6005	14.8072	14.3897	14.5379	14.4586	14.4635	14.5588	0.0952967	0.378756	0.0583548
Q8CFK2	Brf1	Transcription factor IIIB 90 kDa subunit	sp|Q8CFK2|TF3B_MOUSE Transcription factor IIIB 90 kDa subunit OS=Mus musculus OX=10090 GN=Brf1 PE=1 SV=1	16.4088	16.5384	16.3541	16.4789	16.6282	16.4323	16.5636	16.5418	16.4337	16.529	0.0952385	0.165633	0.0255387
Q9Z247	Fkbp9	Peptidyl-prolyl cis-trans isomerase FKBP9	sp|Q9Z247|FKBP9_MOUSE Peptidyl-prolyl cis-trans isomerase FKBP9 OS=Mus musculus OX=10090 GN=Fkbp9 PE=1 SV=1	16.2005	16.2473	16.0653	16.2222	16.2402	16.2733	16.3655	16.2301	16.171	16.2663	0.095209	0.123077	0.0189846
P56376	Acyp1	Acylphosphatase-1	sp|P56376|ACYP1_MOUSE Acylphosphatase-1 OS=Mus musculus OX=10090 GN=Acyp1 PE=1 SV=2	20.9891	20.7954	21.0354	20.9857	21.0547	20.9664	21.102	21.0662	20.9399	21.035	0.0950493	0.18529	0.0286416
Q9ESD6	Cmtm7	CKLF-like MARVEL transmembrane domain-containing protein 7	sp|Q9ESD6|CKLF7_MOUSE CKLF-like MARVEL transmembrane domain-containing protein 7 OS=Mus musculus OX=10090 GN=Cmtm7 PE=1 SV=1	12.9826	12.8706	13.3954	13.3454	13.1997	13.1332	13.2693	12.942	13.0829	13.1779	0.0950447	0.545191	0.0842792
Q8K183	Pdxk	Pyridoxal kinase	sp|Q8K183|PDXK_MOUSE Pyridoxal kinase OS=Mus musculus OX=10090 GN=Pdxk PE=1 SV=1	17.1016	16.9308	17.2522	17.1964	17.185	17.2225	17.1101	17.2352	17.0948	17.1898	0.0949909	0.245364	0.0379571
Q922V4	Plrg1	Pleiotropic regulator 1	sp|Q922V4|PLRG1_MOUSE Pleiotropic regulator 1 OS=Mus musculus OX=10090 GN=Plrg1 PE=1 SV=1	17.453	17.3988	17.5151	17.6413	17.661	17.5597	17.4886	17.4024	17.4557	17.5506	0.0949254	0.216232	0.0334796
Q9CQ79	Txndc9	Thioredoxin domain-containing protein 9	sp|Q9CQ79|TXND9_MOUSE Thioredoxin domain-containing protein 9 OS=Mus musculus OX=10090 GN=Txndc9 PE=1 SV=1	14.5984	14.5178	14.6717	14.5482	14.7655	14.7088	14.6818	14.7499	14.5959	14.6909	0.0949216	0.169811	0.0262934
Q8K0L9	Zbtb20	Zinc finger and BTB domain-containing protein 20	sp|Q8K0L9|ZBT20_MOUSE Zinc finger and BTB domain-containing protein 20 OS=Mus musculus OX=10090 GN=Zbtb20 PE=1 SV=1	16.9146	16.8805	17.0611	17.1873	17.3344	16.903	16.919	16.8911	16.9521	17.0469	0.0948824	0.484044	0.0749881
Q9JMA2	Qtrt1	Queuine tRNA-ribosyltransferase	sp|Q9JMA2|TGT_MOUSE Queuine tRNA-ribosyltransferase catalytic subunit 1 OS=Mus musculus OX=10090 GN=Qtrt1 PE=1 SV=2	15.4452	15.4633	15.4118	15.5289	15.4121	15.57	15.6196	15.5444	15.4401	15.535	0.0948759	0.0907264	0.0140566
Q04646	Fxyd2	Sodium/potassium-transporting ATPase subunit gamma	sp|Q04646|ATNG_MOUSE Sodium/potassium-transporting ATPase subunit gamma OS=Mus musculus OX=10090 GN=Fxyd2 PE=1 SV=2	14.3197	14.4656	13.7887	14.4995	14.0021	13.9878	14.5297	14.4112	14.1913	14.2861	0.0947406	0.681635	0.105798
P63158	Hmgb1	High mobility group protein B1	sp|P63158|HMGB1_MOUSE High mobility group protein B1 OS=Mus musculus OX=10090 GN=Hmgb1 PE=1 SV=2	24.1599	24.0074	23.9442	24.0624	24.4615	24.0145	24.0002	24.1204	24.0372	24.1318	0.0946219	0.469854	0.0730418
Q64010	Crk	Adapter molecule crk	sp|Q64010|CRK_MOUSE Adapter molecule crk OS=Mus musculus OX=10090 GN=Crk PE=1 SV=1	18.5448	18.5715	18.5597	18.6039	18.7492	18.6459	18.7069	18.5585	18.5586	18.6529	0.0942261	0.0870002	0.0135959
Q8C4B4	Unc119b	Protein unc-119 homolog B	sp|Q8C4B4|U119B_MOUSE Protein unc-119 homolog B OS=Mus musculus OX=10090 GN=Unc119b PE=1 SV=1	18.6675	18.5048	18.6495	18.6906	18.8531	18.6361	18.6346	18.6927	18.6073	18.7015	0.0942004	0.198756	0.0310708
P56480	Atp5f1b	ATP synthase subunit beta, mitochondrial	sp|P56480|ATPB_MOUSE ATP synthase subunit beta, mitochondrial OS=Mus musculus OX=10090 GN=Atp5f1b PE=1 SV=2	23.2544	23.2743	23.3311	23.4191	23.2695	23.3847	23.487	23.3424	23.2866	23.3805	0.0939521	0.117661	0.0184541
P13707	Gpd1	Glycerol-3-phosphate dehydrogenase [NAD(+)], cytoplasmic	sp|P13707|GPDA_MOUSE Glycerol-3-phosphate dehydrogenase [NAD(+)], cytoplasmic OS=Mus musculus OX=10090 GN=Gpd1 PE=1 SV=3	22.9347	22.6641	22.9617	23.1337	22.4519	23.0093	23.2037	22.9385	22.8535	22.9474	0.093932	0.637766	0.100054
P10853	H2bc11	Histone H2B type 1-F/J/L;Histone H2B type 1-B;Histone H2B type 1-K;Histone H2B type 1-P;Histone H2B type 1-A	sp|P10853|H2B1F_MOUSE Histone H2B type 1-F/J/L OS=Mus musculus OX=10090 GN=H2bc15 PE=1 SV=2;sp|Q64475|H2B1B_MOUSE Histone H2B type 1-B OS=Mus musculus OX=10090 GN=H2bc3 PE=1 SV=3;sp|Q8CGP1|H2B1K_MOUSE Histone H2B type 1-K OS=Mus musculus OX=10090 GN=H2bc12	27.4707	27.6723	27.4906	27.5832	27.7338	27.6051	27.6253	27.6445	27.5446	27.6384	0.0938169	0.158212	0.0248585
P97465	Dok1	Docking protein 1	sp|P97465|DOK1_MOUSE Docking protein 1 OS=Mus musculus OX=10090 GN=Dok1 PE=1 SV=2	13.8551	14.2866	13.9642	13.9259	14.1676	13.9789	14.3176	14.255	14.0353	14.129	0.0936887	0.525447	0.082699
Q924H2	Med15	Mediator of RNA polymerase II transcription subunit 15	sp|Q924H2|MED15_MOUSE Mediator of RNA polymerase II transcription subunit 15 OS=Mus musculus OX=10090 GN=Med15 PE=1 SV=3	15.3573	15.5323	15.5357	15.5074	15.5983	15.5678	15.6406	15.5296	15.4751	15.5687	0.0936295	0.130374	0.0205354
F8VPU2	Farp1	FERM, RhoGEF and pleckstrin domain-containing protein 1	sp|F8VPU2|FARP1_MOUSE FERM, ARHGEF and pleckstrin domain-containing protein 1 OS=Mus musculus OX=10090 GN=Farp1 PE=1 SV=1	18.2012	18.2195	18.3143	18.4226	18.349	18.243	18.33	18.3469	18.245	18.3383	0.0932791	0.0889252	0.0140716
Q99L43	Cds2	Phosphatidate cytidylyltransferase 2	sp|Q99L43|CDS2_MOUSE Phosphatidate cytidylyltransferase 2 OS=Mus musculus OX=10090 GN=Cds2 PE=1 SV=1	17.6802	17.6743	17.66	17.7138	17.7752	17.8364	17.7479	17.7503	17.6715	17.7647	0.0932097	0.0148254	0.00234813
Q920Q8	Ivns1abp	Influenza virus NS1A-binding protein homolog	sp|Q920Q8|NS1BP_MOUSE Influenza virus NS1A-binding protein homolog OS=Mus musculus OX=10090 GN=Ivns1abp PE=1 SV=2	15.6684	15.4351	15.5251	15.6867	15.7448	15.5874	15.595	15.5662	15.5429	15.636	0.0931514	0.215832	0.034211
Q8CFE6	Slc38a2	Sodium-coupled neutral amino acid transporter 2	sp|Q8CFE6|S38A2_MOUSE Sodium-coupled neutral amino acid transporter 2 OS=Mus musculus OX=10090 GN=Slc38a2 PE=1 SV=1	13.0425	13.377	12.9478	13.3557	13.2623	13.1465	13.2011	13.112	13.1224	13.2155	0.0931053	0.434627	0.0689333
Q9D958	Spcs1	Signal peptidase complex subunit 1	sp|Q9D958|SPCS1_MOUSE Signal peptidase complex subunit 1 OS=Mus musculus OX=10090 GN=Spcs1 PE=2 SV=3	17.0216	17.146	17.185	17.1239	17.0621	17.1855	17.4005	17.2798	17.1175	17.2104	0.0928474	0.328149	0.0522226
B2RXC8	Ppp2r3a		tr|B2RXC8|B2RXC8_MOUSE 3222402P14Rik protein OS=Mus musculus OX=10090 GN=Ppp2r3a PE=1 SV=1	15.6493	15.6864	15.9178	15.8392	15.8244	15.8446	15.8853	15.8252	15.7512	15.8438	0.0925816	0.192691	0.0307726
Q99N92	Mrpl27	39S ribosomal protein L27, mitochondrial	sp|Q99N92|RM27_MOUSE 39S ribosomal protein L27, mitochondrial OS=Mus musculus OX=10090 GN=Mrpl27 PE=1 SV=1	14.3821	14.7332	14.5591	14.7102	14.6243	14.5133	14.7109	14.694	14.5581	14.6505	0.0924187	0.341926	0.0547223
P68510	Ywhah	14-3-3 protein eta	sp|P68510|1433F_MOUSE 14-3-3 protein eta OS=Mus musculus OX=10090 GN=Ywhah PE=1 SV=2	21.1844	21.1628	21.3138	21.222	21.7595	21.237	21.1423	21.2024	21.2203	21.3127	0.0923492	0.571552	0.0915556
Q9D0W5	Ppil1	Peptidyl-prolyl cis-trans isomerase-like 1	sp|Q9D0W5|PPIL1_MOUSE Peptidyl-prolyl cis-trans isomerase-like 1 OS=Mus musculus OX=10090 GN=Ppil1 PE=1 SV=1	19.8455	19.8439	19.8003	19.8024	19.9546	19.9266	19.9851	19.9415	19.8299	19.922	0.0921473	0.0772654	0.0124098
Q9CQK1	Znhit3	Zinc finger HIT domain-containing protein 3	sp|Q9CQK1|ZNHI3_MOUSE Zinc finger HIT domain-containing protein 3 OS=Mus musculus OX=10090 GN=Znhit3 PE=1 SV=1	14.8107	14.4763	14.8778	14.8779	14.8903	14.6831	14.7411	14.8756	14.7216	14.8136	0.0920209	0.422564	0.0679816
P38532	Hsf1	Heat shock factor protein 1	sp|P38532|HSF1_MOUSE Heat shock factor protein 1 OS=Mus musculus OX=10090 GN=Hsf1 PE=1 SV=2	17.8706	17.9466	18.0202	18.2151	17.9436	17.9861	18.0975	17.9456	17.9458	18.0376	0.0917968	0.276611	0.0446317
Q8BZ36	Rint1	RAD50-interacting protein 1	sp|Q8BZ36|RINT1_MOUSE RAD50-interacting protein 1 OS=Mus musculus OX=10090 GN=Rint1 PE=1 SV=2	14.024	13.8786	13.7404	13.9301	13.9455	13.9897	13.9165	14.0818	13.881	13.9727	0.0917344	0.249027	0.0402139
Q60597	Ogdh	2-oxoglutarate dehydrogenase, mitochondrial	sp|Q60597|ODO1_MOUSE 2-oxoglutarate dehydrogenase, mitochondrial OS=Mus musculus OX=10090 GN=Ogdh PE=1 SV=3	20.2952	19.9615	20.4224	20.5002	20.3508	20.2018	20.3543	20.1831	20.2264	20.3181	0.0916741	0.496517	0.0802426
A2APB8	Tpx2	Targeting protein for Xklp2	sp|A2APB8|TPX2_MOUSE Targeting protein for Xklp2 OS=Mus musculus OX=10090 GN=Tpx2 PE=1 SV=1	15.7873	16.0364	15.4045	15.9864	15.9523	15.9996	15.5583	15.6753	15.7428	15.8344	0.0916386	0.63068	0.101972
Q0VGB7	Ppp4r2	Serine/threonine-protein phosphatase 4 regulatory subunit 2	sp|Q0VGB7|PP4R2_MOUSE Serine/threonine-protein phosphatase 4 regulatory subunit 2 OS=Mus musculus OX=10090 GN=Ppp4r2 PE=1 SV=1	18.6254	18.7297	18.7025	18.8364	18.87	18.7548	18.6867	18.738	18.6858	18.7772	0.0913112	0.118071	0.0191724
Q921C5	Bicd2	Protein bicaudal D homolog 2	sp|Q921C5|BICD2_MOUSE Protein bicaudal D homolog 2 OS=Mus musculus OX=10090 GN=Bicd2 PE=1 SV=1	16.1859	16.326	16.1019	16.3874	16.307	16.3012	16.2487	16.2352	16.2046	16.2959	0.0912651	0.177071	0.02877
Q61602	Gli3	Transcriptional activator GLI3;Transcriptional repressor GLI3R	sp|Q61602|GLI3_MOUSE Transcriptional activator GLI3 OS=Mus musculus OX=10090 GN=Gli3 PE=1 SV=2	12.0694	12.0982	12.5228	12.5184	12.6268	11.9141	12.1583	12.3892	12.2301	12.3214	0.0912393	0.667046	0.108416
Q9D1C1	Ube2c	Ubiquitin-conjugating enzyme E2 C	sp|Q9D1C1|UBE2C_MOUSE Ubiquitin-conjugating enzyme E2 C OS=Mus musculus OX=10090 GN=Ube2c PE=1 SV=1	15.2804	15.7388	14.8467	15.4623	15.6562	15.3057	15.2946	15.1804	15.2886	15.3798	0.0912005	0.690008	0.112205
Q8BVE8	Nsd2	Histone-lysine N-methyltransferase NSD2	sp|Q8BVE8|NSD2_MOUSE Histone-lysine N-methyltransferase NSD2 OS=Mus musculus OX=10090 GN=Nsd2 PE=1 SV=2	15.3322	15.6179	15.5906	15.5595	15.9712	15.4608	15.4972	15.5349	15.5136	15.6047	0.0911087	0.541718	0.0881969
O35988	Sdc4	Syndecan-4	sp|O35988|SDC4_MOUSE Syndecan-4 OS=Mus musculus OX=10090 GN=Sdc4 PE=1 SV=1	17.2887	17.2641	17.3821	17.4848	17.0641	17.538	17.5342	17.3927	17.3116	17.4028	0.0911066	0.480115	0.0781694
Q9CYC5	Dsn1	Kinetochore-associated protein DSN1 homolog	sp|Q9CYC5|DSN1_MOUSE Kinetochore-associated protein DSN1 homolog OS=Mus musculus OX=10090 GN=Dsn1 PE=1 SV=1	16.3548	16.79	16.3199	16.6085	16.7418	16.5966	16.4264	16.5229	16.4882	16.5792	0.091011	0.511399	0.0833668
Q61074	Ppm1g	Protein phosphatase 1G	sp|Q61074|PPM1G_MOUSE Protein phosphatase 1G OS=Mus musculus OX=10090 GN=Ppm1g PE=1 SV=3	19.2153	19.279	19.3002	19.3538	19.766	19.2566	19.1443	19.2581	19.2648	19.3558	0.0909515	0.55341	0.0902855
Q99JW4	Lims1	LIM and senescent cell antigen-like-containing domain protein 1	sp|Q99JW4|LIMS1_MOUSE LIM and senescent cell antigen-like-containing domain protein 1 OS=Mus musculus OX=10090 GN=Lims1 PE=1 SV=3	18.4554	18.5006	18.558	18.532	18.8884	18.4878	18.5425	18.5267	18.5047	18.5955	0.0907868	0.402345	0.0657813
Q8K0G5	Eipr1	Protein TSSC1	sp|Q8K0G5|EIPR1_MOUSE EARP and GARP complex-interacting protein 1 OS=Mus musculus OX=10090 GN=Eipr1 PE=1 SV=2	16.2466	16.3351	16.3319	16.3101	16.4302	16.4002	16.4761	16.3596	16.3045	16.3952	0.0907124	0.082463	0.0134953
Q8K2J7	Rell1	RELT-like protein 1	sp|Q8K2J7|RELL1_MOUSE RELT-like protein 1 OS=Mus musculus OX=10090 GN=Rell1 PE=2 SV=2	14.9169	15.0172	15.1304	15.1623	15.3241	15.0429	15.0432	14.9882	15.0215	15.1122	0.0906746	0.362305	0.0593215
Q9R0P3	Esd	S-formylglutathione hydrolase	sp|Q9R0P3|ESTD_MOUSE S-formylglutathione hydrolase OS=Mus musculus OX=10090 GN=Esd PE=1 SV=1	21.2838	21.3936	21.4398	21.3982	21.2961	21.4544	21.6532	21.5132	21.3724	21.463	0.090607	0.333868	0.0547136
Q8CCH2	Nhlrc3	NHL repeat-containing protein 3	sp|Q8CCH2|NHLC3_MOUSE NHL repeat-containing protein 3 OS=Mus musculus OX=10090 GN=Nhlrc3 PE=1 SV=1	16.0288	16.1426	16.2207	16.1681	16.2553	16.1576	16.2176	16.3079	16.1307	16.2213	0.0906056	0.151224	0.0247827
Q80WQ2	Vac14	Protein VAC14 homolog	sp|Q80WQ2|VAC14_MOUSE Protein VAC14 homolog OS=Mus musculus OX=10090 GN=Vac14 PE=1 SV=1	18.6225	18.6254	18.7702	18.7277	18.8316	18.6958	18.8385	18.7225	18.6727	18.7632	0.0905378	0.140831	0.0230999
E9Q3M9	Cracdl		tr|E9Q3M9|E9Q3M9_MOUSE Capping protein-inhibiting regulator of actin-like OS=Mus musculus OX=10090 GN=Cracdl PE=1 SV=1	16.7464	16.5197	16.7155	16.733	16.8602	16.6776	16.7701	16.7131	16.6605	16.7508	0.0902992	0.223015	0.0366938
Q9ESX5	Dkc1	H/ACA ribonucleoprotein complex subunit 4	sp|Q9ESX5|DKC1_MOUSE H/ACA ribonucleoprotein complex subunit DKC1 OS=Mus musculus OX=10090 GN=Dkc1 PE=1 SV=4	18.5352	18.4119	18.5348	18.4779	18.6316	18.5961	18.6511	18.5642	18.494	18.5842	0.0901975	0.124255	0.0204714
Q9Z266	Snapin	SNARE-associated protein Snapin	sp|Q9Z266|SNAPN_MOUSE SNARE-associated protein Snapin OS=Mus musculus OX=10090 GN=Snapin PE=1 SV=1	15.673	15.4354	15.4109	15.6227	15.5512	15.5582	15.752	15.4989	15.5065	15.5966	0.0901613	0.32563	0.0536738
Q80TR8	Dcaf1	Protein VPRBP	sp|Q80TR8|DCAF1_MOUSE DDB1- and CUL4-associated factor 1 OS=Mus musculus OX=10090 GN=Dcaf1 PE=1 SV=4	16.0582	16.1291	16.0872	16.1399	16.3677	16.0659	16.1443	16.1906	16.0915	16.1817	0.0901517	0.239982	0.0395614
P46656	Fdx1	Adrenodoxin, mitochondrial	sp|P46656|ADX_MOUSE Adrenodoxin, mitochondrial OS=Mus musculus OX=10090 GN=Fdx1 PE=1 SV=1	17.5334	17.4152	17.4209	17.7075	17.504	17.5583	17.4646	17.4974	17.4565	17.5464	0.0898772	0.208868	0.0345552
Q920B9	Supt16h	FACT complex subunit SPT16	sp|Q920B9|SP16H_MOUSE FACT complex subunit SPT16 OS=Mus musculus OX=10090 GN=Supt16h PE=1 SV=2	21.3169	21.4528	21.3042	21.3986	21.6444	21.4288	21.3794	21.3877	21.358	21.4478	0.0898121	0.276313	0.0457518
Q9R1T4	Septin6	Septin-6	sp|Q9R1T4|SEPT6_MOUSE Septin-6 OS=Mus musculus OX=10090 GN=Septin6 PE=1 SV=4	15.4473	15.2325	15.2732	15.2958	15.4858	15.5199	15.4153	15.3186	15.3177	15.4071	0.0894331	0.28472	0.0473759
Q99KQ4	Nampt	Nicotinamide phosphoribosyltransferase	sp|Q99KQ4|NAMPT_MOUSE Nicotinamide phosphoribosyltransferase OS=Mus musculus OX=10090 GN=Nampt PE=1 SV=1	22.3225	21.578	22.1013	21.9244	22.466	22.0924	21.8038	22.1632	22.0006	22.09	0.0893806	0.699638	0.116495
Q9CR59	Gadd45gip1	Growth arrest and DNA damage-inducible proteins-interacting protein 1	sp|Q9CR59|G45IP_MOUSE Growth arrest and DNA damage-inducible proteins-interacting protein 1 OS=Mus musculus OX=10090 GN=Gadd45gip1 PE=1 SV=1	16.6166	16.8919	16.4731	16.6742	16.9065	16.8129	16.7278	16.6276	16.6605	16.7498	0.0892787	0.454527	0.0757822
Q922F4	Tubb6	Tubulin beta-6 chain	sp|Q922F4|TBB6_MOUSE Tubulin beta-6 chain OS=Mus musculus OX=10090 GN=Tubb6 PE=1 SV=1	18.8687	18.8278	18.7653	18.9841	19.1061	18.9182	18.7824	18.7562	18.8206	18.9094	0.0887957	0.357545	0.059986
Q8BKX6	Smg1	Serine/threonine-protein kinase SMG1	sp|Q8BKX6|SMG1_MOUSE Serine/threonine-protein kinase SMG1 OS=Mus musculus OX=10090 GN=Smg1 PE=1 SV=3	14.5958	14.8235	14.8454	14.8269	14.7506	14.8524	14.8909	14.8973	14.7549	14.8436	0.0887204	0.241108	0.0404906
Q02248	Ctnnb1	Catenin beta-1	sp|Q02248|CTNB1_MOUSE Catenin beta-1 OS=Mus musculus OX=10090 GN=Ctnnb1 PE=1 SV=1	20.6217	20.5447	20.6042	20.6238	20.7387	20.6584	20.7526	20.6208	20.5902	20.6789	0.088678	0.0749412	0.0125922
Q8BZ47	Znf609	Zinc finger protein 609	sp|Q8BZ47|ZN609_MOUSE Zinc finger protein 609 OS=Mus musculus OX=10090 GN=Znf609 PE=1 SV=2	15.242	15.1759	15.4095	15.4174	15.4142	15.2874	15.3831	15.3195	15.2758	15.3643	0.08849	0.200335	0.0337435
Q91YR5	Mettl13	Methyltransferase-like protein 13	sp|Q91YR5|EFNMT_MOUSE eEF1A lysine and N-terminal methyltransferase OS=Mus musculus OX=10090 GN=Mettl13 PE=1 SV=1	15.9177	15.8336	15.7227	15.8028	15.8381	16.0088	16.0135	15.9015	15.8247	15.9129	0.0882629	0.258658	0.0436949
Q91VU0	Fam3c	Protein FAM3C	sp|Q91VU0|FAM3C_MOUSE Protein FAM3C OS=Mus musculus OX=10090 GN=Fam3c PE=1 SV=1	19.5799	19.5211	19.7413	19.722	19.7215	19.7329	19.7565	19.5783	19.6141	19.7023	0.0881628	0.217264	0.0367495
O08582	Gtpbp1	GTP-binding protein 1	sp|O08582|GTPB1_MOUSE GTP-binding protein 1 OS=Mus musculus OX=10090 GN=Gtpbp1 PE=1 SV=2	17.6561	17.6722	17.7339	17.6444	17.8529	17.7839	17.7942	17.8009	17.6874	17.7753	0.0878469	0.126483	0.0214814
Q9CQR2	Rps21	40S ribosomal protein S21	sp|Q9CQR2|RS21_MOUSE 40S ribosomal protein S21 OS=Mus musculus OX=10090 GN=Rps21 PE=1 SV=1	19.6052	19.5038	19.5152	19.5993	19.56	19.6604	19.6983	19.6281	19.5414	19.6292	0.0878202	0.0682135	0.0115891
Q60520	Sin3a	Paired amphipathic helix protein Sin3a	sp|Q60520|SIN3A_MOUSE Paired amphipathic helix protein Sin3a OS=Mus musculus OX=10090 GN=Sin3a PE=1 SV=3	18.6893	18.5667	18.6217	18.7093	18.9674	18.6586	18.6653	18.568	18.6259	18.7137	0.0878098	0.384287	0.0652968
Q9CZG9	Pdzd11	PDZ domain-containing protein 11	sp|Q9CZG9|PDZ11_MOUSE PDZ domain-containing protein 11 OS=Mus musculus OX=10090 GN=Pdzd11 PE=1 SV=1	15.2617	15.5156	15.3303	15.5437	15.5981	15.3697	15.3046	15.4686	15.3692	15.4569	0.0877546	0.371564	0.0631798
Q0VF55	Atp2b3	Calcium-transporting ATPase	tr|Q0VF55|Q0VF55_MOUSE Calcium-transporting ATPase OS=Mus musculus OX=10090 GN=Atp2b3 PE=1 SV=1	17.6898	17.3536	17.6487	17.8532	17.4906	17.7644	17.6137	17.5367	17.564	17.6517	0.0877093	0.491333	0.0835936
Q9DBH5	Lman2	Vesicular integral-membrane protein VIP36	sp|Q9DBH5|LMAN2_MOUSE Vesicular integral-membrane protein VIP36 OS=Mus musculus OX=10090 GN=Lman2 PE=1 SV=2	19.3237	19.3198	19.4575	19.4879	19.4247	19.4028	19.5197	19.4379	19.367	19.4546	0.0875763	0.0919972	0.0156788
Q8CIF4	Btd	Biotinidase	sp|Q8CIF4|BTD_MOUSE Biotinidase OS=Mus musculus OX=10090 GN=Btd PE=1 SV=2	13.4651	13.9148	13.437	13.7935	13.9702	13.7427	13.5483	13.4114	13.6056	13.6932	0.087555	0.629229	0.107267
P29595	Nedd8	NEDD8	sp|P29595|NEDD8_MOUSE NEDD8 OS=Mus musculus OX=10090 GN=Nedd8 PE=1 SV=2	16.8341	17.0554	16.9617	16.814	17.0026	16.9092	17.2305	17.2323	16.9504	17.0377	0.0873356	0.501037	0.0856546
P10126	Eef1a1	Elongation factor 1-alpha 1	sp|P10126|EF1A1_MOUSE Elongation factor 1-alpha 1 OS=Mus musculus OX=10090 GN=Eef1a1 PE=1 SV=3	26.3522	26.3548	26.3552	26.2661	26.8918	26.3799	26.2827	26.3863	26.354	26.4414	0.0873334	0.59041	0.100936
Q7TMK9	Syncrip	Heterogeneous nuclear ribonucleoprotein Q	sp|Q7TMK9|HNRPQ_MOUSE Heterogeneous nuclear ribonucleoprotein Q OS=Mus musculus OX=10090 GN=Syncrip PE=1 SV=2	19.2472	19.2532	19.1373	19.048	19.768	19.1794	19.192	19.3115	19.2126	19.2998	0.0871689	0.62236	0.106623
Q8BXV2	Bri3bp	BRI3-binding protein	sp|Q8BXV2|BRI3B_MOUSE BRI3-binding protein OS=Mus musculus OX=10090 GN=Bri3bp PE=1 SV=1	17.6647	17.5877	17.7422	17.8212	18.1577	17.5305	17.6104	17.6402	17.6649	17.752	0.0871581	0.589307	0.100974
Q6A026	Pds5a	Sister chromatid cohesion protein PDS5 homolog A	sp|Q6A026|PDS5A_MOUSE Sister chromatid cohesion protein PDS5 homolog A OS=Mus musculus OX=10090 GN=Pds5a PE=1 SV=3	20.2389	20.137	20.2224	20.2703	20.5588	20.2372	20.1772	20.1888	20.1994	20.2865	0.0870468	0.400776	0.0687686
Q9D6N5	Drap1	Dr1-associated corepressor	sp|Q9D6N5|NC2A_MOUSE Dr1-associated corepressor OS=Mus musculus OX=10090 GN=Drap1 PE=1 SV=3	17.8444	17.8578	17.926	17.9896	18.1594	17.891	17.8636	17.9116	17.8761	17.963	0.0869791	0.281658	0.0483713
P97314	Csrp2	Cysteine and glycine-rich protein 2	sp|P97314|CSRP2_MOUSE Cysteine and glycine-rich protein 2 OS=Mus musculus OX=10090 GN=Csrp2 PE=1 SV=3	15.8083	16.0031	15.8839	16.0376	15.9257	15.9798	16.0775	15.9063	15.8984	15.9854	0.0869651	0.196653	0.0337787
Q9D7E4	#N/A	UPF0449 protein C19orf25 homolog	sp|Q9D7E4|CS025_MOUSE UPF0449 protein C19orf25 homolog OS=Mus musculus OX=10090 PE=1 SV=1	15.0851	14.9157	15.1135	15.112	15.2355	15.1378	14.9954	15.1445	15.0381	15.125	0.086914	0.250805	0.0431086
Q9CWY8	Rnaseh2a	Ribonuclease H2 subunit A	sp|Q9CWY8|RNH2A_MOUSE Ribonuclease H2 subunit A OS=Mus musculus OX=10090 GN=Rnaseh2a PE=1 SV=2	18.5923	18.7358	18.7066	18.7208	18.8619	18.7824	18.7475	18.7097	18.6782	18.7645	0.0862549	0.125979	0.0218365
P49935	Ctsh	Pro-cathepsin H;Cathepsin H mini chain;Cathepsin H;Cathepsin H heavy chain;Cathepsin H light chain	sp|P49935|CATH_MOUSE Pro-cathepsin H OS=Mus musculus OX=10090 GN=Ctsh PE=1 SV=2	19.5228	19.4709	19.5964	19.4646	19.9679	19.4924	19.5031	19.6513	19.53	19.6159	0.0858686	0.526917	0.091784
P05201	Got1	Aspartate aminotransferase, cytoplasmic	sp|P05201|AATC_MOUSE Aspartate aminotransferase, cytoplasmic OS=Mus musculus OX=10090 GN=Got1 PE=1 SV=3	19.8441	19.6703	19.7263	20.1191	19.671	19.7672	19.773	19.833	19.7469	19.8327	0.0857619	0.458311	0.079942
Q3UYV9	Ncbp1	Nuclear cap-binding protein subunit 1	sp|Q3UYV9|NCBP1_MOUSE Nuclear cap-binding protein subunit 1 OS=Mus musculus OX=10090 GN=Ncbp1 PE=1 SV=2	18.143	17.9268	18.0591	18.1451	18.222	18.0539	18.1485	18.0735	18.043	18.1286	0.0856449	0.209465	0.0365909
Q9JKX4	Aatf	Protein AATF	sp|Q9JKX4|AATF_MOUSE Protein AATF OS=Mus musculus OX=10090 GN=Aatf PE=1 SV=1	16.6741	16.7315	16.7301	16.6925	16.8537	16.7972	16.8597	16.7841	16.7119	16.7974	0.085533	0.0911792	0.0159506
P31230	Aimp1	Aminoacyl tRNA synthase complex-interacting multifunctional protein 1;Endothelial monocyte-activating polypeptide 2	sp|P31230|AIMP1_MOUSE Aminoacyl tRNA synthase complex-interacting multifunctional protein 1 OS=Mus musculus OX=10090 GN=Aimp1 PE=1 SV=2	19.4097	19.4672	19.4213	19.3451	19.4265	19.5243	19.6731	19.6218	19.4328	19.5182	0.0854066	0.335849	0.0588467
P12367	Prkar2a	cAMP-dependent protein kinase type II-alpha regulatory subunit	sp|P12367|KAP2_MOUSE cAMP-dependent protein kinase type II-alpha regulatory subunit OS=Mus musculus OX=10090 GN=Prkar2a PE=1 SV=2	18.6396	18.4122	18.6726	18.6149	18.887	18.5717	18.6045	18.6229	18.5748	18.6602	0.0853762	0.412928	0.0723803
Q9D7W5	Med8	Mediator of RNA polymerase II transcription subunit 8	sp|Q9D7W5|MED8_MOUSE Mediator of RNA polymerase II transcription subunit 8 OS=Mus musculus OX=10090 GN=Med8 PE=1 SV=1	15.7997	15.8798	15.8329	15.8487	16.1025	15.755	15.9674	15.9389	15.8374	15.9225	0.0850559	0.326809	0.0575184
P70288	Hdac2	Histone deacetylase 2	sp|P70288|HDAC2_MOUSE Histone deacetylase 2 OS=Mus musculus OX=10090 GN=Hdac2 PE=1 SV=1	18.9717	18.9073	18.9333	19.0994	19.2879	18.9946	18.8601	18.8696	18.9374	19.0223	0.0849061	0.457953	0.0807529
Q9D853	Eef1akmt2	Protein-lysine N-methyltransferase Mettl10	sp|Q9D853|EFMT2_MOUSE EEF1A lysine methyltransferase 2 OS=Mus musculus OX=10090 GN=Eef1akmt2 PE=1 SV=1	15.7108	15.5812	15.6554	15.7596	15.7378	15.7409	15.6763	15.7553	15.6491	15.734	0.0848259	0.0466417	0.00823291
Q810U5	Ccdc50	Coiled-coil domain-containing protein 50	sp|Q810U5|CCD50_MOUSE Coiled-coil domain-containing protein 50 OS=Mus musculus OX=10090 GN=Ccdc50 PE=1 SV=1	17.0721	17.1736	17.0796	17.1645	17.2005	17.1512	17.197	17.2529	17.1084	17.1932	0.0847704	0.0445727	0.00787325
Q01320	Top2a	DNA topoisomerase 2-alpha	sp|Q01320|TOP2A_MOUSE DNA topoisomerase 2-alpha OS=Mus musculus OX=10090 GN=Top2a PE=1 SV=2	19.6175	19.8775	19.3362	19.7679	19.8847	19.828	19.4655	19.529	19.6104	19.695	0.0845912	0.614658	0.108819
O35682	Myadm	Myeloid-associated differentiation marker	sp|O35682|MYADM_MOUSE Myeloid-associated differentiation marker OS=Mus musculus OX=10090 GN=Myadm PE=1 SV=2	15.3075	15.1134	15.1092	15.0221	15.1659	15.2854	15.4226	15.41	15.1767	15.2612	0.0845171	0.478372	0.0847704
P28271	Aco1	Cytoplasmic aconitate hydratase	sp|P28271|ACOHC_MOUSE Cytoplasmic aconitate hydratase OS=Mus musculus OX=10090 GN=Aco1 PE=1 SV=3	19.087	18.9347	18.8668	18.8723	19.1871	18.9629	19.1704	19.0426	18.9628	19.047	0.0842297	0.401416	0.0713925
O54785	Limk2	LIM domain kinase 2	sp|O54785|LIMK2_MOUSE LIM domain kinase 2 OS=Mus musculus OX=10090 GN=Limk2 PE=1 SV=2	18.6271	18.345	18.792	18.9109	18.4848	18.6691	18.6712	18.6244	18.588	18.6721	0.0840269	0.548496	0.0978011
Q6PHQ9	Pabpc4	Polyadenylate-binding protein	tr|Q6PHQ9|Q6PHQ9_MOUSE Polyadenylate-binding protein OS=Mus musculus OX=10090 GN=Pabpc4 PE=1 SV=1	17.8312	17.7522	17.7809	17.8279	17.853	17.8811	17.9377	17.8603	17.7881	17.872	0.0839396	0.0308153	0.00550066
Q9DB98	Leng1	Leukocyte receptor cluster member 1 homolog	sp|Q9DB98|LENG1_MOUSE Leukocyte receptor cluster member 1 homolog OS=Mus musculus OX=10090 GN=Leng1 PE=2 SV=1	15.469	15.3338	15.2277	15.4975	15.5398	15.4013	15.3778	15.3205	15.3435	15.4274	0.0838844	0.299396	0.0534808
Q80XQ2	Tbc1d5	TBC1 domain family member 5	sp|Q80XQ2|TBCD5_MOUSE TBC1 domain family member 5 OS=Mus musculus OX=10090 GN=Tbc1d5 PE=1 SV=2	17.2762	17.2256	17.3011	17.2728	17.583	17.2202	17.3047	17.3768	17.2676	17.3515	0.0838678	0.366174	0.0654229
Q9D6Y9	Gbe1	1,4-alpha-glucan-branching enzyme	sp|Q9D6Y9|GLGB_MOUSE 1,4-alpha-glucan-branching enzyme OS=Mus musculus OX=10090 GN=Gbe1 PE=1 SV=1	16.6979	16.5008	16.952	16.9061	16.8916	16.8014	16.7568	16.6479	16.7169	16.8008	0.0838445	0.490893	0.0877318
Q99M31	Hspa14	Heat shock 70 kDa protein 14	sp|Q99M31|HSP7E_MOUSE Heat shock 70 kDa protein 14 OS=Mus musculus OX=10090 GN=Hspa14 PE=1 SV=2	19.0684	18.9499	19.0684	19.0105	19.3498	19.0801	19.0559	19.0667	19.0289	19.1126	0.0837104	0.365891	0.0655024
P68373	Tuba1c	Tubulin alpha-1C chain	sp|P68373|TBA1C_MOUSE Tubulin alpha-1C chain OS=Mus musculus OX=10090 GN=Tuba1c PE=1 SV=1	24.1305	24.2221	24.1686	24.3346	24.4993	24.2012	24.15	24.1015	24.1737	24.2573	0.0835805	0.425839	0.0763592
O88573	Aff1	AF4/FMR2 family member 1	sp|O88573|AFF1_MOUSE AF4/FMR2 family member 1 OS=Mus musculus OX=10090 GN=Aff1 PE=1 SV=2	13.774	13.8638	13.761	13.901	14.1315	13.9	13.7425	13.7405	13.7996	13.8831	0.0835225	0.42804	0.07681
Q9WUA3	Pfkp	ATP-dependent 6-phosphofructokinase, platelet type	sp|Q9WUA3|PFKAP_MOUSE ATP-dependent 6-phosphofructokinase, platelet type OS=Mus musculus OX=10090 GN=Pfkp PE=1 SV=1	19.8395	19.7433	19.7425	19.9718	19.826	19.8009	19.8113	19.8824	19.7751	19.8585	0.0833606	0.135044	0.0242826
Q3UVG3	Fam91a1	Protein FAM91A1	sp|Q3UVG3|F91A1_MOUSE Protein FAM91A1 OS=Mus musculus OX=10090 GN=Fam91a1 PE=1 SV=1	14.9678	15.1798	15.1269	15.0811	15.1606	15.0415	15.4311	15.1593	15.0915	15.1747	0.0831996	0.445797	0.0803223
Q7TMB8	Cyfip1	Cytoplasmic FMR1-interacting protein 1	sp|Q7TMB8|CYFP1_MOUSE Cytoplasmic FMR1-interacting protein 1 OS=Mus musculus OX=10090 GN=Cyfip1 PE=1 SV=1	22.6074	22.3004	22.4311	22.4163	22.5965	22.6088	22.5036	22.5222	22.4463	22.5295	0.0831834	0.337853	0.0608859
Q80TG1	Kansl1	KAT8 regulatory NSL complex subunit 1	sp|Q80TG1|KANL1_MOUSE KAT8 regulatory NSL complex subunit 1 OS=Mus musculus OX=10090 GN=Kansl1 PE=1 SV=1	12.9132	12.9403	13.295	13.1672	12.8861	13.2575	13.2628	13.0891	13.0495	13.1326	0.0830446	0.543488	0.0981152
P97821	Ctsc	Dipeptidyl peptidase 1;Dipeptidyl peptidase 1 exclusion domain chain;Dipeptidyl peptidase 1 heavy chain;Dipeptidyl peptidase 1 light chain	sp|P97821|CATC_MOUSE Dipeptidyl peptidase 1 OS=Mus musculus OX=10090 GN=Ctsc PE=1 SV=1	15.8364	15.5375	15.8004	15.8149	16.0856	15.7325	15.6845	15.7212	15.7248	15.8078	0.0829742	0.51117	0.0923626
P19426	Nelfe	Negative elongation factor E	sp|P19426|NELFE_MOUSE Negative elongation factor E OS=Mus musculus OX=10090 GN=Nelfe PE=1 SV=2	17.9645	17.8066	17.8192	17.904	18.0055	17.9252	17.9643	17.9328	17.8635	17.9464	0.0829065	0.107578	0.0194547
Q8K2X3	Stn1	CST complex subunit STN1	sp|Q8K2X3|STN1_MOUSE CST complex subunit STN1 OS=Mus musculus OX=10090 GN=Stn1 PE=1 SV=2	17.8202	18.062	17.9379	17.932	18.167	17.9622	18.0229	18.0298	17.94	18.0228	0.0827856	0.307405	0.0556763
Q9D4V0	Etnk1	Ethanolamine kinase 1	sp|Q9D4V0|EKI1_MOUSE Ethanolamine kinase 1 OS=Mus musculus OX=10090 GN=Etnk1 PE=1 SV=2	16.0074	15.8711	15.8037	15.9354	16.0697	15.9191	16.1054	15.8543	15.894	15.9768	0.0827412	0.324033	0.0587206
P54103	Dnajc2	DnaJ homolog subfamily C member 2;DnaJ homolog subfamily C member 2, N-terminally processed	sp|P54103|DNJC2_MOUSE DnaJ homolog subfamily C member 2 OS=Mus musculus OX=10090 GN=Dnajc2 PE=1 SV=2	17.0252	16.9007	16.991	17.145	17.4059	16.9703	16.8876	16.8659	16.9723	17.055	0.0826776	0.567639	0.102949
P08249	Mdh2	Malate dehydrogenase, mitochondrial	sp|P08249|MDHM_MOUSE Malate dehydrogenase, mitochondrial OS=Mus musculus OX=10090 GN=Mdh2 PE=1 SV=3	23.5463	23.334	23.5439	23.6739	23.7554	23.4292	23.4683	23.46	23.4747	23.5574	0.0826444	0.447405	0.0811765
Q6ZPL9	Ddx55	ATP-dependent RNA helicase DDX55	sp|Q6ZPL9|DDX55_MOUSE ATP-dependent RNA helicase DDX55 OS=Mus musculus OX=10090 GN=Ddx55 PE=1 SV=2	15.2438	15.214	15.1304	15.4815	15.8791	14.9365	14.9129	15.1829	15.1961	15.2786	0.0825211	0.746529	0.135659
Q99KI3	Emc3	ER membrane protein complex subunit 3	sp|Q99KI3|EMC3_MOUSE ER membrane protein complex subunit 3 OS=Mus musculus OX=10090 GN=Emc3 PE=1 SV=3	15.2866	15.0798	15.4741	15.3749	15.4269	15.3371	15.3408	15.3331	15.2802	15.3626	0.0823751	0.377549	0.0687336
O54692	Zw10	Centromere/kinetochore protein zw10 homolog	sp|O54692|ZW10_MOUSE Centromere/kinetochore protein zw10 homolog OS=Mus musculus OX=10090 GN=Zw10 PE=1 SV=3	16.2481	16.2884	16.3386	16.361	16.6395	16.2927	16.3	16.2769	16.2917	16.374	0.0823021	0.407899	0.0743269
Q61133	Gstt2	Glutathione S-transferase theta-2	sp|Q61133|GSTT2_MOUSE Glutathione S-transferase theta-2 OS=Mus musculus OX=10090 GN=Gstt2 PE=1 SV=4	15.4994	15.4855	15.3276	15.4582	15.4498	15.5143	15.6555	15.5198	15.4375	15.5195	0.082027	0.243986	0.0446122
Q61789	Lama3	Laminin subunit alpha-3	sp|Q61789|LAMA3_MOUSE Laminin subunit alpha-3 OS=Mus musculus OX=10090 GN=Lama3 PE=1 SV=4	15.3886	15.5124	15.6545	15.7077	16.1702	15.3532	15.1658	15.6055	15.5185	15.6005	0.0819934	0.739134	0.135206
P53996	Cnbp	Cellular nucleic acid-binding protein	sp|P53996|CNBP_MOUSE CCHC-type zinc finger nucleic acid binding protein OS=Mus musculus OX=10090 GN=Cnbp PE=1 SV=2	18.514	18.5685	18.4436	18.4689	18.5934	18.5669	18.7143	18.61	18.5087	18.5907	0.0819667	0.212664	0.0389145
P62137	Ppp1ca	Serine/threonine-protein phosphatase PP1-alpha catalytic subunit	sp|P62137|PP1A_MOUSE Serine/threonine-protein phosphatase PP1-alpha catalytic subunit OS=Mus musculus OX=10090 GN=Ppp1ca PE=1 SV=1	21.2857	21.3991	21.3543	21.4153	21.3601	21.3687	21.5529	21.4443	21.3464	21.4282	0.0818698	0.167899	0.0307604
P19182	Ifrd1	Interferon-related developmental regulator 1	sp|P19182|IFRD1_MOUSE Interferon-related developmental regulator 1 OS=Mus musculus OX=10090 GN=Ifrd1 PE=1 SV=2	15.7597	15.8244	15.6312	15.7786	16.0501	15.7601	15.7696	15.7426	15.7384	15.8202	0.0817619	0.386187	0.0708479
Q9CPR1	Rwdd4	RWD domain-containing protein 4	sp|Q9CPR1|RWDD4_MOUSE RWD domain-containing protein 4 OS=Mus musculus OX=10090 GN=Rwdd4 PE=2 SV=1	15.5714	15.626	15.4871	15.3715	15.7964	15.7517	15.7008	15.596	15.5615	15.6433	0.0817595	0.466408	0.0855672
P97304	Polr1d	DNA-directed RNA polymerases I and III subunit RPAC2	sp|P97304|RPAC2_MOUSE DNA-directed RNA polymerases I and III subunit RPAC2 OS=Mus musculus OX=10090 GN=Polr1d PE=1 SV=1	16.1999	16.3928	16.3763	16.3406	16.4451	16.3088	16.4907	16.4381	16.323	16.4047	0.0816903	0.250012	0.0459069
P59708	Sf3b6	Splicing factor 3B subunit 6	sp|P59708|SF3B6_MOUSE Splicing factor 3B subunit 6 OS=Mus musculus OX=10090 GN=Sf3b6 PE=1 SV=1	18.3153	18.2981	18.3709	18.4189	18.4771	18.3943	18.3585	18.3997	18.3281	18.4097	0.0816175	0.0368102	0.0067652
Q8VD75	Hip1	Huntingtin-interacting protein 1	sp|Q8VD75|HIP1_MOUSE Huntingtin-interacting protein 1 OS=Mus musculus OX=10090 GN=Hip1 PE=1 SV=2	16.7684	16.7838	16.8928	16.783	17.1723	16.8139	16.8245	16.8892	16.815	16.8966	0.0815878	0.441364	0.0811465
Q8CI08	Slain2	SLAIN motif-containing protein 2	sp|Q8CI08|SLAI2_MOUSE SLAIN motif-containing protein 2 OS=Mus musculus OX=10090 GN=Slain2 PE=1 SV=2	15.0143	14.8231	14.9456	15.1884	15.0715	14.857	15.0898	14.839	14.9276	15.0091	0.081495	0.447858	0.0824359
E9PVX6	Mki67		sp|E9PVX6|KI67_MOUSE Proliferation marker protein Ki-67 OS=Mus musculus OX=10090 GN=Mki67 PE=1 SV=1	19.7656	20.0629	19.5891	19.9656	20.1593	19.8904	19.6893	19.7312	19.8058	19.8872	0.0813245	0.610816	0.112671
Q9D8M4	Rpl7l1	60S ribosomal protein L7-like 1	sp|Q9D8M4|RL7L_MOUSE 60S ribosomal protein L7-like 1 OS=Mus musculus OX=10090 GN=Rpl7l1 PE=1 SV=1	13.9809	13.6483	13.8869	14.0047	13.9694	14.1143	13.7037	13.8077	13.8387	13.92	0.0812698	0.527845	0.0974325
O54833	Csnk2a2	Casein kinase II subunit alpha	sp|O54833|CSK22_MOUSE Casein kinase II subunit alpha OS=Mus musculus OX=10090 GN=Csnk2a2 PE=1 SV=1	17.1762	17.269	17.1833	17.1781	17.2994	17.2895	17.3965	17.289	17.2095	17.2905	0.0809826	0.163512	0.0302902
Q9D620	Rab11fip1	Rab11 family-interacting protein 1	sp|Q9D620|RFIP1_MOUSE Rab11 family-interacting protein 1 OS=Mus musculus OX=10090 GN=Rab11fip1 PE=1 SV=2	18.0705	18.0675	18.1022	18.0463	18.1378	18.2264	18.3105	18.0839	18.0801	18.161	0.0808855	0.257366	0.047734
Q8VI33	Taf9	Transcription initiation factor TFIID subunit 9	sp|Q8VI33|TAF9_MOUSE Transcription initiation factor TFIID subunit 9 OS=Mus musculus OX=10090 GN=Taf9 PE=1 SV=1	15.6386	15.3155	15.6728	15.7065	15.6029	15.6368	15.7134	15.456	15.5423	15.6231	0.0808111	0.4661	0.0865282
O35621	Pmm1	Phosphomannomutase 1	sp|O35621|PMM1_MOUSE Phosphomannomutase 1 OS=Mus musculus OX=10090 GN=Pmm1 PE=1 SV=1	16.1397	16.183	16.0948	16.1179	16.236	16.3252	16.2076	16.2129	16.1392	16.2199	0.08076	0.143024	0.0265683
Q8BTZ7	Gmppb	Mannose-1-phosphate guanyltransferase beta	sp|Q8BTZ7|GMPPB_MOUSE Mannose-1-phosphate guanyltransferase beta OS=Mus musculus OX=10090 GN=Gmppb PE=1 SV=1	14.3055	14.6579	14.4252	14.4525	14.6683	14.599	14.4973	14.501	14.4629	14.5436	0.0807562	0.413594	0.0768331
Q8R3C0	Mcmbp	Mini-chromosome maintenance complex-binding protein	sp|Q8R3C0|MCMBP_MOUSE Mini-chromosome maintenance complex-binding protein OS=Mus musculus OX=10090 GN=Mcmbp PE=1 SV=1	17.8079	17.756	17.8124	17.7608	18.0998	17.8515	17.7749	17.8772	17.7921	17.8728	0.0807483	0.364023	0.0676311
Q91YR9	Ptgr1	Prostaglandin reductase 1	sp|Q91YR9|PTGR1_MOUSE Prostaglandin reductase 1 OS=Mus musculus OX=10090 GN=Ptgr1 PE=1 SV=2	14.9511	15.4919	14.9624	15.1423	16.2943	15.3033	13.733	15.6065	15.1351	15.2159	0.0807327	0.892923	0.165926
Q8K221	Arfip2	Arfaptin-2	sp|Q8K221|ARFP2_MOUSE Arfaptin-2 OS=Mus musculus OX=10090 GN=Arfip2 PE=1 SV=2	16.1647	16.4751	16.3866	16.572	16.4621	16.3852	16.3401	16.3535	16.3421	16.4226	0.0804293	0.398163	0.0742676
P13439	Umps	Uridine 5-monophosphate synthase;Orotate phosphoribosyltransferase;Orotidine 5-phosphate decarboxylase	sp|P13439|UMPS_MOUSE Uridine 5-monophosphate synthase OS=Mus musculus OX=10090 GN=Umps PE=1 SV=3	21.0451	21.0704	21.0915	20.9988	21.3492	21.1028	21.1949	21.1007	21.069	21.1493	0.0803019	0.348931	0.0651876
Q61235	Sntb2	Beta-2-syntrophin	sp|Q61235|SNTB2_MOUSE Beta-2-syntrophin OS=Mus musculus OX=10090 GN=Sntb2 PE=1 SV=2	16.7811	16.7865	17.1156	16.7566	17.1905	16.9108	17	17.0149	16.8944	16.9746	0.0801744	0.542853	0.101577
Q91ZX7	Lrp1	Prolow-density lipoprotein receptor-related protein 1;Low-density lipoprotein receptor-related protein 1 85 kDa subunit;Low-density lipoprotein receptor-related protein 1 515 kDa subunit;Low-density lipoprotein receptor-related protein 1 intracellular domain	sp|Q91ZX7|LRP1_MOUSE Prolow-density lipoprotein receptor-related protein 1 OS=Mus musculus OX=10090 GN=Lrp1 PE=1 SV=1	17.0111	17.0314	17.0777	17.0454	17.4168	17.0311	17.1074	17.0001	17.04	17.1202	0.0801129	0.464577	0.0869965
Q3UHC1	Rapgef1		tr|Q3UHC1|Q3UHC1_MOUSE Rap guanine nucleotide exchange factor (GEF) 1 OS=Mus musculus OX=10090 GN=Rapgef1 PE=1 SV=1	17.0082	16.8832	16.9198	16.9588	16.8952	17.0621	17.1166	17.053	16.9371	17.0171	0.0800635	0.226664	0.042471
Q9WTN0	Ggps1	Geranylgeranyl pyrophosphate synthase	sp|Q9WTN0|GGPPS_MOUSE Geranylgeranyl pyrophosphate synthase OS=Mus musculus OX=10090 GN=Ggps1 PE=1 SV=1	16.4916	16.261	16.4555	16.4859	16.4688	16.5048	16.4891	16.4649	16.4027	16.4827	0.0799845	0.183168	0.0343546
Q8K0T2	Dync2li1	Cytoplasmic dynein 2 light intermediate chain 1	sp|Q8K0T2|DC2L1_MOUSE Cytoplasmic dynein 2 light intermediate chain 1 OS=Mus musculus OX=10090 GN=Dync2li1 PE=1 SV=1	15.9559	15.7502	15.7575	15.8806	16.1094	15.8493	15.8931	15.7735	15.8212	15.9012	0.0799798	0.405908	0.0761356
Q8CH72	Trim32	E3 ubiquitin-protein ligase TRIM32	sp|Q8CH72|TRI32_MOUSE E3 ubiquitin-protein ligase TRIM32 OS=Mus musculus OX=10090 GN=Trim32 PE=1 SV=2	14.2468	14.4681	14.326	14.3714	14.3606	14.3173	14.5984	14.4864	14.347	14.4268	0.0798441	0.373472	0.0701696
P12787	Cox5a	Cytochrome c oxidase subunit 5A, mitochondrial	sp|P12787|COX5A_MOUSE Cytochrome c oxidase subunit 5A, mitochondrial OS=Mus musculus OX=10090 GN=Cox5a PE=1 SV=2	19.7944	19.8978	19.8893	20.0073	19.8759	19.8571	20.1068	19.8539	19.8605	19.9402	0.0797154	0.306802	0.0577352
Q9D8P4	Mrpl17	39S ribosomal protein L17, mitochondrial	sp|Q9D8P4|RM17_MOUSE 39S ribosomal protein L17, mitochondrial OS=Mus musculus OX=10090 GN=Mrpl17 PE=1 SV=1	16.1157	15.8492	15.9241	15.8244	16.1132	16.0276	16.154	16.0943	15.963	16.0427	0.0796901	0.442466	0.083291
Q9ET26	Rnf114	E3 ubiquitin-protein ligase RNF114	sp|Q9ET26|RN114_MOUSE E3 ubiquitin-protein ligase RNF114 OS=Mus musculus OX=10090 GN=Rnf114 PE=1 SV=2	18.6199	18.4844	18.4263	18.5519	18.4419	18.6759	18.633	18.6463	18.5102	18.5898	0.0796415	0.300182	0.0565412
Q8BGF3	Dnaaf10	WD repeat-containing protein 92	sp|Q8BGF3|DAA10_MOUSE Dynein axonemal assembly factor 10 OS=Mus musculus OX=10090 GN=Dnaaf10 PE=1 SV=1	16.4919	16.571	16.4617	16.5117	16.6312	16.6505	16.6289	16.5165	16.5082	16.5878	0.0796134	0.140574	0.0264872
P16675	Ctsa	Lysosomal protective protein;Lysosomal protective protein 32 kDa chain;Lysosomal protective protein 20 kDa chain	sp|P16675|PPGB_MOUSE Lysosomal protective protein OS=Mus musculus OX=10090 GN=Ctsa PE=1 SV=1	16.2326	16.1754	16.1328	16.1419	16.3349	16.0786	16.4207	16.3226	16.1802	16.2597	0.079515	0.401315	0.0757085
Q6AW69	Cgnl1	Cingulin-like protein 1	sp|Q6AW69|CGNL1_MOUSE Cingulin-like protein 1 OS=Mus musculus OX=10090 GN=Cgnl1 PE=1 SV=2	16.6512	16.5503	16.6445	16.6489	16.8087	16.6187	16.7201	16.6765	16.6153	16.6946	0.0792701	0.164517	0.0311303
Q9JIK5	Ddx21	Nucleolar RNA helicase 2	sp|Q9JIK5|DDX21_MOUSE Nucleolar RNA helicase 2 OS=Mus musculus OX=10090 GN=Ddx21 PE=1 SV=3	20.3986	20.3256	20.3149	20.4262	20.7178	20.4239	20.2304	20.3297	20.3464	20.4256	0.0792302	0.499501	0.0945636
Q99KP3	Cryl1	Lambda-crystallin homolog	sp|Q99KP3|CRYL1_MOUSE Lambda-crystallin homolog OS=Mus musculus OX=10090 GN=Cryl1 PE=1 SV=3	19.629	19.6299	19.7241	19.7589	19.9802	19.6414	19.5993	19.7213	19.661	19.7402	0.0792186	0.419239	0.0793801
Q8BJL0	Smarcal1	SWI/SNF-related matrix-associated actin-dependent regulator of chromatin subfamily A-like protein 1	sp|Q8BJL0|SMAL1_MOUSE SWI/SNF-related matrix-associated actin-dependent regulator of chromatin subfamily A-like protein 1 OS=Mus musculus OX=10090 GN=Smarcal1 PE=1 SV=1	14.8074	15.0472	15.0059	15.0375	15.1808	14.932	14.8953	15.1177	14.9535	15.0326	0.0791751	0.412697	0.0781835
O88569	Hnrnpa2b1	Heterogeneous nuclear ribonucleoproteins A2/B1	sp|O88569|ROA2_MOUSE Heterogeneous nuclear ribonucleoproteins A2/B1 OS=Mus musculus OX=10090 GN=Hnrnpa2b1 PE=1 SV=2	24.9389	24.8394	24.8929	24.8898	25.0606	24.9478	24.9877	24.9616	24.8904	24.9695	0.0791263	0.113041	0.021428
Q80UU2	Rpp38	Ribonuclease P protein subunit p38	sp|Q80UU2|RPP38_MOUSE Ribonuclease P protein subunit p38 OS=Mus musculus OX=10090 GN=Rpp38 PE=1 SV=1	15.6229	15.4673	15.5754	15.6408	15.6968	15.6091	15.6125	15.6116	15.5552	15.6342	0.0789742	0.0978537	0.0185839
Q3TXS7	Psmd1	26S proteasome non-ATPase regulatory subunit 1	sp|Q3TXS7|PSMD1_MOUSE 26S proteasome non-ATPase regulatory subunit 1 OS=Mus musculus OX=10090 GN=Psmd1 PE=1 SV=1	20.1894	20.219	20.2199	20.1893	20.1366	20.4065	20.3885	20.3201	20.2094	20.2882	0.0787728	0.316361	0.0602312
Q6P9J5	Kank4	KN motif and ankyrin repeat domain-containing protein 4	sp|Q6P9J5|KANK4_MOUSE KN motif and ankyrin repeat domain-containing protein 4 OS=Mus musculus OX=10090 GN=Kank4 PE=1 SV=1	18.2121	18.1064	18.1443	18.0224	18.3213	18.2466	18.2874	18.2873	18.1543	18.233	0.0787202	0.336819	0.0641676
P97379	G3bp2	Ras GTPase-activating protein-binding protein 2	sp|P97379|G3BP2_MOUSE Ras GTPase-activating protein-binding protein 2 OS=Mus musculus OX=10090 GN=G3bp2 PE=1 SV=2	20.3057	20.2713	20.3054	20.2968	20.6471	20.3438	20.2832	20.2931	20.2942	20.3728	0.0786554	0.429544	0.081898
Q8R3G1	Ppp1r8	Nuclear inhibitor of protein phosphatase 1	sp|Q8R3G1|PP1R8_MOUSE Nuclear inhibitor of protein phosphatase 1 OS=Mus musculus OX=10090 GN=Ppp1r8 PE=1 SV=1	14.8087	15.0195	14.7615	14.9245	14.9454	14.8408	15.0886	14.9096	14.8632	14.9418	0.0785436	0.360555	0.0688391
P43277	H1-3	Histone H1.3	sp|P43277|H13_MOUSE Histone H1.3 OS=Mus musculus OX=10090 GN=H1-3 PE=1 SV=2	27.0656	27.1246	26.818	26.8755	27.167	27.1985	27.0757	27.0895	27.0027	27.0812	0.078512	0.469625	0.0896983
Q5DU57	Spata13	Spermatogenesis-associated protein 13	sp|Q5DU57|SPT13_MOUSE Spermatogenesis-associated protein 13 OS=Mus musculus OX=10090 GN=Spata13 PE=1 SV=2	14.3419	14.4082	14.4015	14.2465	14.5137	14.4443	14.7402	14.3655	14.3839	14.4621	0.0781712	0.507945	0.0974247
Q9CQR6	Ppp6c	Serine/threonine-protein phosphatase 6 catalytic subunit;Serine/threonine-protein phosphatase 6 catalytic subunit, N-terminally processed	sp|Q9CQR6|PPP6_MOUSE Serine/threonine-protein phosphatase 6 catalytic subunit OS=Mus musculus OX=10090 GN=Ppp6c PE=1 SV=1	17.0822	17.3008	17.0962	17.0497	17.2334	17.1393	17.4014	17.3657	17.1597	17.2379	0.0781357	0.474717	0.0910912
Q9D7X3	Dusp3	Dual specificity protein phosphatase 3	sp|Q9D7X3|DUS3_MOUSE Dual specificity protein phosphatase 3 OS=Mus musculus OX=10090 GN=Dusp3 PE=1 SV=1	16.9348	16.7453	16.8414	16.7838	16.9212	17.1182	17.0678	16.7016	16.8405	16.9185	0.0779992	0.51819	0.0995999
Q3ULL6	Upf3b		tr|Q3ULL6|Q3ULL6_MOUSE UPF3 regulator of nonsense transcripts homolog B (yeast) OS=Mus musculus OX=10090 GN=Upf3b PE=1 SV=1	16.0852	15.8583	16.0721	16.0383	15.9575	16.0985	16.1916	16.1287	16.0052	16.0829	0.0776724	0.344046	0.0663937
Q9R0U0	Srsf10	Serine/arginine-rich splicing factor 10	sp|Q9R0U0|SRS10_MOUSE Serine/arginine-rich splicing factor 10 OS=Mus musculus OX=10090 GN=Srsf10 PE=1 SV=2	18.8117	18.8614	18.8338	18.9702	19.0792	18.9029	18.8437	18.7704	18.8356	18.9133	0.0776525	0.318626	0.0615032
P00520	Abl1	Tyrosine-protein kinase ABL1	sp|P00520|ABL1_MOUSE Tyrosine-protein kinase ABL1 OS=Mus musculus OX=10090 GN=Abl1 PE=1 SV=3	15.3471	15.3548	15.2434	15.2406	15.4733	15.3625	15.3561	15.5313	15.3151	15.3927	0.0776233	0.324386	0.0626375
Q8CHE4	Phlpp1	PH domain leucine-rich repeat-containing protein phosphatase 1	sp|Q8CHE4|PHLP1_MOUSE PH domain leucine-rich repeat-containing protein phosphatase 1 OS=Mus musculus OX=10090 GN=Phlpp1 PE=1 SV=2	13.2072	12.4974	12.6164	12.6528	13.3204	12.7417	13.0066	12.5345	12.7736	12.8512	0.0775775	0.763854	0.147579
P58389	Ptpa	Serine/threonine-protein phosphatase 2A activator	sp|P58389|PTPA_MOUSE Serine/threonine-protein phosphatase 2A activator OS=Mus musculus OX=10090 GN=Ptpa PE=1 SV=1	18.2886	18.3324	18.2756	18.2972	18.4113	18.2558	18.5509	18.3668	18.2988	18.3764	0.0775606	0.307199	0.0593644
Q6NXN1	Szrd1	SUZ domain-containing protein 1	sp|Q6NXN1|SZRD1_MOUSE SUZ domain-containing protein 1 OS=Mus musculus OX=10090 GN=Szrd1 PE=1 SV=1	16.0848	16.116	16.1123	16.2988	16.2516	16.1617	16.1877	16.0094	16.1044	16.1818	0.0774462	0.286406	0.0554239
Q9D0F6	Rfc5	Replication factor C subunit 5	sp|Q9D0F6|RFC5_MOUSE Replication factor C subunit 5 OS=Mus musculus OX=10090 GN=Rfc5 PE=1 SV=1	19.2138	19.114	19.1533	19.2741	19.4525	19.18	19.1237	19.1579	19.1604	19.2376	0.0772485	0.381186	0.0739438
Q8K3A9	Mepce	7SK snRNA methylphosphate capping enzyme	sp|Q8K3A9|MEPCE_MOUSE 7SK snRNA methylphosphate capping enzyme OS=Mus musculus OX=10090 GN=Mepce PE=1 SV=2	19.0123	18.872	18.9176	18.9843	19.2909	18.9407	18.9013	18.9387	18.934	19.0112	0.077179	0.467664	0.0907963
Q9D4F8	Tubgcp4	Gamma-tubulin complex component 4	sp|Q9D4F8|GCP4_MOUSE Gamma-tubulin complex component 4 OS=Mus musculus OX=10090 GN=Tubgcp4 PE=1 SV=2	15.1984	15.2587	15.0948	15.0865	15.1941	15.3617	15.3569	15.3063	15.184	15.2611	0.0771635	0.365886	0.0710497
Q64520	Guk1	Guanylate kinase	sp|Q64520|KGUA_MOUSE Guanylate kinase OS=Mus musculus OX=10090 GN=Guk1 PE=1 SV=2	16.3666	16.5639	16.1953	16.475	16.597	16.4022	16.3928	16.3948	16.3752	16.4524	0.077127	0.442136	0.0858948
Q61398	Pcolce	Procollagen C-endopeptidase enhancer 1	sp|Q61398|PCOC1_MOUSE Procollagen C-endopeptidase enhancer 1 OS=Mus musculus OX=10090 GN=Pcolce PE=1 SV=2	15.6198	15.5365	15.7857	15.873	15.8639	15.6104	15.5914	15.6833	15.6473	15.7244	0.0770675	0.45767	0.0889772
Q99J09	Wdr77	Methylosome protein 50	sp|Q99J09|MEP50_MOUSE Methylosome protein 50 OS=Mus musculus OX=10090 GN=Wdr77 PE=1 SV=1	17.3004	17.5028	17.4274	17.5103	17.4171	17.3628	17.5919	17.5522	17.4102	17.4869	0.0766899	0.322817	0.0630501
Q4VA53	Pds5b	Sister chromatid cohesion protein PDS5 homolog B	sp|Q4VA53|PDS5B_MOUSE Sister chromatid cohesion protein PDS5 homolog B OS=Mus musculus OX=10090 GN=Pds5b PE=1 SV=1	20.8589	20.7429	20.841	20.856	21.1644	20.8214	20.8352	20.7776	20.8143	20.8909	0.0766657	0.456793	0.0892434
P63280	Ube2i	SUMO-conjugating enzyme UBC9	sp|P63280|UBC9_MOUSE SUMO-conjugating enzyme UBC9 OS=Mus musculus OX=10090 GN=Ube2i PE=1 SV=1	20.2741	20.3413	20.3229	20.3971	20.4866	20.339	20.4096	20.3145	20.3128	20.3894	0.0765876	0.12275	0.0240045
Q9D967	Mdp1	Magnesium-dependent phosphatase 1	sp|Q9D967|MGDP1_MOUSE Magnesium-dependent phosphatase 1 OS=Mus musculus OX=10090 GN=Mdp1 PE=1 SV=1	13.0741	12.7073	12.9596	12.8678	12.9745	13.275	13.0588	12.7722	12.9137	12.9896	0.0759901	0.605599	0.119293
P09671	Sod2	Superoxide dismutase [Mn], mitochondrial	sp|P09671|SODM_MOUSE Superoxide dismutase [Mn], mitochondrial OS=Mus musculus OX=10090 GN=Sod2 PE=1 SV=3	21.0247	20.7953	20.9157	21.1765	20.8051	20.8954	21.1358	20.9259	20.9119	20.9877	0.0758531	0.506227	0.0998846
Q8BHN5	Rbm45	RNA-binding protein 45	sp|Q8BHN5|RBM45_MOUSE RNA-binding protein 45 OS=Mus musculus OX=10090 GN=Rbm45 PE=1 SV=1	15.3323	15.1872	15.1071	15.3669	15.4027	15.3195	15.0914	15.2429	15.2089	15.2847	0.0758211	0.421867	0.0832717
O08807	Prdx4	Peroxiredoxin-4	sp|O08807|PRDX4_MOUSE Peroxiredoxin-4 OS=Mus musculus OX=10090 GN=Prdx4 PE=1 SV=1	19.9713	20.2296	20.1247	20.043	20.0835	20.1752	20.3956	20.2245	20.1085	20.1843	0.0758044	0.472795	0.0933434
Q922H4	Gmppa	Mannose-1-phosphate guanyltransferase alpha	sp|Q922H4|GMPPA_MOUSE Mannose-1-phosphate guanyltransferase alpha OS=Mus musculus OX=10090 GN=Gmppa PE=1 SV=1	17.1024	17.193	17.1496	17.152	17.278	17.2089	17.2479	17.2326	17.1483	17.2239	0.0755686	0.0685202	0.0135666
Q921F4	Hnrnpll	Heterogeneous nuclear ribonucleoprotein L-like	sp|Q921F4|HNRLL_MOUSE Heterogeneous nuclear ribonucleoprotein L-like OS=Mus musculus OX=10090 GN=Hnrnpll PE=1 SV=3	20.2013	20.0329	20.1285	20.1878	20.2663	20.1599	20.2103	20.1572	20.1209	20.1963	0.0753939	0.141222	0.0280205
Q8CCI5	Rybp	RING1 and YY1-binding protein	sp|Q8CCI5|RYBP_MOUSE RING1 and YY1-binding protein OS=Mus musculus OX=10090 GN=Rybp PE=1 SV=1	17.1277	17.0255	16.8576	17.1668	17.0854	17.0198	17.0665	17.0563	17.0036	17.079	0.0753609	0.297564	0.0590647
Q9CYV5	Tmem135	Transmembrane protein 135	sp|Q9CYV5|TM135_MOUSE Transmembrane protein 135 OS=Mus musculus OX=10090 GN=Tmem135 PE=2 SV=1	13.2209	13.4076	13.4852	13.4754	13.6488	13.5814	13.0942	13.433	13.3712	13.4465	0.0753011	0.610528	0.121274
Q9ET54	Palld	Palladin	sp|Q9ET54|PALLD_MOUSE Palladin OS=Mus musculus OX=10090 GN=Palld PE=1 SV=2	15.5082	15.492	15.6571	15.6429	15.8933	15.604	15.4965	15.5018	15.5524	15.6277	0.0752823	0.495226	0.0983931
O70310	Nmt1	Glycylpeptide N-tetradecanoyltransferase 1	sp|O70310|NMT1_MOUSE Glycylpeptide N-tetradecanoyltransferase 1 OS=Mus musculus OX=10090 GN=Nmt1 PE=1 SV=1	18.806	18.8183	18.7508	18.839	18.8771	18.8968	18.8934	18.8284	18.7917	18.867	0.0752517	0.0205521	0.00408488
O54826	Mllt10	Protein AF-10	sp|O54826|AF10_MOUSE Protein AF-10 OS=Mus musculus OX=10090 GN=Mllt10 PE=1 SV=2	14.8788	14.9869	14.7911	15.0093	14.9744	14.8779	14.9706	14.9718	14.8856	14.9608	0.0752162	0.188207	0.0374236
P97384	Anxa11	Annexin A11	sp|P97384|ANX11_MOUSE Annexin A11 OS=Mus musculus OX=10090 GN=Anxa11 PE=1 SV=2	22.1936	22.1723	22.2858	22.394	22.3485	22.1919	22.2771	22.2501	22.2172	22.2923	0.0750906	0.214193	0.0426555
Q6NV83	U2surp	U2 snRNP-associated SURP motif-containing protein	sp|Q6NV83|SR140_MOUSE U2 snRNP-associated SURP motif-containing protein OS=Mus musculus OX=10090 GN=U2surp PE=1 SV=3	19.4466	19.49	19.4536	19.4641	19.7974	19.4766	19.4937	19.4606	19.4634	19.5385	0.0750662	0.422356	0.084135
Q8K2I4	Manba	Beta-mannosidase	sp|Q8K2I4|MANBA_MOUSE Beta-mannosidase OS=Mus musculus OX=10090 GN=Manba PE=1 SV=1	20.1533	19.8774	20.2949	20.1818	20.4235	20.0551	20.1168	20.1406	20.1085	20.1835	0.0750137	0.564713	0.112565
P97798	Neo1	Neogenin	sp|P97798|NEO1_MOUSE Neogenin OS=Mus musculus OX=10090 GN=Neo1 PE=1 SV=1	14.8655	14.8294	14.6876	14.9208	15.0802	14.6493	14.947	14.7482	14.7942	14.8691	0.0749356	0.517847	0.10332
Q91W86	Vps11	Vacuolar protein sorting-associated protein 11 homolog	sp|Q91W86|VPS11_MOUSE Vacuolar protein sorting-associated protein 11 homolog OS=Mus musculus OX=10090 GN=Vps11 PE=1 SV=3	16.0512	16.1616	16.0708	16.1275	16.1553	16.1317	16.2709	16.1615	16.0945	16.1694	0.0748648	0.131393	0.0262378
Q8R1Q8	Dync1li1	Cytoplasmic dynein 1 light intermediate chain 1	sp|Q8R1Q8|DC1L1_MOUSE Cytoplasmic dynein 1 light intermediate chain 1 OS=Mus musculus OX=10090 GN=Dync1li1 PE=1 SV=1	17.8586	17.6926	17.7722	17.7573	17.9926	17.8055	17.866	17.824	17.7745	17.8491	0.074615	0.285678	0.0572196
Q9D1J3	Sarnp	SAP domain-containing ribonucleoprotein	sp|Q9D1J3|SARNP_MOUSE SAP domain-containing ribonucleoprotein OS=Mus musculus OX=10090 GN=Sarnp PE=1 SV=3	20.8001	20.8204	20.7105	20.7996	20.8834	20.855	20.8835	20.8351	20.777	20.8513	0.0743055	0.0621028	0.0124853
Q8CDM1	Atad2	ATPase family AAA domain-containing protein 2	sp|Q8CDM1|ATAD2_MOUSE ATPase family AAA domain-containing protein 2 OS=Mus musculus OX=10090 GN=Atad2 PE=1 SV=1	19.0341	19.1421	18.9989	19.1	19.4105	19.2136	18.9439	18.9929	19.0583	19.1322	0.0738235	0.547612	0.110735
Q4JIM5	Abl2	Abelson tyrosine-protein kinase 2	sp|Q4JIM5|ABL2_MOUSE Tyrosine-protein kinase ABL2 OS=Mus musculus OX=10090 GN=Abl2 PE=1 SV=1	12.6999	12.955	12.456	13.0921	12.7139	13.1813	12.4511	12.4488	12.7036	12.7774	0.0737858	0.76118	0.153991
O08585	Clta	Clathrin light chain A	sp|O08585|CLCA_MOUSE Clathrin light chain A OS=Mus musculus OX=10090 GN=Clta PE=1 SV=2	20.5214	20.431	20.4713	20.3524	20.7393	20.4186	20.5086	20.7228	20.4746	20.5483	0.0737621	0.514796	0.104176
Q9CU65	Zmym2	Zinc finger MYM-type protein 2	sp|Q9CU65|ZMYM2_MOUSE Zinc finger MYM-type protein 2 OS=Mus musculus OX=10090 GN=Zmym2 PE=1 SV=3	16.8129	16.7921	16.874	16.9048	16.9847	16.9132	16.869	16.8287	16.8263	16.9001	0.0737451	0.106975	0.0216522
O35226	Psmd4	26S proteasome non-ATPase regulatory subunit 4	sp|O35226|PSMD4_MOUSE 26S proteasome non-ATPase regulatory subunit 4 OS=Mus musculus OX=10090 GN=Psmd4 PE=1 SV=1	18.6893	18.6413	18.6739	18.6205	18.6837	18.7482	18.8921	18.765	18.6682	18.7419	0.0737299	0.275284	0.055729
Q62351	Tfrc	Transferrin receptor protein 1	sp|Q62351|TFR1_MOUSE Transferrin receptor protein 1 OS=Mus musculus OX=10090 GN=Tfrc PE=1 SV=1	16.2461	15.9542	15.9944	15.9821	16.4962	15.825	16.1965	16.1926	16.0649	16.1385	0.0736152	0.671504	0.136128
Q70E20	Sned1	Sushi, nidogen and EGF-like domain-containing protein 1	sp|Q70E20|SNED1_MOUSE Sushi, nidogen and EGF-like domain-containing protein 1 OS=Mus musculus OX=10090 GN=Sned1 PE=2 SV=2	15.6927	15.8888	16.2244	16.1859	16.0755	16.0321	15.8734	15.8775	15.9353	16.0089	0.0735654	0.614967	0.124742
P57784	Snrpa1	U2 small nuclear ribonucleoprotein A	sp|P57784|RU2A_MOUSE U2 small nuclear ribonucleoprotein A OS=Mus musculus OX=10090 GN=Snrpa1 PE=1 SV=2	19.6944	19.714	19.745	19.7666	19.8281	19.7666	19.8646	19.731	19.7178	19.7914	0.0735443	0.0727585	0.0147623
Q9D385	Arl2bp	ADP-ribosylation factor-like protein 2-binding protein	sp|Q9D385|AR2BP_MOUSE ADP-ribosylation factor-like protein 2-binding protein OS=Mus musculus OX=10090 GN=Arl2bp PE=1 SV=1	16.0829	16.1237	16.1176	15.9743	16.2317	16.1983	16.2247	16.2785	16.1081	16.1815	0.0734384	0.345794	0.0702489
Q8VDD9	Phip	PH-interacting protein	sp|Q8VDD9|PHIP_MOUSE PH-interacting protein OS=Mus musculus OX=10090 GN=Phip PE=1 SV=2	17.486	17.5158	17.4723	17.6116	17.8802	17.4382	17.4499	17.4433	17.4913	17.5646	0.0732995	0.544572	0.110816
P30677	Gna14	Guanine nucleotide-binding protein subunit alpha-14	sp|P30677|GNA14_MOUSE Guanine nucleotide-binding protein subunit alpha-14 OS=Mus musculus OX=10090 GN=Gna14 PE=1 SV=2	14.9828	14.9946	14.7784	14.942	15.0526	14.9972	15.0631	14.9044	14.9186	14.9919	0.0732777	0.307089	0.0625063
Q921I9	Exosc4	Exosome complex component RRP41	sp|Q921I9|EXOS4_MOUSE Exosome complex component RRP41 OS=Mus musculus OX=10090 GN=Exosc4 PE=1 SV=3	13.8402	13.6682	13.5442	13.8878	13.6715	13.8152	13.6935	13.7192	13.6842	13.7574	0.0732534	0.411288	0.0837399
Q8VID5	Recql5	ATP-dependent DNA helicase Q5	sp|Q8VID5|RECQ5_MOUSE ATP-dependent DNA helicase Q5 OS=Mus musculus OX=10090 GN=Recql5 PE=1 SV=1	17.9299	18.2785	17.9972	17.839	18.1341	18.0755	18.3538	18.3064	18.0685	18.1417	0.0732082	0.631675	0.128681
Q80ZV0	Rnaseh2b	Ribonuclease H2 subunit B	sp|Q80ZV0|RNH2B_MOUSE Ribonuclease H2 subunit B OS=Mus musculus OX=10090 GN=Rnaseh2b PE=1 SV=2	19.0459	19.2549	19.2083	19.3046	19.3556	19.2389	19.1863	19.1287	19.1697	19.2428	0.073131	0.343126	0.0699646
P97377	Cdk2	Cyclin-dependent kinase 2	sp|P97377|CDK2_MOUSE Cyclin-dependent kinase 2 OS=Mus musculus OX=10090 GN=Cdk2 PE=1 SV=2	18.1199	18.2193	18.1804	18.1765	18.3543	18.2195	18.2673	18.2138	18.1732	18.2463	0.0730646	0.162953	0.033253
Q8R5A6	Tbc1d22a	TBC1 domain family member 22A	sp|Q8R5A6|TB22A_MOUSE TBC1 domain family member 22A OS=Mus musculus OX=10090 GN=Tbc1d22a PE=1 SV=3	13.8557	13.9477	14.2298	14.5256	13.741	13.9581	14.1909	14.0039	14.0111	14.0839	0.0728151	0.719982	0.147363
Q99JP0	Map4k3	Mitogen-activated protein kinase kinase kinase kinase 3	sp|Q99JP0|M4K3_MOUSE Mitogen-activated protein kinase kinase kinase kinase 3 OS=Mus musculus OX=10090 GN=Map4k3 PE=1 SV=4	15.7416	15.8506	15.9596	15.8386	15.9969	15.8634	15.9862	15.931	15.8506	15.9232	0.0726037	0.289486	0.0594011
Q91VA7	Idh3b	Isocitrate dehydrogenase [NAD] subunit, mitochondrial	tr|Q91VA7|Q91VA7_MOUSE Isocitrate dehydrogenase [NAD] subunit, mitochondrial OS=Mus musculus OX=10090 GN=Idh3b PE=1 SV=1	19.417	19.3617	19.432	19.557	19.7235	19.3044	19.4254	19.3696	19.4036	19.476	0.0724058	0.498826	0.102599
P15066	Jund	Transcription factor jun-D	sp|P15066|JUND_MOUSE Transcription factor jun-D OS=Mus musculus OX=10090 GN=Jund PE=1 SV=1	14.6579	14.9959	15.1572	14.7801	14.937	14.9614	15.2847	15.0837	14.937	15.0094	0.0723734	0.657621	0.135313
B2RQC6	Cad	CAD protein;Glutamine-dependent carbamoyl-phosphate synthase;Aspartate carbamoyltransferase;Dihydroorotase	sp|B2RQC6|PYR1_MOUSE CAD protein OS=Mus musculus OX=10090 GN=Cad PE=1 SV=1	19.0953	18.9813	19.1525	18.9928	19.619	19.1505	18.9142	19.0663	19.0763	19.1486	0.0722078	0.68462	0.141147
O88545	Cops6	COP9 signalosome complex subunit 6	sp|O88545|CSN6_MOUSE COP9 signalosome complex subunit 6 OS=Mus musculus OX=10090 GN=Cops6 PE=1 SV=1	17.136	16.9597	17.0184	17.0714	17.2115	17.0289	17.0707	17.1685	17.0381	17.1102	0.0721446	0.268852	0.0554706
P11103	Parp1	Poly [ADP-ribose] polymerase 1	sp|P11103|PARP1_MOUSE Poly [ADP-ribose] polymerase 1 OS=Mus musculus OX=10090 GN=Parp1 PE=1 SV=3	21.5166	21.5124	21.4447	21.4902	21.652	21.5229	21.5842	21.5672	21.4912	21.5633	0.072084	0.126258	0.0260688
Q80XL6	Acad11	Acyl-CoA dehydrogenase family member 11	sp|Q80XL6|ACD11_MOUSE Acyl-CoA dehydrogenase family member 11 OS=Mus musculus OX=10090 GN=Acad11 PE=1 SV=2	14.9577	14.644	14.9334	14.9955	15.1991	15.0426	14.6636	14.6842	14.845	14.917	0.0719821	0.664723	0.137414
Q8R1V4	Tmed4	Transmembrane emp24 domain-containing protein 4	sp|Q8R1V4|TMED4_MOUSE Transmembrane emp24 domain-containing protein 4 OS=Mus musculus OX=10090 GN=Tmed4 PE=1 SV=1	18.9173	18.5471	19.0111	18.9655	18.9668	18.9402	18.8158	18.797	18.8252	18.8971	0.0719352	0.554188	0.114628
Q9D883	U2af1	Splicing factor U2AF 35 kDa subunit	sp|Q9D883|U2AF1_MOUSE Splicing factor U2AF 35 kDa subunit OS=Mus musculus OX=10090 GN=U2af1 PE=1 SV=4	18.8423	18.8747	18.8965	18.8988	19.0164	18.8504	19.0206	18.9293	18.8712	18.9431	0.0719268	0.167514	0.0346521
Q9R0M5	Tpk1	Thiamin pyrophosphokinase 1	sp|Q9R0M5|TPK1_MOUSE Thiamin pyrophosphokinase 1 OS=Mus musculus OX=10090 GN=Tpk1 PE=1 SV=1	15.2011	15.026	15.2355	15.1939	15.2596	15.0914	15.3799	15.2056	15.1542	15.2261	0.0719085	0.396001	0.0819347
Q99KR7	Ppif	Peptidyl-prolyl cis-trans isomerase F, mitochondrial	sp|Q99KR7|PPIF_MOUSE Peptidyl-prolyl cis-trans isomerase F, mitochondrial OS=Mus musculus OX=10090 GN=Ppif PE=1 SV=1	18.3072	18.2928	18.2986	18.4037	18.228	18.3695	18.4084	18.4471	18.2996	18.3713	0.0717682	0.205891	0.0426714
Q8BWM0	Ptges2	Prostaglandin E synthase 2;Prostaglandin E synthase 2 truncated form	sp|Q8BWM0|PGES2_MOUSE Prostaglandin E synthase 2 OS=Mus musculus OX=10090 GN=Ptges2 PE=1 SV=3	17.1828	17.1346	17.2629	17.4013	17.0777	17.1988	17.396	17.252	17.1935	17.2652	0.0717269	0.437667	0.0907518
Q8BGZ4	Cdc23	Cell division cycle protein 23 homolog	sp|Q8BGZ4|CDC23_MOUSE Cell division cycle protein 23 homolog OS=Mus musculus OX=10090 GN=Cdc23 PE=1 SV=2	11.5639	11.8139	10.8913	10.9437	11.8936	11.816	11.1709	11.6493	11.423	11.4947	0.0716614	0.830095	0.172258
O88531	Ppt1	Palmitoyl-protein thioesterase 1	sp|O88531|PPT1_MOUSE Palmitoyl-protein thioesterase 1 OS=Mus musculus OX=10090 GN=Ppt1 PE=1 SV=2	19.1683	18.9228	19.238	19.0378	19.5434	19.1206	18.9588	19.2463	19.1097	19.1814	0.0716524	0.656465	0.136241
Q8R323	Rfc3	Replication factor C subunit 3	sp|Q8R323|RFC3_MOUSE Replication factor C subunit 3 OS=Mus musculus OX=10090 GN=Rfc3 PE=1 SV=1	18.4684	18.4931	18.5032	18.4963	18.8693	18.4787	18.4019	18.5526	18.4883	18.5597	0.0714791	0.533838	0.11102
Q9Z1M4	Rps6kb2	Ribosomal protein S6 kinase beta-2	sp|Q9Z1M4|KS6B2_MOUSE Ribosomal protein S6 kinase beta-2 OS=Mus musculus OX=10090 GN=Rps6kb2 PE=1 SV=1	16.4325	16.5093	16.4529	16.4841	16.5149	16.4824	16.6165	16.583	16.4649	16.5362	0.0712928	0.12381	0.0258054
Q3SXD3	Hddc2	HD domain-containing protein 2	sp|Q3SXD3|HDDC2_MOUSE 5-deoxynucleotidase HDDC2 OS=Mus musculus OX=10090 GN=Hddc2 PE=1 SV=1	17.3016	17.3159	17.3262	17.3571	17.5114	17.328	17.324	17.4078	17.3146	17.3857	0.0711198	0.178727	0.0373283
Q9WVA2	Timm8a1	Mitochondrial import inner membrane translocase subunit Tim8 A	sp|Q9WVA2|TIM8A_MOUSE Mitochondrial import inner membrane translocase subunit Tim8 A OS=Mus musculus OX=10090 GN=Timm8a1 PE=1 SV=1	15.9837	16.0537	15.9141	16.121	16.1037	16.0116	16.0825	15.9559	15.9838	16.0549	0.0711095	0.210445	0.0439581
Q923E4	Sirt1	NAD-dependent protein deacetylase sirtuin-1;SirtT1 75 kDa fragment	sp|Q923E4|SIR1_MOUSE NAD-dependent protein deacetylase sirtuin-1 OS=Mus musculus OX=10090 GN=Sirt1 PE=1 SV=2	16.3868	16.68	16.4848	16.5785	16.7148	16.4833	16.6644	16.5002	16.5172	16.5882	0.0710608	0.44552	0.0931149
Q9WUU7	Ctsz	Cathepsin Z	sp|Q9WUU7|CATZ_MOUSE Cathepsin Z OS=Mus musculus OX=10090 GN=Ctsz PE=1 SV=1	19.9329	19.7373	20.0833	20.113	20.1311	19.9846	19.6065	20.1089	19.9178	19.9888	0.0709913	0.654832	0.136975
Q7TMM9	Tubb2a	Tubulin beta-2A chain	sp|Q7TMM9|TBB2A_MOUSE Tubulin beta-2A chain OS=Mus musculus OX=10090 GN=Tubb2a PE=1 SV=1	17.2013	17.4479	17.3217	17.2745	17.212	17.4379	17.5432	17.5049	17.3236	17.3945	0.0708577	0.508451	0.106524
Q91YY4	Atpaf2	ATP synthase mitochondrial F1 complex assembly factor 2	sp|Q91YY4|ATPF2_MOUSE ATP synthase mitochondrial F1 complex assembly factor 2 OS=Mus musculus OX=10090 GN=Atpaf2 PE=1 SV=1	15.262	15.0141	15.0488	15.2371	15.2449	15.1371	15.2864	14.9897	15.1083	15.179	0.0707441	0.46582	0.0977242
Q8BG15	Ctdspl2	CTD small phosphatase-like protein 2	sp|Q8BG15|CTSL2_MOUSE CTD small phosphatase-like protein 2 OS=Mus musculus OX=10090 GN=Ctdspl2 PE=1 SV=1	13.7402	14.0376	13.4192	14.1834	13.6555	13.7764	13.6684	13.7315	13.7323	13.8031	0.0707186	0.714253	0.149888
Q99J77	Nans		sp|Q99J77|SIAS_MOUSE Sialic acid synthase OS=Mus musculus OX=10090 GN=Nans PE=1 SV=1	19.5314	19.6152	19.6559	19.6263	19.6763	19.6689	19.7361	19.6499	19.6009	19.6715	0.070648	0.0991443	0.0208231
Q8BVQ5	Ppme1	Protein phosphatase methylesterase 1	sp|Q8BVQ5|PPME1_MOUSE Protein phosphatase methylesterase 1 OS=Mus musculus OX=10090 GN=Ppme1 PE=1 SV=5	15.9672	15.9894	15.9002	15.9401	16.0783	16.0598	16.0312	16.005	15.9523	16.0229	0.0706102	0.110135	0.0231418
O35347	Dgcr6	Protein DGCR6	sp|O35347|DGCR6_MOUSE Protein DGCR6 OS=Mus musculus OX=10090 GN=Dgcr6 PE=2 SV=2	15.4129	15.3357	15.4601	15.624	15.3845	15.4666	15.4422	15.4499	15.4029	15.4734	0.0705331	0.281857	0.0592786
P56546	Ctbp2	C-terminal-binding protein 2	sp|P56546|CTBP2_MOUSE C-terminal-binding protein 2 OS=Mus musculus OX=10090 GN=Ctbp2 PE=1 SV=2	20.488	20.5067	20.5994	20.6557	20.802	20.5216	20.4876	20.5426	20.5314	20.6019	0.0705301	0.415157	0.0873168
Q61539	Esrrb	Steroid hormone receptor ERR2	sp|Q61539|ERR2_MOUSE Steroid hormone receptor ERR2 OS=Mus musculus OX=10090 GN=Esrrb PE=1 SV=2	16.3594	16.4138	16.4546	16.753	16.3598	16.4885	16.4662	16.3315	16.4093	16.4798	0.0705204	0.513082	0.107925
Q8BHG1	Nrdc	Nardilysin	sp|Q8BHG1|NRDC_MOUSE Nardilysin OS=Mus musculus OX=10090 GN=Nrdc PE=1 SV=1	18.1206	18.0952	18.0512	18.1392	18.2576	18.1736	18.1428	18.0842	18.089	18.1595	0.070503	0.133937	0.0281789
E9Q9D5	Rabl2	Rab-like protein 2A	sp|E9Q9D5|RBL2A_MOUSE Rab-like protein 2A OS=Mus musculus OX=10090 GN=Rabl2 PE=1 SV=1	15.9721	15.9699	15.8902	15.8715	15.879	16.1963	16.117	16.0087	15.9441	16.0145	0.0704042	0.453255	0.0954717
P33610	Prim2	DNA primase large subunit	sp|P33610|PRI2_MOUSE DNA primase large subunit OS=Mus musculus OX=10090 GN=Prim2 PE=1 SV=1	19.4338	19.4798	19.4036	19.4333	19.7516	19.5008	19.4058	19.4555	19.4391	19.5094	0.0703048	0.43935	0.0926518
Q8K2Z4	Ncapd2	Condensin complex subunit 1	sp|Q8K2Z4|CND1_MOUSE Condensin complex subunit 1 OS=Mus musculus OX=10090 GN=Ncapd2 PE=1 SV=2	17.0858	17.3485	16.9932	17.1868	17.3003	17.2979	17.211	17.068	17.1425	17.2128	0.0702815	0.493297	0.104057
O35608	Angpt2	Angiopoietin-2	sp|O35608|ANGP2_MOUSE Angiopoietin-2 OS=Mus musculus OX=10090 GN=Angpt2 PE=2 SV=2	18.3156	18.2957	18.5917	18.1832	19.4142	18.2992	18.0618	18.3981	18.401	18.4713	0.0702745	0.838694	0.17693
Q9D8S9	Bola1	BolA-like protein 1	sp|Q9D8S9|BOLA1_MOUSE BolA-like protein 1 OS=Mus musculus OX=10090 GN=Bola1 PE=1 SV=1	17.4224	17.5594	17.5356	17.5515	17.4091	17.6019	17.7353	17.5822	17.5058	17.576	0.0702261	0.39208	0.0827602
P20357	Map2	Microtubule-associated protein 2	sp|P20357|MTAP2_MOUSE Microtubule-associated protein 2 OS=Mus musculus OX=10090 GN=Map2 PE=1 SV=2	17.8751	17.7592	17.9012	18.1126	18.2142	17.7197	17.757	17.7726	17.8452	17.9152	0.0700665	0.636721	0.134653
Q99JF8	Psip1	PC4 and SFRS1-interacting protein	sp|Q99JF8|PSIP1_MOUSE PC4 and SFRS1-interacting protein OS=Mus musculus OX=10090 GN=Psip1 PE=1 SV=1	20.9495	20.9667	20.93	21.0087	21.1515	21.0135	20.9869	20.9324	20.9487	21.0186	0.0698669	0.202958	0.0430225
P53569	Cebpz	CCAAT/enhancer-binding protein zeta	sp|P53569|CEBPZ_MOUSE CCAAT/enhancer-binding protein zeta OS=Mus musculus OX=10090 GN=Cebpz PE=1 SV=2	17.3659	17.1034	17.2481	17.1623	17.291	17.4202	17.3261	17.3451	17.2391	17.3089	0.069815	0.411343	0.0872488
Q8BVL3	Snx17	Sorting nexin-17	sp|Q8BVL3|SNX17_MOUSE Sorting nexin-17 OS=Mus musculus OX=10090 GN=Snx17 PE=1 SV=2	14.3727	14.5957	14.5435	14.5141	14.5722	14.3514	14.8826	14.5474	14.504	14.5735	0.0695878	0.598363	0.127258
Q922K9	Frk	Tyrosine-protein kinase FRK	sp|Q922K9|FRK_MOUSE Tyrosine-protein kinase FRK OS=Mus musculus OX=10090 GN=Frk PE=1 SV=3	19.77	19.6862	19.8501	19.7622	19.9817	19.8023	19.835	19.8102	19.7688	19.8383	0.0695121	0.297992	0.0634326
P63276	Rps17	40S ribosomal protein S17	sp|P63276|RS17_MOUSE 40S ribosomal protein S17 OS=Mus musculus OX=10090 GN=Rps17 PE=1 SV=2	21.2552	21.2241	21.1664	21.1494	21.2294	21.3067	21.3376	21.4006	21.2153	21.2847	0.0694894	0.299557	0.0637827
Q91VN6	Ddx41	Probable ATP-dependent RNA helicase DDX41	sp|Q91VN6|DDX41_MOUSE Probable ATP-dependent RNA helicase DDX41 OS=Mus musculus OX=10090 GN=Ddx41 PE=1 SV=2	18.514	18.5149	18.4808	18.5811	18.6164	18.5301	18.6462	18.4893	18.5033	18.5726	0.069351	0.123695	0.0263805
Q8C754	Vps52	Vacuolar protein sorting-associated protein 52 homolog	sp|Q8C754|VPS52_MOUSE Vacuolar protein sorting-associated protein 52 homolog OS=Mus musculus OX=10090 GN=Vps52 PE=1 SV=1	15.6074	15.2483	15.5183	15.7906	15.4703	15.4724	15.3955	15.5079	15.458	15.5273	0.0693255	0.585892	0.124991
O88522	Ikbkg	NF-kappa-B essential modulator	sp|O88522|NEMO_MOUSE NF-kappa-B essential modulator OS=Mus musculus OX=10090 GN=Ikbkg PE=1 SV=2	15.493	15.5053	15.5531	15.4235	15.6079	15.6073	15.625	15.6676	15.5171	15.5863	0.0691501	0.276401	0.0590879
Q80V42	Cpm	Carboxypeptidase M	sp|Q80V42|CBPM_MOUSE Carboxypeptidase M OS=Mus musculus OX=10090 GN=Cpm PE=1 SV=2	17.1374	17.1396	17.0726	17.6115	16.7734	17.1544	17.2197	17.1691	17.1165	17.1856	0.0691216	0.71123	0.152094
Q3UHX9	Spout1	Putative methyltransferase C9orf114 homolog	sp|Q3UHX9|CI114_MOUSE Putative methyltransferase C9orf114 homolog OS=Mus musculus OX=10090 GN=Spout1 PE=1 SV=1	16.2278	16.469	16.1522	16.4724	16.2287	16.4524	16.3808	16.2259	16.283	16.352	0.0690137	0.513626	0.109977
Q9DC48	Cdc40	Pre-mRNA-processing factor 17	sp|Q9DC48|PRP17_MOUSE Pre-mRNA-processing factor 17 OS=Mus musculus OX=10090 GN=Cdc40 PE=2 SV=1	18.7733	18.742	18.8201	18.8046	18.9291	18.8479	18.8599	18.796	18.7785	18.8475	0.0689964	0.102029	0.0218506
O54926	Siva1	Apoptosis regulatory protein Siva	sp|O54926|SIVA_MOUSE Apoptosis regulatory protein Siva OS=Mus musculus OX=10090 GN=Siva1 PE=1 SV=1	15.3905	15.4095	15.4257	15.3835	15.4826	15.6461	15.4878	15.3873	15.4085	15.4775	0.0689069	0.323329	0.0693176
Q62186	Ssr4	Translocon-associated protein subunit delta	sp|Q62186|SSRD_MOUSE Translocon-associated protein subunit delta OS=Mus musculus OX=10090 GN=Ssr4 PE=1 SV=1	17.0954	16.9975	17.0425	17.0252	17.2102	16.9703	17.098	17.2659	17.0452	17.1139	0.0687654	0.403512	0.0866518
P39749	Fen1	Flap endonuclease 1	sp|P39749|FEN1_MOUSE Flap endonuclease 1 OS=Mus musculus OX=10090 GN=Fen1 PE=1 SV=1	21.9276	22.0575	21.9503	22.1194	22.1053	21.9753	22.0516	21.9837	21.9785	22.047	0.0685716	0.214275	0.046119
Q3TYX3	Smyd5	SET and MYND domain-containing protein 5	sp|Q3TYX3|SMYD5_MOUSE Histone-lysine N-trimethyltransferase SMYD5 OS=Mus musculus OX=10090 GN=Smyd5 PE=1 SV=2	16.9903	16.8628	17.026	16.9006	17.0287	16.9858	17.1108	17.115	16.9597	17.0282	0.0685212	0.330643	0.0712073
P25444	Rps2	40S ribosomal protein S2	sp|P25444|RS2_MOUSE 40S ribosomal protein S2 OS=Mus musculus OX=10090 GN=Rps2 PE=1 SV=3	22.9499	23.0198	22.9453	22.9211	22.9788	23.0261	23.1718	23.1029	22.9717	23.0401	0.0684492	0.309992	0.0668163
Q8R3V5	Sh3glb2	Endophilin-B2	sp|Q8R3V5|SHLB2_MOUSE Endophilin-B2 OS=Mus musculus OX=10090 GN=Sh3glb2 PE=1 SV=2	18.13	18.0526	18.1758	18.1922	18.164	18.2115	18.1867	18.1851	18.1195	18.1879	0.0684014	0.0511382	0.0110286
Q9JLJ2	Aldh9a1	4-trimethylaminobutyraldehyde dehydrogenase	sp|Q9JLJ2|AL9A1_MOUSE 4-trimethylaminobutyraldehyde dehydrogenase OS=Mus musculus OX=10090 GN=Aldh9a1 PE=1 SV=1	19.7311	19.7717	19.7804	19.768	19.8297	19.8678	19.8434	19.8383	19.7611	19.8294	0.0683636	0.0328858	0.00709539
O88700	Blm	Bloom syndrome protein homolog	sp|O88700|BLM_MOUSE Bloom syndrome protein homolog OS=Mus musculus OX=10090 GN=Blm PE=1 SV=1	14.6098	14.7793	14.5698	14.533	14.8141	14.7413	14.7487	14.7695	14.653	14.7213	0.0683611	0.426463	0.0920157
P24638	Acp2	Lysosomal acid phosphatase	sp|P24638|PPAL_MOUSE Lysosomal acid phosphatase OS=Mus musculus OX=10090 GN=Acp2 PE=1 SV=2	18.5576	18.4208	18.5559	18.4332	18.7661	18.3899	18.639	18.6707	18.5114	18.5798	0.0683532	0.526566	0.113625
Q99KF1	Tmed9	Transmembrane emp24 domain-containing protein 9	sp|Q99KF1|TMED9_MOUSE Transmembrane emp24 domain-containing protein 9 OS=Mus musculus OX=10090 GN=Tmed9 PE=1 SV=2	18.0721	18.3198	18.2824	18.3016	18.3547	18.1564	18.3913	18.2611	18.2248	18.293	0.0682734	0.416465	0.0899508
Q9CR58	Slc25a30	Kidney mitochondrial carrier protein 1	sp|Q9CR58|KMCP1_MOUSE Kidney mitochondrial carrier protein 1 OS=Mus musculus OX=10090 GN=Slc25a30 PE=1 SV=1	16.8472	16.7824	16.9216	16.9849	16.9876	16.8602	16.8621	16.8977	16.8504	16.9185	0.0680839	0.205716	0.0445306
O54941	Smarce1	SWI/SNF-related matrix-associated actin-dependent regulator of chromatin subfamily E member 1	sp|O54941|SMCE1_MOUSE SWI/SNF-related matrix-associated actin-dependent regulator of chromatin subfamily E member 1 OS=Mus musculus OX=10090 GN=Smarce1 PE=1 SV=1	19.2851	19.3025	19.3204	19.3883	19.4848	19.3324	19.3779	19.2701	19.3027	19.3707	0.0680389	0.203642	0.0441047
P97868	Rbbp6	E3 ubiquitin-protein ligase RBBP6	sp|P97868|RBBP6_MOUSE E3 ubiquitin-protein ligase RBBP6 OS=Mus musculus OX=10090 GN=Rbbp6 PE=1 SV=5	18.145	17.9988	18.0457	18.0568	18.407	18.1078	18.0322	18.0517	18.0631	18.1311	0.0679714	0.516391	0.111928
Q8C0J2	Atg16l1	Autophagy-related protein 16-1	sp|Q8C0J2|A16L1_MOUSE Autophagy-related protein 16-1 OS=Mus musculus OX=10090 GN=Atg16l1 PE=1 SV=1	16.6323	16.6091	16.6852	16.4616	16.639	16.7768	16.8634	16.8099	16.6422	16.7101	0.0679564	0.513459	0.111312
B7ZCR6	Zfp512b		tr|B7ZCR6|B7ZCR6_MOUSE Zinc finger protein 512B OS=Mus musculus OX=10090 GN=Zfp512b PE=1 SV=1	13.3383	13.7386	13.4048	13.5286	13.819	13.8416	13.3394	13.2804	13.4939	13.5618	0.0678779	0.719699	0.156166
Q9D1L0	Chchd2	Coiled-coil-helix-coiled-coil-helix domain-containing protein 2	sp|Q9D1L0|CHCH2_MOUSE Coiled-coil-helix-coiled-coil-helix domain-containing protein 2 OS=Mus musculus OX=10090 GN=Chchd2 PE=2 SV=1;tr|B2RPU8|B2RPU8_MOUSE SCAN domain containing 3 OS=Mus musculus OX=10090 GN=Zbed5 PE=1 SV=1	19.4321	19.3268	19.3914	19.377	19.6599	19.4352	19.3887	19.3954	19.3835	19.4512	0.0677964	0.39625	0.0860636
P58059	Mrps21	28S ribosomal protein S21, mitochondrial	sp|P58059|RT21_MOUSE 28S ribosomal protein S21, mitochondrial OS=Mus musculus OX=10090 GN=Mrps21 PE=1 SV=1	14.732	14.906	14.8391	14.9226	14.8024	14.7912	15.1381	14.8129	14.8257	14.8935	0.0677548	0.502142	0.109116
P28231	Gjb3	Gap junction beta-3 protein	sp|P28231|CXB3_MOUSE Gap junction beta-3 protein OS=Mus musculus OX=10090 GN=Gjb3 PE=1 SV=1	11.789	11.4899	11.5228	11.754	11.5916	11.7526	11.8039	11.4392	11.6006	11.6683	0.0676852	0.572911	0.124595
O35216	Cenpa	Histone H3-like centromeric protein A	sp|O35216|CENPA_MOUSE Histone H3-like centromeric protein A OS=Mus musculus OX=10090 GN=Cenpa PE=2 SV=1	14.8939	14.9643	14.7274	14.9149	15.103	15.0244	14.8202	14.7845	14.8619	14.9294	0.0675593	0.504436	0.109865
P23249	Mov10	Putative helicase MOV-10	sp|P23249|MOV10_MOUSE Putative helicase MOV-10 OS=Mus musculus OX=10090 GN=Mov10 PE=1 SV=2	18.3506	18.2026	18.2878	18.354	18.3055	18.3337	18.4088	18.3376	18.2804	18.3479	0.0675478	0.13183	0.0287161
Q08642	Padi2	Protein-arginine deiminase type-2	sp|Q08642|PADI2_MOUSE Protein-arginine deiminase type-2 OS=Mus musculus OX=10090 GN=Padi2 PE=1 SV=2	16.3364	16.4942	16.2394	16.3837	16.5477	16.2237	16.6876	16.2779	16.3567	16.4241	0.0674507	0.613934	0.133882
Q91WI7	Itfg2	Integrin-alpha FG-GAP repeat-containing protein 2	sp|Q91WI7|ITFG2_MOUSE KICSTOR complex protein ITFG2 OS=Mus musculus OX=10090 GN=Itfg2 PE=2 SV=1	14.4212	14.2789	14.2388	14.2255	14.5885	14.139	14.4722	14.4758	14.313	14.3802	0.0672299	0.595023	0.130093
Q8VC28	Akr1c13	Aldo-keto reductase family 1 member C13	sp|Q8VC28|AK1CD_MOUSE Aldo-keto reductase family 1 member C13 OS=Mus musculus OX=10090 GN=Akr1c13 PE=1 SV=2;tr|Q9JLI0|Q9JLI0_MOUSE Aldo-keto reductase a OS=Mus musculus OX=10090 GN=Akr1c12 PE=1 SV=1	19.3006	18.9105	19.2965	19.1812	19.5241	19.3115	19.0325	19.1327	19.1692	19.2364	0.0672225	0.664208	0.145232
P47857	Pfkm	ATP-dependent 6-phosphofructokinase, muscle type	sp|P47857|PFKAM_MOUSE ATP-dependent 6-phosphofructokinase, muscle type OS=Mus musculus OX=10090 GN=Pfkm PE=1 SV=3	18.4582	18.3184	18.3984	18.4537	18.3476	18.4582	18.4883	18.5465	18.3917	18.4589	0.0671874	0.246473	0.0539143
P19253	Rpl13a	60S ribosomal protein L13a	sp|P19253|RL13A_MOUSE 60S ribosomal protein L13a OS=Mus musculus OX=10090 GN=Rpl13a PE=1 SV=4	22.6261	22.6458	22.5929	22.5792	22.6387	22.6955	22.762	22.7663	22.6216	22.6884	0.0667656	0.224587	0.0493686
Q9EPL8	Ipo7	Importin-7	sp|Q9EPL8|IPO7_MOUSE Importin-7 OS=Mus musculus OX=10090 GN=Ipo7 PE=1 SV=2	17.2334	17.3124	17.3594	17.3085	17.6271	17.2943	17.2449	17.3677	17.3018	17.3685	0.0667291	0.504305	0.110903
O89079	Cope	Coatomer subunit epsilon	sp|O89079|COPE_MOUSE Coatomer subunit epsilon OS=Mus musculus OX=10090 GN=Cope PE=1 SV=3	15.7709	16.0006	16.0206	15.705	16.0064	15.9561	16.2815	16.0378	15.9307	15.9974	0.0666384	0.641565	0.141237
Q9DBJ1	Pgam1	Phosphoglycerate mutase 1	sp|Q9DBJ1|PGAM1_MOUSE Phosphoglycerate mutase 1 OS=Mus musculus OX=10090 GN=Pgam1 PE=1 SV=3	23.3709	23.1357	23.3318	23.6024	23.0586	23.3355	23.3435	23.3907	23.2795	23.3461	0.0666146	0.619464	0.13641
P61957	Sumo2	Small ubiquitin-related modifier 2	sp|P61957|SUMO2_MOUSE Small ubiquitin-related modifier 2 OS=Mus musculus OX=10090 GN=Sumo2 PE=1 SV=1	20.2899	20.1527	20.1751	20.186	20.4501	20.2098	20.2864	20.2298	20.2059	20.2724	0.066554	0.381178	0.0839968
Q8BYU6	Tor1aip2	Torsin-1A-interacting protein 2	sp|Q8BYU6|TOIP2_MOUSE Torsin-1A-interacting protein 2 OS=Mus musculus OX=10090 GN=Tor1aip2 PE=1 SV=1	16.0516	16.2742	16.217	16.3409	16.1575	16.1721	16.4236	16.1433	16.181	16.2475	0.0665452	0.487531	0.107444
Q9CX97	Wdr55	WD repeat-containing protein 55	sp|Q9CX97|WDR55_MOUSE WD repeat-containing protein 55 OS=Mus musculus OX=10090 GN=Wdr55 PE=1 SV=2	16.0497	16.1014	16.2303	16.338	16.1453	16.229	16.1354	16.1199	16.1271	16.1935	0.0663993	0.360232	0.0795238
Q8BKC5	Ipo5	Importin-5	sp|Q8BKC5|IPO5_MOUSE Importin-5 OS=Mus musculus OX=10090 GN=Ipo5 PE=1 SV=3	20.2833	20.3806	20.2348	20.1827	20.5645	20.422	20.2879	20.3722	20.2996	20.3658	0.0662629	0.494287	0.10929
Q8K4G1	Ltbp4	Latent-transforming growth factor beta-binding protein 4	sp|Q8K4G1|LTBP4_MOUSE Latent-transforming growth factor beta-binding protein 4 OS=Mus musculus OX=10090 GN=Ltbp4 PE=1 SV=2	12.2145	12.8678	12.0244	12.3388	13.1732	12.6982	11.7529	12.2125	12.3689	12.4351	0.0661946	0.863444	0.191064
Q64105	Spr	Sepiapterin reductase	sp|Q64105|SPRE_MOUSE Sepiapterin reductase OS=Mus musculus OX=10090 GN=Spr PE=1 SV=1	19.5564	19.6511	19.6357	19.6784	19.7087	19.6172	19.7408	19.6568	19.6144	19.6804	0.0659831	0.112322	0.0249158
Q6PFD9	Nup98	Nuclear pore complex protein Nup98-Nup96;Nuclear pore complex protein Nup98;Nuclear pore complex protein Nup96	sp|Q6PFD9|NUP98_MOUSE Nuclear pore complex protein Nup98-Nup96 OS=Mus musculus OX=10090 GN=Nup98 PE=1 SV=2	19.6919	19.7084	19.7395	19.7559	19.9258	19.7439	19.7283	19.7407	19.7133	19.7789	0.0656169	0.240406	0.0535544
P19639	Gstm3	Glutathione S-transferase Mu 3	sp|P19639|GSTM3_MOUSE Glutathione S-transferase Mu 3 OS=Mus musculus OX=10090 GN=Gstm3 PE=1 SV=2	17.958	17.7263	18.0694	17.7274	17.5772	18.1204	18.3174	18.1742	17.9179	17.9833	0.0654083	0.756954	0.169031
Q8VDS4	Rprd1a	Regulation of nuclear pre-mRNA domain-containing protein 1A	sp|Q8VDS4|RPR1A_MOUSE Regulation of nuclear pre-mRNA domain-containing protein 1A OS=Mus musculus OX=10090 GN=Rprd1a PE=1 SV=1	16.1564	16.0855	16.0317	16.0135	16.3517	16.1926	16.0898	16.1353	16.0912	16.1566	0.0653635	0.446889	0.0998435
Q61656	Ddx5	Probable ATP-dependent RNA helicase DDX5	sp|Q61656|DDX5_MOUSE Probable ATP-dependent RNA helicase DDX5 OS=Mus musculus OX=10090 GN=Ddx5 PE=1 SV=2	21.7167	21.803	21.7314	21.8491	21.9716	21.7938	21.7584	21.7054	21.7504	21.8157	0.0652658	0.34496	0.0771577
Q8BKE9	Ift74	Intraflagellar transport protein 74 homolog	sp|Q8BKE9|IFT74_MOUSE Intraflagellar transport protein 74 homolog OS=Mus musculus OX=10090 GN=Ift74 PE=1 SV=2	14.9723	14.7676	14.9715	15.0966	15.3909	14.9578	14.7168	14.6828	14.9038	14.969	0.065173	0.730838	0.163642
P30681	Hmgb2	High mobility group protein B2	sp|P30681|HMGB2_MOUSE High mobility group protein B2 OS=Mus musculus OX=10090 GN=Hmgb2 PE=1 SV=3	25.6053	25.8182	25.5605	25.3929	25.9158	25.7817	25.7167	25.8254	25.6613	25.7265	0.0651525	0.640789	0.143513
Q8C0I4	Epc2	Enhancer of polycomb homolog 2	sp|Q8C0I4|EPC2_MOUSE Enhancer of polycomb homolog 2 OS=Mus musculus OX=10090 GN=Epc2 PE=2 SV=2	13.1874	13.0255	12.9529	13.2716	13.084	13.3418	12.9566	12.9478	13.0553	13.1204	0.0651087	0.603297	0.135185
Q8BY71	Hat1	Histone acetyltransferase type B catalytic subunit	sp|Q8BY71|HAT1_MOUSE Histone acetyltransferase type B catalytic subunit OS=Mus musculus OX=10090 GN=Hat1 PE=1 SV=1	18.0824	18.1939	18.1495	18.2307	18.3535	18.2033	18.1932	18.0533	18.1419	18.2068	0.0648396	0.377668	0.0848894
Q02614	Sap30bp	SAP30-binding protein	sp|Q02614|S30BP_MOUSE SAP30-binding protein OS=Mus musculus OX=10090 GN=Sap30bp PE=1 SV=2	16.5442	16.5104	16.6645	16.5837	16.7161	16.6004	16.6248	16.6636	16.573	16.6377	0.0646841	0.214309	0.0482572
O35134	Polr1a	DNA-directed RNA polymerase I subunit RPA1	sp|O35134|RPA1_MOUSE DNA-directed RNA polymerase I subunit RPA1 OS=Mus musculus OX=10090 GN=Polr1a PE=1 SV=2	16.8338	16.9043	16.8779	16.8079	16.9851	16.9051	16.9057	17.0795	16.872	16.9367	0.0646747	0.340028	0.0765741
Q9CQ25	Mzt2	Mitotic-spindle organizing protein 2	sp|Q9CQ25|MZT2_MOUSE Mitotic-spindle organizing protein 2 OS=Mus musculus OX=10090 GN=Mzt2 PE=1 SV=1	14.6317	14.9718	14.9781	14.9719	15.0389	14.9802	14.8358	14.7991	14.8605	14.9252	0.0646569	0.555246	0.125067
Q9JLG8	Capn15	Calpain-15	sp|Q9JLG8|CAN15_MOUSE Calpain-15 OS=Mus musculus OX=10090 GN=Capn15 PE=1 SV=1	14.4831	14.3189	14.3642	14.4644	14.5838	14.6016	14.3322	14.2848	14.3887	14.4534	0.0646515	0.511441	0.115207
Q61846	Melk	Maternal embryonic leucine zipper kinase	sp|Q61846|MELK_MOUSE Maternal embryonic leucine zipper kinase OS=Mus musculus OX=10090 GN=Melk PE=1 SV=2	12.8128	12.7787	12.6813	12.9423	13.0815	12.6511	12.5454	12.8909	12.7576	12.8222	0.0646175	0.646394	0.145663
Q9CQU0	Txndc12	Thioredoxin domain-containing protein 12	sp|Q9CQU0|TXD12_MOUSE Thioredoxin domain-containing protein 12 OS=Mus musculus OX=10090 GN=Txndc12 PE=1 SV=1	19.1483	19.1918	19.1294	19.0863	19.2649	19.1614	19.3002	19.2926	19.1565	19.2211	0.0645818	0.303531	0.0684281
Q8C1Y8	Ccz1	Vacuolar fusion protein CCZ1 homolog	sp|Q8C1Y8|CCZ1_MOUSE Vacuolar fusion protein CCZ1 homolog OS=Mus musculus OX=10090 GN=Ccz1 PE=1 SV=1	17.5478	17.3606	17.6856	17.5765	17.6851	17.4437	17.7242	17.5501	17.5314	17.5959	0.0645556	0.52549	0.118502
Q7TNE3	Spag7	Sperm-associated antigen 7	sp|Q7TNE3|SPAG7_MOUSE Sperm-associated antigen 7 OS=Mus musculus OX=10090 GN=Spag7 PE=1 SV=1	18.5466	18.5607	18.5119	18.6508	18.6653	18.5937	18.6037	18.5077	18.5397	18.6042	0.0645227	0.143837	0.0324486
O88379	Baz1a	Bromodomain adjacent to zinc finger domain protein 1A	sp|O88379|BAZ1A_MOUSE Bromodomain adjacent to zinc finger domain protein 1A OS=Mus musculus OX=10090 GN=Baz1a PE=1 SV=3	15.5126	15.4592	15.5867	15.6482	15.5751	15.7038	15.5105	15.4821	15.5195	15.584	0.0644681	0.334821	0.0755809
Q64331	Myo6	Unconventional myosin-VI	sp|Q64331|MYO6_MOUSE Unconventional myosin-VI OS=Mus musculus OX=10090 GN=Myo6 PE=1 SV=1	22.2439	22.1468	22.2744	22.3143	22.4547	22.2029	22.2228	22.236	22.2217	22.2861	0.0644376	0.377912	0.085338
Q9WUM3	Coro1b	Coronin-1B	sp|Q9WUM3|COR1B_MOUSE Coronin-1B OS=Mus musculus OX=10090 GN=Coro1b PE=1 SV=1	21.0772	21.1315	21.1749	21.3393	21.118	21.1115	21.1882	21.2042	21.1279	21.1922	0.0643787	0.31384	0.0709176
Q4VAA2	Cdv3	Protein CDV3	sp|Q4VAA2|CDV3_MOUSE Protein CDV3 OS=Mus musculus OX=10090 GN=Cdv3 PE=1 SV=2	20.2457	20.2766	20.2308	20.1827	20.6377	20.2633	20.2177	20.2748	20.251	20.3152	0.0641917	0.581281	0.131633
P16330	Cnp	2,3-cyclic-nucleotide 3-phosphodiesterase	sp|P16330|CN37_MOUSE 2,3-cyclic-nucleotide 3-phosphodiesterase OS=Mus musculus OX=10090 GN=Cnp PE=1 SV=3	16.0293	15.8122	16.2886	16.0869	16.2056	16.0557	16.0952	16.0936	16.0434	16.1074	0.0640438	0.568525	0.128963
O70503	Hsd17b12	Very-long-chain 3-oxoacyl-CoA reductase	sp|O70503|DHB12_MOUSE Very-long-chain 3-oxoacyl-CoA reductase OS=Mus musculus OX=10090 GN=Hsd17b12 PE=1 SV=1	18.2391	18.2074	18.2658	18.3819	18.1921	18.3584	18.3553	18.2194	18.2374	18.3014	0.0639796	0.282171	0.064054
Q8CHK3	Mboat7	Lysophospholipid acyltransferase 7	sp|Q8CHK3|MBOA7_MOUSE Lysophospholipid acyltransferase 7 OS=Mus musculus OX=10090 GN=Mboat7 PE=1 SV=1	16.1882	16.0647	15.9737	16.2075	16.1873	16.1417	16.0424	16.1186	16.0756	16.1395	0.0639408	0.324525	0.0737013
O35126	Atn1	Atrophin-1	sp|O35126|ATN1_MOUSE Atrophin-1 OS=Mus musculus OX=10090 GN=Atn1 PE=1 SV=1	14.1802	14.1097	14.0548	14.3754	13.9827	14.2412	14.0757	14.219	14.1149	14.1788	0.0638977	0.525503	0.119404
Q5BL07	Pex1	Peroxisome biogenesis factor 1	sp|Q5BL07|PEX1_MOUSE Peroxisome biogenesis factor 1 OS=Mus musculus OX=10090 GN=Pex1 PE=1 SV=2	14.7509	14.6256	14.6546	14.7667	14.9157	14.8544	14.8285	14.339	14.677	14.7409	0.0638628	0.665288	0.151226
Q9WVA3	Bub3	Mitotic checkpoint protein BUB3	sp|Q9WVA3|BUB3_MOUSE Mitotic checkpoint protein BUB3 OS=Mus musculus OX=10090 GN=Bub3 PE=1 SV=2	19.8499	19.8643	19.8606	19.8475	19.9441	19.8937	19.994	19.9307	19.8583	19.922	0.0637197	0.101307	0.0230658
Q3TEA8	Hp1bp3	Heterochromatin protein 1-binding protein 3	sp|Q3TEA8|HP1B3_MOUSE Heterochromatin protein 1-binding protein 3 OS=Mus musculus OX=10090 GN=Hp1bp3 PE=1 SV=1	21.3147	21.2508	21.2532	21.3545	21.4252	21.2493	21.3664	21.2876	21.2729	21.3366	0.0637058	0.197203	0.0449066
Q91ZW3	Smarca5	SWI/SNF-related matrix-associated actin-dependent regulator of chromatin subfamily A member 5	sp|Q91ZW3|SMCA5_MOUSE SWI/SNF-related matrix-associated actin-dependent regulator of chromatin subfamily A member 5 OS=Mus musculus OX=10090 GN=Smarca5 PE=1 SV=1	21.8262	21.7734	21.799	21.7953	22.1505	21.8298	21.7384	21.8022	21.7995	21.8632	0.0636958	0.541434	0.123308
Q91WD5	Ndufs2	NADH dehydrogenase [ubiquinone] iron-sulfur protein 2, mitochondrial	sp|Q91WD5|NDUS2_MOUSE NADH dehydrogenase [ubiquinone] iron-sulfur protein 2, mitochondrial OS=Mus musculus OX=10090 GN=Ndufs2 PE=1 SV=1	18.445	18.3379	18.4477	18.454	18.396	18.399	18.6564	18.4637	18.4102	18.4738	0.0636232	0.391159	0.0891579
Q8C0E3	Trim47	Tripartite motif-containing protein 47	sp|Q8C0E3|TRI47_MOUSE E3 ubiquitin-protein ligase TRIM47 OS=Mus musculus OX=10090 GN=Trim47 PE=1 SV=2	16.5487	16.6589	16.5415	16.5511	16.7315	16.7708	16.6309	16.5486	16.583	16.6466	0.0635392	0.378601	0.0863788
Q6WKZ8	Ubr2	E3 ubiquitin-protein ligase UBR2	sp|Q6WKZ8|UBR2_MOUSE E3 ubiquitin-protein ligase UBR2 OS=Mus musculus OX=10090 GN=Ubr2 PE=1 SV=2	15.5678	15.3579	15.5765	15.48	15.6854	15.5597	15.462	15.6338	15.5008	15.5642	0.06341	0.445073	0.101695
O54781	Srpk2	SRSF protein kinase 2;SRSF protein kinase 2 N-terminal;SRSF protein kinase 2 C-terminal	sp|O54781|SRPK2_MOUSE SRSF protein kinase 2 OS=Mus musculus OX=10090 GN=Srpk2 PE=1 SV=2	15.2965	15.2403	15.2685	15.28	15.5066	15.2305	15.4349	15.2064	15.2684	15.3317	0.0632488	0.457568	0.104742
Q9R1X4	Timeless	Protein timeless homolog	sp|Q9R1X4|TIM_MOUSE Protein timeless homolog OS=Mus musculus OX=10090 GN=Timeless PE=1 SV=3	17.6633	17.6733	17.7334	17.7797	17.9041	17.7408	17.6489	17.6923	17.69	17.7531	0.0631365	0.336484	0.0771237
Q9QY93	Dctpp1	dCTP pyrophosphatase 1	sp|Q9QY93|DCTP1_MOUSE dCTP pyrophosphatase 1 OS=Mus musculus OX=10090 GN=Dctpp1 PE=1 SV=1	18.1999	18.1324	18.1746	18.0962	18.573	18.139	18.1361	18.2162	18.169	18.2321	0.0631297	0.610181	0.139867
Q60591	Nfatc2	Nuclear factor of activated T-cells, cytoplasmic 2	sp|Q60591|NFAC2_MOUSE Nuclear factor of activated T-cells, cytoplasmic 2 OS=Mus musculus OX=10090 GN=Nfatc2 PE=1 SV=3	17.5046	17.3514	17.5637	17.6365	17.3427	17.5702	17.6038	17.5285	17.4732	17.5363	0.0631234	0.475251	0.108946
P62827	Ran	GTP-binding nuclear protein Ran	sp|P62827|RAN_MOUSE GTP-binding nuclear protein Ran OS=Mus musculus OX=10090 GN=Ran PE=1 SV=3;tr|Q14AA6|Q14AA6_MOUSE GTP-binding nuclear protein Ran OS=Mus musculus OX=10090 GN=1700009N14Rik PE=1 SV=1	22.5702	22.5416	22.6221	22.6308	22.8973	22.5756	22.5587	22.5429	22.578	22.6411	0.0631132	0.50645	0.116112
O35654	Pold2	DNA polymerase delta subunit 2	sp|O35654|DPOD2_MOUSE DNA polymerase delta subunit 2 OS=Mus musculus OX=10090 GN=Pold2 PE=1 SV=2	16.6291	16.4231	16.6638	16.8371	16.7026	16.5895	16.5739	16.4727	16.572	16.6351	0.0631064	0.549418	0.125972
P97496	Smarcc1	SWI/SNF complex subunit SMARCC1	sp|P97496|SMRC1_MOUSE SWI/SNF complex subunit SMARCC1 OS=Mus musculus OX=10090 GN=Smarcc1 PE=1 SV=2	18.9785	19.0668	18.93	19.0085	19.4024	19.0066	18.8586	18.9977	18.9917	19.0548	0.0630215	0.632973	0.145271
Q9EP72	Emc7	ER membrane protein complex subunit 7	sp|Q9EP72|EMC7_MOUSE ER membrane protein complex subunit 7 OS=Mus musculus OX=10090 GN=Emc7 PE=1 SV=1	16.8049	16.5918	16.6586	16.8019	16.7695	16.667	16.7846	16.7174	16.6851	16.7481	0.0630036	0.307789	0.0706538
E9Q0S6	Tns1		tr|E9Q0S6|E9Q0S6_MOUSE Tensin 1 OS=Mus musculus OX=10090 GN=Tns1 PE=1 SV=1	19.8266	19.8487	19.8919	20.0123	20.1923	19.8123	19.7737	19.8017	19.8557	19.9184	0.0627186	0.583467	0.134372
Q9DCZ4	Apoo	Apolipoprotein O	sp|Q9DCZ4|MIC26_MOUSE MICOS complex subunit Mic26 OS=Mus musculus OX=10090 GN=Apoo PE=1 SV=2	17.2188	17.0083	17.279	17.4269	17.2619	16.9831	17.3497	17.1352	17.1687	17.2314	0.0626411	0.622925	0.143586
Q923D4	Sf3b5	Splicing factor 3B subunit 5	sp|Q923D4|SF3B5_MOUSE Splicing factor 3B subunit 5 OS=Mus musculus OX=10090 GN=Sf3b5 PE=1 SV=1	18.3051	18.259	18.2995	18.2747	18.3831	18.335	18.372	18.3867	18.2879	18.3503	0.0624215	0.0822325	0.0190022
Q63932	Map2k2	Dual specificity mitogen-activated protein kinase kinase 2	sp|Q63932|MP2K2_MOUSE Dual specificity mitogen-activated protein kinase kinase 2 OS=Mus musculus OX=10090 GN=Map2k2 PE=1 SV=2	19.2407	19.1528	19.2237	19.309	19.2591	19.2251	19.3028	19.2444	19.2057	19.2681	0.0623552	0.0781117	0.0180636
Q64511	Top2b	DNA topoisomerase 2-beta	sp|Q64511|TOP2B_MOUSE DNA topoisomerase 2-beta OS=Mus musculus OX=10090 GN=Top2b PE=1 SV=2	20.6082	20.6774	20.6268	20.735	20.7519	20.7044	20.6909	20.6166	20.6375	20.6998	0.0622894	0.122891	0.0284404
Q9R0N0	Galk1	Galactokinase	sp|Q9R0N0|GALK1_MOUSE Galactokinase OS=Mus musculus OX=10090 GN=Galk1 PE=1 SV=2	18.4674	18.3784	18.5827	18.5927	18.6344	18.4629	18.5275	18.4743	18.4762	18.5384	0.0622045	0.353603	0.0819124
P47758	Srprb	Signal recognition particle receptor subunit beta	sp|P47758|SRPRB_MOUSE Signal recognition particle receptor subunit beta OS=Mus musculus OX=10090 GN=Srprb PE=1 SV=1	17.7987	17.8044	17.7845	17.8868	17.8612	17.8068	17.9572	17.7784	17.7959	17.8581	0.0622035	0.189096	0.0438046
Q8BH69	Sephs1	Selenide, water dikinase 1	sp|Q8BH69|SPS1_MOUSE Selenide, water dikinase 1 OS=Mus musculus OX=10090 GN=Sephs1 PE=1 SV=1	17.3326	17.3344	17.2738	17.2201	17.3753	17.381	17.4823	17.4198	17.3136	17.3757	0.0621272	0.337125	0.0781638
Q8CIH9	Ppat	Amidophosphoribosyltransferase	tr|Q8CIH9|Q8CIH9_MOUSE Amidophosphoribosyltransferase OS=Mus musculus OX=10090 GN=Ppat PE=1 SV=1	18.5102	18.3285	18.427	18.4324	18.6556	18.4844	18.4095	18.4379	18.4219	18.4839	0.0620433	0.414295	0.0961474
Q8BMS1	Hadha	Trifunctional enzyme subunit alpha, mitochondrial;Long-chain enoyl-CoA hydratase;Long chain 3-hydroxyacyl-CoA dehydrogenase	sp|Q8BMS1|ECHA_MOUSE Trifunctional enzyme subunit alpha, mitochondrial OS=Mus musculus OX=10090 GN=Hadha PE=1 SV=1	22.2527	22.0747	22.3819	22.4689	22.5617	22.1223	22.1164	22.223	22.2364	22.2985	0.0620312	0.669985	0.155508
Q8CHT1	Ngef	Ephexin-1	sp|Q8CHT1|NGEF_MOUSE Ephexin-1 OS=Mus musculus OX=10090 GN=Ngef PE=1 SV=1	14.2927	14.3399	14.5365	14.5373	14.2273	14.3386	14.6534	14.5018	14.3897	14.4517	0.0620021	0.607149	0.14097
Q9DCE5	Pak1ip1	p21-activated protein kinase-interacting protein 1	sp|Q9DCE5|PK1IP_MOUSE p21-activated protein kinase-interacting protein 1 OS=Mus musculus OX=10090 GN=Pak1ip1 PE=1 SV=2	18.6423	18.5806	18.5183	18.759	18.6056	18.5868	18.6385	18.6219	18.5804	18.6424	0.0619483	0.246369	0.0572377
Q61160	Fadd	FAS-associated death domain protein	sp|Q61160|FADD_MOUSE FAS-associated death domain protein OS=Mus musculus OX=10090 GN=Fadd PE=1 SV=1	16.5075	16.3173	16.347	16.5139	16.6066	16.4106	16.3745	16.3559	16.3906	16.4523	0.0616845	0.450039	0.104869
Q9D0B6	Pbdc1	Protein PBDC1	sp|Q9D0B6|PBDC1_MOUSE Protein PBDC1 OS=Mus musculus OX=10090 GN=Pbdc1 PE=1 SV=1	17.232	17.1988	17.3322	17.3241	17.4681	17.3255	17.2947	17.1676	17.2543	17.316	0.0616754	0.413258	0.0963078
Q9CQX4	Pclaf	PCNA-associated factor	sp|Q9CQX4|PAF15_MOUSE PCNA-associated factor OS=Mus musculus OX=10090 GN=Pclaf PE=1 SV=1	16.6095	16.7271	16.1635	16.4325	17.3265	16.5664	16.0692	16.4135	16.5	16.5616	0.0615719	0.846423	0.197486
P24547	Impdh2	Inosine-5-monophosphate dehydrogenase 2	sp|P24547|IMDH2_MOUSE Inosine-5-monophosphate dehydrogenase 2 OS=Mus musculus OX=10090 GN=Impdh2 PE=1 SV=2	18.7652	18.801	18.6987	18.7524	19.0345	18.8089	18.6588	18.8275	18.7549	18.8164	0.0614863	0.498646	0.116456
Q6ZQB6	Ppip5k2	Inositol hexakisphosphate and diphosphoinositol-pentakisphosphate kinase 2	sp|Q6ZQB6|VIP2_MOUSE Inositol hexakisphosphate and diphosphoinositol-pentakisphosphate kinase 2 OS=Mus musculus OX=10090 GN=Ppip5k2 PE=1 SV=3	17.469	17.4384	17.4719	17.4381	17.4593	17.6527	17.5734	17.4824	17.4598	17.5212	0.0614306	0.299501	0.069991
A2ALK8	Ptpn3	Tyrosine-protein phosphatase non-receptor type 3	sp|A2ALK8|PTN3_MOUSE Tyrosine-protein phosphatase non-receptor type 3 OS=Mus musculus OX=10090 GN=Ptpn3 PE=1 SV=1	13.8224	14.2273	14.0005	14.3061	14.2056	13.9015	14.0725	13.9049	14.0167	14.0781	0.0614177	0.670158	0.156634
Q99M01	Fars2	Phenylalanine--tRNA ligase, mitochondrial	sp|Q99M01|SYFM_MOUSE Phenylalanine--tRNA ligase, mitochondrial OS=Mus musculus OX=10090 GN=Fars2 PE=1 SV=1	15.9892	16.0184	16.0873	16.0138	16.0852	16.0525	16.173	16.1409	16.0316	16.0931	0.0614145	0.211829	0.0495118
P97452	Bop1	Ribosome biogenesis protein BOP1	sp|P97452|BOP1_MOUSE Ribosome biogenesis protein BOP1 OS=Mus musculus OX=10090 GN=Bop1 PE=1 SV=1	17.7628	17.619	17.6832	17.8059	17.7469	17.7537	17.6983	17.743	17.6884	17.7496	0.0611961	0.15847	0.0371315
Q9Z0S9	Rabac1	Prenylated Rab acceptor protein 1	sp|Q9Z0S9|PRAF1_MOUSE Prenylated Rab acceptor protein 1 OS=Mus musculus OX=10090 GN=Rabac1 PE=1 SV=1	14.213	14.2283	14.4271	14.52	14.543	14.2631	14.2335	14.1933	14.2895	14.3506	0.0611175	0.604002	0.141651
Q8VDR9	Dock6	Dedicator of cytokinesis protein 6	sp|Q8VDR9|DOCK6_MOUSE Dedicator of cytokinesis protein 6 OS=Mus musculus OX=10090 GN=Dock6 PE=1 SV=4	13.6694	13.1899	13.311	13.0885	13.8123	13.4269	13.3706	13.5575	13.3901	13.4512	0.0610322	0.758522	0.178061
Q8CBC4	Cnst	Consortin	sp|Q8CBC4|CNST_MOUSE Consortin OS=Mus musculus OX=10090 GN=Cnst PE=1 SV=1	14.9042	14.7847	14.7079	14.911	14.9353	14.9356	14.659	14.8586	14.7989	14.8599	0.0610216	0.480135	0.112724
Q9WTX8	Mad1l1	Mitotic spindle assembly checkpoint protein MAD1	sp|Q9WTX8|MD1L1_MOUSE Mitotic spindle assembly checkpoint protein MAD1 OS=Mus musculus OX=10090 GN=Mad1l1 PE=1 SV=1	18.2131	18.0935	18.206	18.2415	18.4112	18.2069	18.1213	18.1785	18.1709	18.2319	0.0610175	0.424086	0.0995697
Q3TJD7	Pdlim7	PDZ and LIM domain protein 7	sp|Q3TJD7|PDLI7_MOUSE PDZ and LIM domain protein 7 OS=Mus musculus OX=10090 GN=Pdlim7 PE=1 SV=1	14.8765	14.8101	14.8873	15.1206	14.93	14.8564	14.8094	14.8785	14.858	14.919	0.0610129	0.441972	0.103774
Q80YS6	Afap1	Actin filament-associated protein 1	sp|Q80YS6|AFAP1_MOUSE Actin filament-associated protein 1 OS=Mus musculus OX=10090 GN=Afap1 PE=1 SV=1	15.3151	15.1289	15.6194	15.8011	15.9294	15.2547	14.8771	15.2135	15.3545	15.4152	0.0607079	0.836446	0.197073
Q9D0L4	Adck1	Uncharacterized aarF domain-containing protein kinase 1	sp|Q9D0L4|ADCK1_MOUSE AarF domain-containing protein kinase 1 OS=Mus musculus OX=10090 GN=Adck1 PE=1 SV=1	14.997	14.9095	15.0185	15.2145	15.081	15.1213	14.7905	14.9709	14.975	15.0356	0.0606259	0.566269	0.133541
Q8CFE3	Rcor1	REST corepressor 1	sp|Q8CFE3|RCOR1_MOUSE REST corepressor 1 OS=Mus musculus OX=10090 GN=Rcor1 PE=1 SV=3	17.8688	17.8532	17.8881	17.8042	18.0813	17.9289	17.9556	17.8828	17.87	17.9306	0.0605279	0.361343	0.0853083
Q8VHM5	Hnrnpr		tr|Q8VHM5|Q8VHM5_MOUSE Heterogeneous nuclear ribonucleoprotein R OS=Mus musculus OX=10090 GN=Hnrnpr PE=1 SV=1	21.6346	21.6163	21.6602	21.6976	22.0015	21.6023	21.5407	21.6451	21.637	21.6974	0.0604053	0.594199	0.140477
Q6DID5	Pwwp3a	PWWP domain-containing protein MUM1	sp|Q6DID5|PWP3A_MOUSE PWWP domain-containing DNA repair factor 3A OS=Mus musculus OX=10090 GN=Pwwp3a PE=1 SV=1	16.8198	16.7085	16.6562	16.7685	16.9878	16.8103	16.7217	16.6544	16.7282	16.7885	0.0603505	0.493189	0.116668
Q09143	Slc7a1	High affinity cationic amino acid transporter 1	sp|Q09143|SL7A1_MOUSE High affinity cationic amino acid transporter 1 OS=Mus musculus OX=10090 GN=Slc7a1 PE=1 SV=1	16.7557	16.4849	16.6898	16.5237	17.1707	16.6032	16.6933	16.5273	16.6435	16.7036	0.0601544	0.738055	0.174979
Q9Z277	Baz1b	Tyrosine-protein kinase BAZ1B	sp|Q9Z277|BAZ1B_MOUSE Tyrosine-protein kinase BAZ1B OS=Mus musculus OX=10090 GN=Baz1b PE=1 SV=2	20.6645	20.5784	20.6139	20.7451	20.9994	20.6312	20.457	20.5626	20.6189	20.6791	0.0601502	0.647523	0.153523
A2A654	Bptf		tr|A2A654|A2A654_MOUSE Bromodomain PHD finger transcription factor OS=Mus musculus OX=10090 GN=Bptf PE=1 SV=1	15.2125	15.2725	15.2672	15.3376	15.1882	15.3464	15.4555	15.2266	15.2507	15.3109	0.0601442	0.389229	0.0922895
O88622	Parg	Poly(ADP-ribose) glycohydrolase	sp|O88622|PARG_MOUSE Poly(ADP-ribose) glycohydrolase OS=Mus musculus OX=10090 GN=Parg PE=1 SV=2	16.0895	16.0989	16.0751	16.0462	16.1333	16.1664	16.2638	16.13	16.0878	16.1479	0.0600728	0.249155	0.0591242
Q91XE8	Tmem205	Transmembrane protein 205	sp|Q91XE8|TM205_MOUSE Transmembrane protein 205 OS=Mus musculus OX=10090 GN=Tmem205 PE=1 SV=1	14.5424	14.4777	14.6349	14.7177	14.7224	14.6573	14.5487	14.4125	14.5517	14.6117	0.0600473	0.507504	0.120465
Q8VEH5	Epm2aip1	EPM2A-interacting protein 1	sp|Q8VEH5|EPMIP_MOUSE EPM2A-interacting protein 1 OS=Mus musculus OX=10090 GN=Epm2aip1 PE=1 SV=1	14.9917	14.8995	15.135	14.7501	15.4877	14.9103	15.1811	15.0147	15.0087	15.0688	0.0600441	0.743691	0.176534
P09024	Hoxb7	Homeobox protein Hox-B7	sp|P09024|HXB7_MOUSE Homeobox protein Hox-B7 OS=Mus musculus OX=10090 GN=Hoxb7 PE=1 SV=2	18.2713	18.2891	18.3464	18.2832	18.5437	18.2926	18.3959	18.2961	18.3023	18.3623	0.060008	0.413946	0.0983005
P63073	Eif4e	Eukaryotic translation initiation factor 4E	sp|P63073|IF4E_MOUSE Eukaryotic translation initiation factor 4E OS=Mus musculus OX=10090 GN=Eif4e PE=1 SV=1	18.8253	18.8634	19.0261	19.0685	18.8074	18.9618	19.0394	18.9475	18.9049	18.9649	0.0599879	0.457172	0.10859
Q9CQ48	Nudcd2	NudC domain-containing protein 2	sp|Q9CQ48|NUDC2_MOUSE NudC domain-containing protein 2 OS=Mus musculus OX=10090 GN=Nudcd2 PE=1 SV=1	17.3627	17.5421	17.4092	17.356	17.5425	17.5681	17.5472	17.475	17.438	17.4978	0.0597923	0.392285	0.0933828
Q792Z1	Try10		tr|Q792Z1|Q792Z1_MOUSE Trypsin 10 OS=Mus musculus OX=10090 GN=Try10 PE=1 SV=1	15.3202	15.3214	15.2081	15.3181	15.2344	15.4925	15.251	15.4185	15.2832	15.3429	0.0596564	0.435594	0.103851
P70227	Itpr3	Inositol 1,4,5-trisphosphate receptor type 3	sp|P70227|ITPR3_MOUSE Inositol 1,4,5-trisphosphate receptor type 3 OS=Mus musculus OX=10090 GN=Itpr3 PE=1 SV=3	19.831	19.6457	19.7492	19.8263	19.9374	19.7316	19.7826	19.7298	19.742	19.8015	0.0595901	0.390779	0.0932353
Q8K0H5	Taf10	Transcription initiation factor TFIID subunit 10	sp|Q8K0H5|TAF10_MOUSE Transcription initiation factor TFIID subunit 10 OS=Mus musculus OX=10090 GN=Taf10 PE=1 SV=1	13.5071	13.3576	13.3387	13.5258	13.3527	13.5492	13.2916	13.5839	13.4011	13.4607	0.0595247	0.51787	0.123649
Q80UU9	Pgrmc2	Membrane-associated progesterone receptor component 2	sp|Q80UU9|PGRC2_MOUSE Membrane-associated progesterone receptor component 2 OS=Mus musculus OX=10090 GN=Pgrmc2 PE=1 SV=2	17.563	17.5164	17.5361	17.6081	17.5778	17.5608	17.6781	17.565	17.5385	17.598	0.0594509	0.0995526	0.0237892
Q61823	Pdcd4	Programmed cell death protein 4	sp|Q61823|PDCD4_MOUSE Programmed cell death protein 4 OS=Mus musculus OX=10090 GN=Pdcd4 PE=1 SV=1	20.7336	20.7519	20.7547	20.8126	20.9301	20.626	20.8619	20.8002	20.7468	20.8062	0.0594112	0.412701	0.0986633
Q99PT3	Ino80b	INO80 complex subunit B	sp|Q99PT3|IN80B_MOUSE INO80 complex subunit B OS=Mus musculus OX=10090 GN=Ino80b PE=1 SV=2	14.7314	14.8608	14.5402	14.9357	14.69	14.738	14.6479	14.8393	14.7108	14.7702	0.0593777	0.564308	0.134958
Q8R4H2	Arhgef12	Rho guanine nucleotide exchange factor 12	sp|Q8R4H2|ARHGC_MOUSE Rho guanine nucleotide exchange factor 12 OS=Mus musculus OX=10090 GN=Arhgef12 PE=1 SV=2	18.7723	18.7534	18.72	18.854	18.9837	18.6396	18.8299	18.7323	18.7486	18.8079	0.0593345	0.477311	0.114208
Q8BTE0	Sdhaf4	Succinate dehydrogenase assembly factor 4, mitochondrial	sp|Q8BTE0|SDHF4_MOUSE Succinate dehydrogenase assembly factor 4, mitochondrial OS=Mus musculus OX=10090 GN=Sdhaf4 PE=3 SV=2	15.903	15.67	15.9657	16.0987	15.7674	15.9894	15.8199	15.8521	15.8462	15.9055	0.0592906	0.590003	0.141241
Q93092	Taldo1	Transaldolase	sp|Q93092|TALDO_MOUSE Transaldolase OS=Mus musculus OX=10090 GN=Taldo1 PE=1 SV=2	22.586	22.5927	22.6308	22.7422	22.9083	22.4759	22.6511	22.5345	22.6032	22.6624	0.0592689	0.585826	0.140275
Q8VC03	Eml3	Echinoderm microtubule-associated protein-like 3	sp|Q8VC03|EMAL3_MOUSE Echinoderm microtubule-associated protein-like 3 OS=Mus musculus OX=10090 GN=Eml3 PE=1 SV=1	15.2915	15.4147	15.4461	15.4339	15.4183	15.3104	15.6468	15.4069	15.3841	15.4433	0.0591414	0.494697	0.118624
P05132	Prkaca	cAMP-dependent protein kinase catalytic subunit alpha	sp|P05132|KAPCA_MOUSE cAMP-dependent protein kinase catalytic subunit alpha OS=Mus musculus OX=10090 GN=Prkaca PE=1 SV=3	20.3553	20.2633	20.358	20.2589	20.4405	20.3665	20.462	20.3947	20.3255	20.3845	0.0589903	0.305056	0.0732734
Q9CZY3	Ube2v1	Ubiquitin-conjugating enzyme E2 variant 1	sp|Q9CZY3|UB2V1_MOUSE Ubiquitin-conjugating enzyme E2 variant 1 OS=Mus musculus OX=10090 GN=Ube2v1 PE=1 SV=1	16.9214	17.0165	17.0101	16.9182	17.1332	16.9056	17.2484	17.0014	16.9826	17.0414	0.0587306	0.540361	0.13017
Q3U284	Tmem231	Transmembrane protein 231	sp|Q3U284|TM231_MOUSE Transmembrane protein 231 OS=Mus musculus OX=10090 GN=Tmem231 PE=1 SV=1	14.1357	14.0139	14.0653	14.171	14.0672	14.3533	14.179	13.8811	14.0716	14.1303	0.0586911	0.601105	0.144866
A2AR02	Ppig	Peptidyl-prolyl cis-trans isomerase G	sp|A2AR02|PPIG_MOUSE Peptidyl-prolyl cis-trans isomerase G OS=Mus musculus OX=10090 GN=Ppig PE=1 SV=1	18.911	18.9065	18.8484	19.0083	19.0299	18.8745	18.9635	18.8599	18.8886	18.9472	0.0586127	0.270136	0.0651599
Q91UZ5	Impa2	Inositol monophosphatase 2	sp|Q91UZ5|IMPA2_MOUSE Inositol monophosphatase 2 OS=Mus musculus OX=10090 GN=Impa2 PE=1 SV=1	17.8179	17.6508	17.7247	17.8483	17.9329	17.663	17.6942	17.8101	17.7311	17.7897	0.0585961	0.465202	0.112233
O55142	Rpl35a	60S ribosomal protein L35a	sp|O55142|RL35A_MOUSE 60S ribosomal protein L35a OS=Mus musculus OX=10090 GN=Rpl35a PE=1 SV=2	22.3675	22.272	22.2938	22.3678	22.3159	22.3896	22.3614	22.4133	22.3111	22.3696	0.0584869	0.101158	0.0244347
Q61749	Eif2b4	Translation initiation factor eIF-2B subunit delta	sp|Q61749|EI2BD_MOUSE Translation initiation factor eIF-2B subunit delta OS=Mus musculus OX=10090 GN=Eif2b4 PE=1 SV=2	16.3044	16.321	16.2458	16.2973	16.4306	16.3284	16.2957	16.3922	16.2904	16.3488	0.0584269	0.189797	0.0458762
O35345	Kpna6	Importin subunit alpha-7	sp|O35345|IMA7_MOUSE Importin subunit alpha-7 OS=Mus musculus OX=10090 GN=Kpna6 PE=1 SV=2	15.1433	15.0448	15.2771	15.0775	15.2341	15.2727	15.2183	15.2645	15.1551	15.2134	0.0583383	0.424752	0.102769
P97494	Gclc	Glutamate--cysteine ligase catalytic subunit	sp|P97494|GSH1_MOUSE Glutamate--cysteine ligase catalytic subunit OS=Mus musculus OX=10090 GN=Gclc PE=1 SV=4	18.8684	18.7067	18.9911	18.9842	19.0662	18.8366	18.9233	18.7582	18.8554	18.9137	0.0583101	0.557446	0.134917
Q9QWT9	Kifc1	Kinesin-like protein KIFC1	sp|Q9QWT9|KIFC1_MOUSE Kinesin-like protein KIFC1 OS=Mus musculus OX=10090 GN=Kifc1 PE=1 SV=2	16.4028	16.3921	16.357	16.5462	16.481	16.5724	16.3033	16.3083	16.384	16.4422	0.0582929	0.480596	0.116339
Q62280	Ss18	Protein SSXT	sp|Q62280|SSXT_MOUSE Protein SSXT OS=Mus musculus OX=10090 GN=Ss18 PE=1 SV=2	17.6374	17.4733	17.6737	17.7537	17.6945	17.5808	17.6303	17.606	17.5948	17.6531	0.058287	0.380097	0.0920172
A2AGT5	Ckap5	Cytoskeleton-associated protein 5	sp|A2AGT5|CKAP5_MOUSE Cytoskeleton-associated protein 5 OS=Mus musculus OX=10090 GN=Ckap5 PE=1 SV=1	18.9281	18.9288	18.9639	18.9678	19.1541	18.9967	18.9386	18.9353	18.9403	18.9985	0.0582477	0.327274	0.079264
Q9CQT2	Rbm7	RNA-binding protein 7	sp|Q9CQT2|RBM7_MOUSE RNA-binding protein 7 OS=Mus musculus OX=10090 GN=Rbm7 PE=1 SV=1	16.6161	16.5397	16.6371	16.7442	16.8881	16.4669	16.5394	16.6403	16.5976	16.6558	0.0581533	0.588429	0.142664
Q6P1E1	Zmiz1	Zinc finger MIZ domain-containing protein 1;Zinc finger MIZ domain-containing protein 2	sp|Q6P1E1|ZMIZ1_MOUSE Zinc finger MIZ domain-containing protein 1 OS=Mus musculus OX=10090 GN=Zmiz1 PE=1 SV=1;sp|Q8CIE2|ZMIZ2_MOUSE Zinc finger MIZ domain-containing protein 2 OS=Mus musculus OX=10090 GN=Zmiz2 PE=1 SV=2	16.0067	16.0772	15.9164	16.0088	16.0869	15.9811	16.2662	15.948	16.0001	16.0582	0.0580955	0.510479	0.123845
Q60668	Hnrnpd	Heterogeneous nuclear ribonucleoprotein D0	sp|Q60668|HNRPD_MOUSE Heterogeneous nuclear ribonucleoprotein D0 OS=Mus musculus OX=10090 GN=Hnrnpd PE=1 SV=2	21.9102	21.7866	21.8398	21.9676	21.9873	21.8354	21.8718	21.856	21.8455	21.9036	0.0580758	0.27849	0.067578
P45481	Crebbp	CREB-binding protein	sp|P45481|CBP_MOUSE Histone lysine acetyltransferase CREBBP OS=Mus musculus OX=10090 GN=Crebbp PE=1 SV=3	17.633	17.5859	17.6402	17.7215	17.6992	17.6446	17.7104	17.613	17.6197	17.6777	0.0580599	0.105689	0.0256508
Q61420	Slc35a1	CMP-sialic acid transporter	sp|Q61420|S35A1_MOUSE CMP-sialic acid transporter OS=Mus musculus OX=10090 GN=Slc35a1 PE=1 SV=2	14.5738	14.113	14.0787	14.5901	14.2721	14.1831	14.2422	14.2776	14.2552	14.313	0.0578549	0.713723	0.173617
Q8VDI9	Alg9	Alpha-1,2-mannosyltransferase ALG9	sp|Q8VDI9|ALG9_MOUSE Alpha-1,2-mannosyltransferase ALG9 OS=Mus musculus OX=10090 GN=Alg9 PE=2 SV=1	15.7255	15.6156	15.4494	15.5398	15.6975	15.7165	15.6796	15.6399	15.5968	15.6547	0.0578347	0.45249	0.110095
P62075	Timm13	Mitochondrial import inner membrane translocase subunit Tim13	sp|P62075|TIM13_MOUSE Mitochondrial import inner membrane translocase subunit Tim13 OS=Mus musculus OX=10090 GN=Timm13 PE=1 SV=1	16.6015	16.7241	16.6116	16.7415	16.6832	16.5884	16.9605	16.5438	16.6458	16.7035	0.0576977	0.590403	0.14387
Q6DFZ1	Gbf1		tr|Q6DFZ1|Q6DFZ1_MOUSE Golgi-specific brefeldin A-resistance factor 1 OS=Mus musculus OX=10090 GN=Gbf1 PE=1 SV=1	18.3662	18.3606	18.3939	18.4574	18.4581	18.3936	18.3961	18.4507	18.3736	18.4312	0.0576165	0.0349301	0.00851947
Q9D0J8	Ptms	Parathymosin	sp|Q9D0J8|PTMS_MOUSE Parathymosin OS=Mus musculus OX=10090 GN=Ptms PE=1 SV=3	21.472	21.5564	21.4777	21.5698	21.6609	21.6237	21.5078	21.4357	21.502	21.5596	0.0575598	0.353984	0.0863911
Q9WUD1	Stub1	STIP1 homology and U box-containing protein 1	sp|Q9WUD1|CHIP_MOUSE E3 ubiquitin-protein ligase CHIP OS=Mus musculus OX=10090 GN=Stub1 PE=1 SV=1	19.0699	19.211	19.0689	19.2961	19.2986	19.128	19.0331	19.1148	19.1166	19.1741	0.0575432	0.491045	0.119864
Q9D2U9	H2bu2	Histone H2B type 3-A;Histone H2B type 3-B	sp|Q9D2U9|H2B3A_MOUSE H2B.U histone 2 OS=Mus musculus OX=10090 GN=H2bu2 PE=1 SV=3;sp|Q8CGP0|H2B3B_MOUSE Histone H2B type 3-B OS=Mus musculus OX=10090 GN=H2bu1 PE=1 SV=3	19.275	19.3253	19.0345	19.4245	19.5351	19.1823	19.0356	19.1679	19.2116	19.2691	0.0574963	0.692254	0.169067
Q61545	Ewsr1	RNA-binding protein EWS	sp|Q61545|EWS_MOUSE RNA-binding protein EWS OS=Mus musculus OX=10090 GN=Ewsr1 PE=1 SV=2	20.7439	20.6282	20.6271	20.5502	20.8187	20.7059	20.7034	20.8411	20.6664	20.7238	0.0574573	0.470583	0.114978
Q8BKS9	Pum3	Pumilio domain-containing protein KIAA0020	sp|Q8BKS9|PUM3_MOUSE Pumilio homolog 3 OS=Mus musculus OX=10090 GN=Pum3 PE=1 SV=2	18.0011	17.95	17.8287	17.9482	18.0392	18.0069	17.9468	17.9792	17.9266	17.9841	0.0574309	0.241137	0.0589346
Q8BU04	Ubr7	Putative E3 ubiquitin-protein ligase UBR7	sp|Q8BU04|UBR7_MOUSE Putative E3 ubiquitin-protein ligase UBR7 OS=Mus musculus OX=10090 GN=Ubr7 PE=1 SV=1	17.3911	17.4633	17.3162	17.4888	17.6713	17.4835	17.3277	17.2663	17.3902	17.4475	0.0573238	0.58503	0.143153
Q9QXY9	Pex3	Peroxisomal biogenesis factor 3	sp|Q9QXY9|PEX3_MOUSE Peroxisomal biogenesis factor 3 OS=Mus musculus OX=10090 GN=Pex3 PE=1 SV=1	14.643	14.9094	14.7105	14.9718	14.6188	14.8302	14.9754	14.6616	14.7543	14.8116	0.0572907	0.638398	0.15627
Q9CPP0	Npm3	Nucleoplasmin-3	sp|Q9CPP0|NPM3_MOUSE Nucleoplasmin-3 OS=Mus musculus OX=10090 GN=Npm3 PE=1 SV=3	18.1042	18.159	18.0505	18.3699	18.0536	18.2421	18.0744	18.0691	18.1045	18.1618	0.0572533	0.531217	0.130087
Q9EPV8	Ubl5	Ubiquitin-like protein 5	sp|Q9EPV8|UBL5_MOUSE Ubiquitin-like protein 5 OS=Mus musculus OX=10090 GN=Ubl5 PE=1 SV=1;tr|A0A1Y7VKT9|A0A1Y7VKT9_MOUSE Ubiquitin-like protein 5 OS=Mus musculus OX=10090 GN=Ubl5b PE=4 SV=1	17.856	17.8833	17.7978	17.8875	18.15	17.8402	17.7618	17.8752	17.8457	17.9029	0.0572182	0.545336	0.133597
Q6P4T2	Snrnp200	U5 small nuclear ribonucleoprotein 200 kDa helicase	sp|Q6P4T2|U520_MOUSE U5 small nuclear ribonucleoprotein 200 kDa helicase OS=Mus musculus OX=10090 GN=Snrnp200 PE=1 SV=1	21.7935	21.7996	21.7867	21.8073	21.9136	21.8133	21.8673	21.8504	21.7933	21.8504	0.0571293	0.0703577	0.0172532
Q8C2E7	Washc5	WASH complex subunit strumpellin	sp|Q8C2E7|WASC5_MOUSE WASH complex subunit 5 OS=Mus musculus OX=10090 GN=Washc5 PE=1 SV=2	18.0445	18.093	18.0838	18.1332	18.0869	18.0114	18.2459	18.1768	18.0738	18.1308	0.0570654	0.331902	0.0814471
Q810D6	Grwd1	Glutamate-rich WD repeat-containing protein 1	sp|Q810D6|GRWD1_MOUSE Glutamate-rich WD repeat-containing protein 1 OS=Mus musculus OX=10090 GN=Grwd1 PE=1 SV=2	17.276	17.3038	17.1785	17.3307	17.2274	17.3923	17.3323	17.2661	17.2528	17.3098	0.0569862	0.273185	0.0670971
P16254	Srp14	Signal recognition particle 14 kDa protein;Signal recognition particle 14 kDa protein, N-terminally processed	sp|P16254|SRP14_MOUSE Signal recognition particle 14 kDa protein OS=Mus musculus OX=10090 GN=Srp14 PE=1 SV=1	18.2393	18.2032	18.2405	18.2603	18.1991	18.313	18.3819	18.2688	18.2277	18.2846	0.0569704	0.218331	0.0536336
P58742	Aaas	Aladin	sp|P58742|AAAS_MOUSE Aladin OS=Mus musculus OX=10090 GN=Aaas PE=1 SV=1	14.8376	14.7446	14.614	15.0032	14.7589	14.5044	14.8957	14.7824	14.7321	14.7889	0.0568764	0.654657	0.160986
Q8BL97	Srsf7	Serine/arginine-rich splicing factor 7	sp|Q8BL97|SRSF7_MOUSE Serine/arginine-rich splicing factor 7 OS=Mus musculus OX=10090 GN=Srsf7 PE=1 SV=1	21.4701	21.4963	21.4763	21.5217	21.5876	21.5348	21.5823	21.4619	21.4809	21.5377	0.0567394	0.117627	0.0289694
Q61207	Psap	Prosaposin	sp|Q61207|SAP_MOUSE Prosaposin OS=Mus musculus OX=10090 GN=Psap PE=1 SV=2	23.0583	22.977	23.1662	23.2595	23.118	23.0362	23.1133	23.0898	23.0672	23.1234	0.0561862	0.410393	0.101691
Q9ER39	Tor1a	Torsin-1A	sp|Q9ER39|TOR1A_MOUSE Torsin-1A OS=Mus musculus OX=10090 GN=Tor1a PE=1 SV=1	15.2207	15.2012	15.1149	15.4043	15.497	14.8517	15.2243	15.1981	15.1789	15.2351	0.0561686	0.72037	0.178535
Q9JLF6	Tgm1	Protein-glutamine gamma-glutamyltransferase K	sp|Q9JLF6|TGM1_MOUSE Protein-glutamine gamma-glutamyltransferase K OS=Mus musculus OX=10090 GN=Tgm1 PE=1 SV=2	11.4189	12.4281	12.4698	12.8774	12.0979	11.9783	11.619	12.2358	12.1056	12.1617	0.0560406	0.885241	0.219706
Q9CR26	Vta1	Vacuolar protein sorting-associated protein VTA1 homolog	sp|Q9CR26|VTA1_MOUSE Vacuolar protein sorting-associated protein VTA1 homolog OS=Mus musculus OX=10090 GN=Vta1 PE=1 SV=1	17.1682	17.2232	17.2241	17.2692	17.1412	17.1904	17.4645	17.2407	17.2052	17.2612	0.0560338	0.483199	0.119933
Q99P88	Nup155	Nuclear pore complex protein Nup155	sp|Q99P88|NU155_MOUSE Nuclear pore complex protein Nup155 OS=Mus musculus OX=10090 GN=Nup155 PE=1 SV=1	19.5471	19.5004	19.5363	19.6275	19.7132	19.6031	19.5036	19.4725	19.5279	19.584	0.0560195	0.378283	0.0939071
Q00493	Cpe	Carboxypeptidase E	sp|Q00493|CBPE_MOUSE Carboxypeptidase E OS=Mus musculus OX=10090 GN=Cpe PE=1 SV=2	16.2417	16.1862	16.5853	16.5702	16.4587	16.2467	16.4551	16.2382	16.3378	16.3938	0.0560056	0.672098	0.166871
Q9Z1B7	Mapk13	Mitogen-activated protein kinase 13	sp|Q9Z1B7|MK13_MOUSE Mitogen-activated protein kinase 13 OS=Mus musculus OX=10090 GN=Mapk13 PE=1 SV=2	18.741	18.7929	18.6761	18.608	18.8717	18.8208	18.8173	18.8456	18.7367	18.7927	0.055999	0.43917	0.109046
Q99N96	Mrpl1	39S ribosomal protein L1, mitochondrial	sp|Q99N96|RM01_MOUSE 39S ribosomal protein L1, mitochondrial OS=Mus musculus OX=10090 GN=Mrpl1 PE=1 SV=2	17.9775	18.0098	18.0669	18.1796	17.9687	17.9799	18.1633	18.0782	18.0181	18.0739	0.055855	0.402006	0.0999768
P70188	Kifap3	Kinesin-associated protein 3	sp|P70188|KIFA3_MOUSE Kinesin-associated protein 3 OS=Mus musculus OX=10090 GN=Kifap3 PE=1 SV=1	17.5386	17.3839	17.407	17.3646	17.5474	17.552	17.532	17.4989	17.4432	17.499	0.0558176	0.37528	0.0933688
Q9D0V7	Ebag9	Receptor-binding cancer antigen expressed on SiSo cells	sp|Q9D0V7|RCAS1_MOUSE Receptor-binding cancer antigen expressed on SiSo cells OS=Mus musculus OX=10090 GN=Ebag9 PE=1 SV=2	16.1685	16.17	16.2788	16.2162	16.3484	16.1565	16.356	16.2306	16.2058	16.2615	0.0557655	0.377297	0.0939244
Q9WV80	Snx1	Sorting nexin-1	sp|Q9WV80|SNX1_MOUSE Sorting nexin-1 OS=Mus musculus OX=10090 GN=Snx1 PE=1 SV=1	18.4101	18.5648	18.4602	18.331	18.8906	18.4672	18.4276	18.5537	18.4783	18.534	0.0556723	0.688632	0.171604
P35585	Ap1m1	AP-1 complex subunit mu-1	sp|P35585|AP1M1_MOUSE AP-1 complex subunit mu-1 OS=Mus musculus OX=10090 GN=Ap1m1 PE=1 SV=3	19.7218	19.4489	19.7443	19.6204	19.6849	19.7588	19.6482	19.7577	19.6383	19.694	0.055641	0.506924	0.126366
Q3U1J4	Ddb1	DNA damage-binding protein 1	sp|Q3U1J4|DDB1_MOUSE DNA damage-binding protein 1 OS=Mus musculus OX=10090 GN=Ddb1 PE=1 SV=2	21.764	21.8528	21.7784	21.8662	21.9558	21.801	21.847	21.8	21.7984	21.854	0.0555975	0.2439	0.0608286
Q64701	Rbl1	Retinoblastoma-like protein 1	sp|Q64701|RBL1_MOUSE Retinoblastoma-like protein 1 OS=Mus musculus OX=10090 GN=Rbl1 PE=1 SV=3	15.5036	15.6154	15.2085	15.4622	15.6531	15.5208	15.4937	15.3604	15.4425	15.498	0.055548	0.627887	0.15668
Q8VC34	Rpap2	Putative RNA polymerase II subunit B1 CTD phosphatase Rpap2	sp|Q8VC34|RPAP2_MOUSE Putative RNA polymerase II subunit B1 CTD phosphatase Rpap2 OS=Mus musculus OX=10090 GN=Rpap2 PE=2 SV=2	13.6115	13.4043	13.6648	13.7752	13.9899	13.2751	13.5684	13.4691	13.5602	13.6155	0.0553333	0.762074	0.190614
Q149C2	Traf3ip1	TRAF3-interacting protein 1	sp|Q149C2|MIPT3_MOUSE TRAF3-interacting protein 1 OS=Mus musculus OX=10090 GN=Traf3ip1 PE=1 SV=2	14.5044	14.6345	14.4436	14.5358	14.9487	14.7051	14.2519	14.4727	14.5275	14.5828	0.0553234	0.742884	0.185834
O35887	Calu	Calumenin	sp|O35887|CALU_MOUSE Calumenin OS=Mus musculus OX=10090 GN=Calu PE=1 SV=1	20.4544	20.4483	20.4716	20.4832	20.573	20.5099	20.5144	20.4864	20.4581	20.5134	0.0552778	0.0464307	0.0116205
O88196	Ttc3	E3 ubiquitin-protein ligase TTC3	sp|O88196|TTC3_MOUSE E3 ubiquitin-protein ligase TTC3 OS=Mus musculus OX=10090 GN=Ttc3 PE=1 SV=2	13.5092	14.0406	13.8864	13.611	14.0929	13.8402	13.7574	14.0352	13.8121	13.8673	0.0552627	0.749395	0.187587
G5E829	Atp2b1	Plasma membrane calcium-transporting ATPase 1	sp|G5E829|AT2B1_MOUSE Plasma membrane calcium-transporting ATPase 1 OS=Mus musculus OX=10090 GN=Atp2b1 PE=1 SV=1	20.563	20.3796	20.5625	20.7511	20.455	20.5873	20.531	20.4601	20.5017	20.5569	0.0551934	0.540511	0.135403
Q5NCR9	Nsrp1	Nuclear speckle splicing regulatory protein 1	sp|Q5NCR9|NSRP1_MOUSE Nuclear speckle splicing regulatory protein 1 OS=Mus musculus OX=10090 GN=Nsrp1 PE=1 SV=1	18.4658	18.4194	18.4646	18.5116	18.4899	18.4781	18.5618	18.4843	18.4499	18.5051	0.0551894	0.0547286	0.0137106
Q6PFR5	Tra2a	Transformer-2 protein homolog alpha	sp|Q6PFR5|TRA2A_MOUSE Transformer-2 protein homolog alpha OS=Mus musculus OX=10090 GN=Tra2a PE=1 SV=1	17.5301	17.4045	17.3028	17.4243	17.436	17.4683	17.5093	17.5003	17.4125	17.4676	0.0551649	0.338149	0.0847358
P54763	Ephb2	Ephrin type-B receptor 2	sp|P54763|EPHB2_MOUSE Ephrin type-B receptor 2 OS=Mus musculus OX=10090 GN=Ephb2 PE=1 SV=3	15.0498	14.9475	15.52	15.347	15.215	15.1723	15.2493	15.154	15.1724	15.2275	0.0550926	0.700621	0.175706
Q8K358	Pigu	Phosphatidylinositol glycan anchor biosynthesis class U protein	sp|Q8K358|PIGU_MOUSE Phosphatidylinositol glycan anchor biosynthesis class U protein OS=Mus musculus OX=10090 GN=Pigu PE=1 SV=4	16.9053	16.7469	16.7646	16.9783	16.8018	16.7635	16.8536	16.9056	16.8056	16.8606	0.0549879	0.412444	0.103554
Q60862	Orc2	Origin recognition complex subunit 2	sp|Q60862|ORC2_MOUSE Origin recognition complex subunit 2 OS=Mus musculus OX=10090 GN=Orc2 PE=1 SV=1	16.7056	16.7124	16.6681	16.7308	16.8437	16.6996	16.8349	16.6429	16.6954	16.7504	0.0549744	0.339015	0.0851302
Q61189	Clns1a	Methylosome subunit pICln	sp|Q61189|ICLN_MOUSE Methylosome subunit pICln OS=Mus musculus OX=10090 GN=Clns1a PE=1 SV=1	14.4406	14.1281	14.2965	13.9763	14.3916	14.4014	14.538	14.4066	14.2884	14.3428	0.0543428	0.7177	0.181471
Q3TQI7	#N/A	Uncharacterized protein C9orf78 homolog	sp|Q3TQI7|TLS1_MOUSE Telomere length and silencing protein 1 homolog OS=Mus musculus OX=10090 PE=1 SV=2	18.8108	18.8407	18.7573	18.8241	18.8978	18.815	18.8807	18.8682	18.8029	18.8571	0.0541927	0.100231	0.0253852
Q62376	Snrnp70	U1 small nuclear ribonucleoprotein 70 kDa	sp|Q62376|RU17_MOUSE U1 small nuclear ribonucleoprotein 70 kDa OS=Mus musculus OX=10090 GN=Snrnp70 PE=1 SV=2	21.695	21.7051	21.6498	21.6596	21.7936	21.7504	21.7414	21.7419	21.6833	21.7374	0.0540867	0.136615	0.0346398
Q80X71	Tmem106b	Transmembrane protein 106B	sp|Q80X71|T106B_MOUSE Transmembrane protein 106B OS=Mus musculus OX=10090 GN=Tmem106b PE=1 SV=1	18.7842	18.7632	19.1309	18.8729	19.3968	18.83	18.7508	18.8836	18.8928	18.9468	0.0540779	0.769289	0.195078
Q9QYY0	Gab1	GRB2-associated-binding protein 1	sp|Q9QYY0|GAB1_MOUSE GRB2-associated-binding protein 1 OS=Mus musculus OX=10090 GN=Gab1 PE=1 SV=2	15.8038	16.0598	16.0165	15.9388	15.9207	16.0549	16.1307	16.0255	15.96	16.0141	0.0540651	0.510783	0.129544
P61202	Cops2	COP9 signalosome complex subunit 2	sp|P61202|CSN2_MOUSE COP9 signalosome complex subunit 2 OS=Mus musculus OX=10090 GN=Cops2 PE=1 SV=1	19.5241	19.5325	19.57	19.5868	19.5955	19.5888	19.6563	19.5532	19.5422	19.5962	0.0539525	0.0706005	0.0179275
P69566	Ranbp9	Ran-binding protein 9	sp|P69566|RANB9_MOUSE Ran-binding protein 9 OS=Mus musculus OX=10090 GN=Ranbp9 PE=1 SV=1	12.9743	13.046	12.6278	12.516	12.9258	13.1637	13.1092	12.9686	12.8827	12.9366	0.0539384	0.773032	0.196326
Q9WUP7	Uchl5	Ubiquitin carboxyl-terminal hydrolase isozyme L5	sp|Q9WUP7|UCHL5_MOUSE Ubiquitin carboxyl-terminal hydrolase isozyme L5 OS=Mus musculus OX=10090 GN=Uchl5 PE=1 SV=2	18.1106	18.043	18.0368	18.0382	18.2428	18.1163	18.1429	18.0465	18.0635	18.1173	0.053859	0.344689	0.0876158
Q8CFV9	Rfk	Riboflavin kinase	sp|Q8CFV9|RIFK_MOUSE Riboflavin kinase OS=Mus musculus OX=10090 GN=Rfk PE=1 SV=2	18.0968	18.2945	18.2518	18.5269	18.3137	18.0444	18.1897	18.2665	18.2144	18.2682	0.0538521	0.654073	0.16627
F8VPX2	Fbxw9		tr|F8VPX2|F8VPX2_MOUSE F-box and WD-40 domain protein 9 OS=Mus musculus OX=10090 GN=Fbxw9 PE=1 SV=1	13.1069	13.0515	13.0563	13.224	12.8865	13.4313	13.2494	12.8358	13.0716	13.1254	0.0538405	0.736068	0.187137
Q99J95	Cdk9	Cyclin-dependent kinase 9	sp|Q99J95|CDK9_MOUSE Cyclin-dependent kinase 9 OS=Mus musculus OX=10090 GN=Cdk9 PE=1 SV=1	17.8686	17.6401	17.759	17.8131	17.8955	17.8018	17.7998	17.7385	17.7559	17.8097	0.053829	0.394336	0.100268
Q7JJ13	Brd2	Bromodomain-containing protein 2	sp|Q7JJ13|BRD2_MOUSE Bromodomain-containing protein 2 OS=Mus musculus OX=10090 GN=Brd2 PE=1 SV=1	17.2023	17.1391	17.1839	17.3671	17.2755	17.2375	17.1056	17.1589	17.1751	17.2289	0.0538276	0.420194	0.106845
P32233	Drg1	Developmentally-regulated GTP-binding protein 1	sp|P32233|DRG1_MOUSE Developmentally-regulated GTP-binding protein 1 OS=Mus musculus OX=10090 GN=Drg1 PE=1 SV=1	18.7732	18.6095	18.6673	18.7998	18.7362	18.6883	18.7655	18.6958	18.6834	18.7371	0.0537614	0.27575	0.0701669
Q9D892	Itpa	Inosine triphosphate pyrophosphatase	sp|Q9D892|ITPA_MOUSE Inosine triphosphate pyrophosphatase OS=Mus musculus OX=10090 GN=Itpa PE=1 SV=2	17.1729	17.2167	17.2224	17.3357	17.1037	17.1977	17.4403	17.211	17.204	17.2577	0.0536869	0.522637	0.133097
Q9ERK4	Cse1l	Exportin-2	sp|Q9ERK4|XPO2_MOUSE Exportin-2 OS=Mus musculus OX=10090 GN=Cse1l PE=1 SV=1	21.7427	21.6378	21.6833	21.722	21.8695	21.7181	21.7283	21.6694	21.6879	21.7415	0.053542	0.326281	0.0832232
Q8JZX4	Rbm17	Splicing factor 45	sp|Q8JZX4|SPF45_MOUSE Splicing factor 45 OS=Mus musculus OX=10090 GN=Rbm17 PE=1 SV=1	18.7962	18.72	18.7792	18.8066	18.9709	18.8178	18.7546	18.7431	18.7651	18.8186	0.0534681	0.383089	0.0977915
Q8K003	Tma7	Translation machinery-associated protein 7	sp|Q8K003|TMA7_MOUSE Translation machinery-associated protein 7 OS=Mus musculus OX=10090 GN=Tma7 PE=3 SV=1	20.4032	20.4041	20.359	20.255	20.8212	20.377	20.3279	20.4283	20.3888	20.4419	0.0531022	0.702476	0.180035
Q9CVD2	Atxn3	Ataxin-3	sp|Q9CVD2|ATX3_MOUSE Ataxin-3 OS=Mus musculus OX=10090 GN=Atxn3 PE=1 SV=2	15.1743	15.1585	15.3418	15.1307	15.1792	15.3756	15.4223	15.2814	15.2248	15.2778	0.0530026	0.558614	0.14332
Q80XC6	Nrde2	Protein NRDE2 homolog	sp|Q80XC6|NRDE2_MOUSE Nuclear exosome regulator NRDE2 OS=Mus musculus OX=10090 GN=Nrde2 PE=1 SV=3	15.1666	14.948	15.1708	15.2068	15.1437	15.2364	15.0357	15.118	15.0951	15.1481	0.0529954	0.485768	0.12464
P46938	Yap1	Transcriptional coactivator YAP1	sp|P46938|YAP1_MOUSE Transcriptional coactivator YAP1 OS=Mus musculus OX=10090 GN=Yap1 PE=1 SV=2	17.734	17.6408	17.6976	17.6101	18.0923	17.7067	17.6207	17.6885	17.6908	17.7437	0.0528576	0.676267	0.173779
P62983	Rps27a	Ubiquitin-40S ribosomal protein S27a;Ubiquitin;40S ribosomal protein S27a;Polyubiquitin-C;Ubiquitin;Ubiquitin-related 1;Ubiquitin-related 2;Polyubiquitin-B;Ubiquitin;Ubiquitin-60S ribosomal protein L40;Ubiquitin;60S ribosomal protein L40	sp|P62983|RS27A_MOUSE Ubiquitin-40S ribosomal protein S27a OS=Mus musculus OX=10090 GN=Rps27a PE=1 SV=2;sp|P0CG50|UBC_MOUSE Polyubiquitin-C OS=Mus musculus OX=10090 GN=Ubc PE=1 SV=2;sp|P0CG49|UBB_MOUSE Polyubiquitin-B OS=Mus musculus OX=10090 GN=Ubb PE=2 S	23.4727	23.6031	23.5442	23.5596	23.6839	23.5657	23.5986	23.556	23.54	23.5928	0.052779	0.257683	0.0662724
Q91V88	Npnt	Nephronectin	sp|Q91V88|NPNT_MOUSE Nephronectin OS=Mus musculus OX=10090 GN=Npnt PE=1 SV=1	20.802	20.8209	20.772	20.6999	21.1006	20.7057	20.985	20.764	20.7983	20.851	0.0527297	0.644876	0.165942
Q6ZWN5	Rps9	40S ribosomal protein S9	sp|Q6ZWN5|RS9_MOUSE 40S ribosomal protein S9 OS=Mus musculus OX=10090 GN=Rps9 PE=1 SV=3	23.1229	23.168	23.1686	23.1383	23.177	23.2421	23.1815	23.29	23.1531	23.2058	0.0526279	0.209189	0.0538887
Q8VE80	Thoc3	THO complex subunit 3	sp|Q8VE80|THOC3_MOUSE THO complex subunit 3 OS=Mus musculus OX=10090 GN=Thoc3 PE=2 SV=1	17.277	17.0971	17.183	17.2602	17.2555	17.1366	17.2676	17.2715	17.1857	17.2383	0.0525801	0.34232	0.0882298
Q80UK0	Sestd1	SEC14 domain and spectrin repeat-containing protein 1	sp|Q80UK0|SESD1_MOUSE SEC14 domain and spectrin repeat-containing protein 1 OS=Mus musculus OX=10090 GN=Sestd1 PE=1 SV=1	19.3956	19.428	19.4456	19.6716	19.7496	19.3113	19.3056	19.3402	19.4231	19.4756	0.0525749	0.699111	0.180199
Q91YD6	Vill	Villin-like protein	sp|Q91YD6|VILL_MOUSE Villin-like protein OS=Mus musculus OX=10090 GN=Vill PE=1 SV=1	17.7243	17.8028	17.8638	17.9004	18.0295	17.7395	17.7678	17.8096	17.797	17.8494	0.0524313	0.516558	0.133352
P70168	Kpnb1	Importin subunit beta-1	sp|P70168|IMB1_MOUSE Importin subunit beta-1 OS=Mus musculus OX=10090 GN=Kpnb1 PE=1 SV=2	22.024	22.0636	22.032	22.0134	22.2182	22.0623	22.0693	22.0982	22.0399	22.0923	0.0524052	0.303656	0.0784127
Q3TMH2	Scrn3	Secernin-3	sp|Q3TMH2|SCRN3_MOUSE Secernin-3 OS=Mus musculus OX=10090 GN=Scrn3 PE=1 SV=1	17.3567	17.1541	17.3658	17.3732	17.3277	17.2795	17.4263	17.3161	17.2922	17.3445	0.0523444	0.421754	0.10898
Q9WU78	Pdcd6ip	Programmed cell death 6-interacting protein	sp|Q9WU78|PDC6I_MOUSE Programmed cell death 6-interacting protein OS=Mus musculus OX=10090 GN=Pdcd6ip PE=1 SV=3	20.9712	20.9024	21.0382	20.9344	21.5225	20.9227	20.8493	20.8858	20.9706	21.0229	0.052335	0.76877	0.198669
Q3TMP1	Gtf3c3		tr|Q3TMP1|Q3TMP1_MOUSE General transcription factor IIIC, polypeptide 3 OS=Mus musculus OX=10090 GN=Gtf3c3 PE=1 SV=1	17.2758	17.2633	17.1739	17.243	17.4531	17.3074	17.2293	17.2163	17.2376	17.2898	0.0521914	0.437914	0.113343
O88307	Sorl1	Sortilin-related receptor	sp|O88307|SORL_MOUSE Sortilin-related receptor OS=Mus musculus OX=10090 GN=Sorl1 PE=1 SV=3	19.8569	19.7198	19.7919	19.8722	20.0201	19.7389	19.8093	19.7679	19.7896	19.8417	0.0521239	0.499566	0.129395
Q8BFQ6	Slc49a4	Disrupted in renal carcinoma protein 2 homolog	sp|Q8BFQ6|DIRC2_MOUSE Solute carrier family 49 member 4 OS=Mus musculus OX=10090 GN=Slc49a4 PE=2 SV=1	14.1172	13.8514	13.9983	14.018	14.1819	14.0359	14.1083	13.8613	13.989	14.0411	0.052102	0.58678	0.15202
Q8VCD5	Med17	Mediator of RNA polymerase II transcription subunit 17	sp|Q8VCD5|MED17_MOUSE Mediator of RNA polymerase II transcription subunit 17 OS=Mus musculus OX=10090 GN=Med17 PE=1 SV=1	17.3956	17.5071	17.3589	17.4652	17.5312	17.434	17.4606	17.4715	17.4206	17.4725	0.0519367	0.230444	0.0598088
Q8K205	Pop1		tr|Q8K205|Q8K205_MOUSE Processing of 1, ribonuclease P/MRP family, (S. cerevisiae) OS=Mus musculus OX=10090 GN=Pop1 PE=1 SV=1	16.8604	16.9488	16.7839	16.9583	16.9469	16.8243	16.8836	16.9682	16.8643	16.9162	0.0519002	0.34265	0.0889655
Q62417	Sorbs1	Sorbin and SH3 domain-containing protein 1	sp|Q62417|SRBS1_MOUSE Sorbin and SH3 domain-containing protein 1 OS=Mus musculus OX=10090 GN=Sorbs1 PE=1 SV=2	15.2773	15.2126	15.1727	15.8014	15.1092	15.1889	15.0008	15.2631	15.2209	15.2727	0.0518375	0.790778	0.205456
Q921U8	Smtn	Smoothelin	sp|Q921U8|SMTN_MOUSE Smoothelin OS=Mus musculus OX=10090 GN=Smtn PE=1 SV=2	16.5338	16.513	16.2791	16.5977	16.4539	16.5034	16.3929	16.5209	16.442	16.4938	0.051806	0.51592	0.134089
Q9D0N7	Chaf1b	Chromatin assembly factor 1 subunit B	sp|Q9D0N7|CAF1B_MOUSE Chromatin assembly factor 1 subunit B OS=Mus musculus OX=10090 GN=Chaf1b PE=1 SV=1	18.9555	18.9132	18.8044	18.8027	19.1573	18.9965	18.8556	18.9011	18.891	18.9427	0.0516314	0.584753	0.152265
P62340	Tbpl1	TATA box-binding protein-like protein 1	sp|P62340|TBPL1_MOUSE TATA box-binding protein-like 1 OS=Mus musculus OX=10090 GN=Tbpl1 PE=1 SV=1	14.6042	14.1648	14.615	14.6041	14.5342	14.3189	14.6388	14.4688	14.4613	14.513	0.0516308	0.70931	0.1847
Q80U70	Suz12	Polycomb protein Suz12	sp|Q80U70|SUZ12_MOUSE Polycomb protein Suz12 OS=Mus musculus OX=10090 GN=Suz12 PE=1 SV=2	16.084	16.0303	16.09	16.1321	16.3465	16.0296	16.004	16.0859	16.0681	16.1196	0.0514996	0.554985	0.144719
Q62426	Cstb	Cystatin-B	sp|Q62426|CYTB_MOUSE Cystatin-B OS=Mus musculus OX=10090 GN=Cstb PE=1 SV=1	16.9521	17.2167	16.642	16.1974	17.5698	16.7869	16.8425	17.5454	16.9369	16.9884	0.0514672	0.892572	0.23283
P52875	Tmem165	Transmembrane protein 165	sp|P52875|TM165_MOUSE Transmembrane protein 165 OS=Mus musculus OX=10090 GN=Tmem165 PE=1 SV=2	17.709	17.4958	17.7662	17.7902	18.1765	17.4912	17.5268	17.5575	17.657	17.7084	0.0514559	0.785967	0.205047
Q8VEE4	Rpa1	Replication protein A 70 kDa DNA-binding subunit;Replication protein A 70 kDa DNA-binding subunit, N-terminally processed	sp|Q8VEE4|RFA1_MOUSE Replication protein A 70 kDa DNA-binding subunit OS=Mus musculus OX=10090 GN=Rpa1 PE=1 SV=1	21.5198	21.685	21.5978	21.6535	21.772	21.6872	21.5636	21.5853	21.6009	21.6523	0.0514472	0.429819	0.112144
Q8K4Z3	Naxe	NAD(P)H-hydrate epimerase	sp|Q8K4Z3|NNRE_MOUSE NAD(P)H-hydrate epimerase OS=Mus musculus OX=10090 GN=Naxe PE=1 SV=1	15.1451	15.5283	15.5282	15.5523	15.0132	15.5532	15.6935	15.4471	15.4006	15.4519	0.0513182	0.786449	0.205476
O55100	Syngr1	Synaptogyrin-1	sp|O55100|SNG1_MOUSE Synaptogyrin-1 OS=Mus musculus OX=10090 GN=Syngr1 PE=1 SV=2	15.5558	15.4503	15.5712	15.5284	15.589	15.7709	15.6075	15.3895	15.5258	15.577	0.0512535	0.576636	0.150763
Q8VHE0	Sec63	Translocation protein SEC63 homolog	sp|Q8VHE0|SEC63_MOUSE Translocation protein SEC63 homolog OS=Mus musculus OX=10090 GN=Sec63 PE=1 SV=4	18.5309	18.5026	18.5811	18.5079	18.7074	18.485	18.6167	18.6298	18.5382	18.5894	0.0511791	0.406559	0.106381
Q3TYA6	Mphosph8	M-phase phosphoprotein 8	sp|Q3TYA6|MPP8_MOUSE M-phase phosphoprotein 8 OS=Mus musculus OX=10090 GN=Mphosph8 PE=1 SV=1	16.4597	16.5029	16.4739	16.5343	16.5718	16.5461	16.5565	16.441	16.4788	16.5299	0.0511327	0.162862	0.042636
Q9CR21	Ndufab1	Acyl carrier protein, mitochondrial	sp|Q9CR21|ACPM_MOUSE Acyl carrier protein, mitochondrial OS=Mus musculus OX=10090 GN=Ndufab1 PE=1 SV=1	17.975	18.2022	17.7145	17.0989	18.2581	17.9461	18.3147	18.4571	17.9639	18.015	0.0510846	0.885794	0.232014
Q8CFE4	Scyl2	SCY1-like protein 2	sp|Q8CFE4|SCYL2_MOUSE SCY1-like protein 2 OS=Mus musculus OX=10090 GN=Scyl2 PE=1 SV=1	18.5746	18.4513	18.58	18.5626	18.5657	18.6239	18.5994	18.5797	18.5353	18.5863	0.0509743	0.187602	0.0491962
Q61171	Prdx2	Peroxiredoxin-2	sp|Q61171|PRDX2_MOUSE Peroxiredoxin-2 OS=Mus musculus OX=10090 GN=Prdx2 PE=1 SV=3	23.1973	23.1746	23.1919	22.9634	23.3342	23.2111	23.418	23.2676	23.188	23.2388	0.0508624	0.638414	0.167617
P97863	Nfib	Nuclear factor 1 B-type	sp|P97863|NFIB_MOUSE Nuclear factor 1 B-type OS=Mus musculus OX=10090 GN=Nfib PE=1 SV=2	14.9049	14.8576	14.7798	14.912	14.9818	14.896	14.912	14.7896	14.8474	14.8983	0.0508199	0.340805	0.08952
O35114	Scarb2	Lysosome membrane protein 2	sp|O35114|SCRB2_MOUSE Lysosome membrane protein 2 OS=Mus musculus OX=10090 GN=Scarb2 PE=1 SV=3	20.0395	19.8848	20.4666	20.1557	20.65	19.8898	20.0724	20.1369	20.1303	20.181	0.050639	0.818298	0.215361
O88491	Nsd1	Histone-lysine N-methyltransferase, H3 lysine-36 and H4 lysine-20 specific	sp|O88491|NSD1_MOUSE Histone-lysine N-methyltransferase, H3 lysine-36 specific OS=Mus musculus OX=10090 GN=Nsd1 PE=1 SV=1	17.8789	17.9447	18.028	17.9038	18.0037	17.9367	18.1458	18.0154	17.9506	18.0011	0.0505437	0.459087	0.120947
Q8C181	Mbnl2	Muscleblind-like protein 2	sp|Q8C181|MBNL2_MOUSE Muscleblind-like protein 2 OS=Mus musculus OX=10090 GN=Mbnl2 PE=2 SV=2	14.6801	14.5905	14.4414	14.5791	14.5776	14.4631	14.9405	14.5449	14.5707	14.6211	0.050358	0.692473	0.182795
Q8CEQ0	Cdkl1	Cyclin-dependent kinase-like 1	sp|Q8CEQ0|CDKL1_MOUSE Cyclin-dependent kinase-like 1 OS=Mus musculus OX=10090 GN=Cdkl1 PE=2 SV=1	15.6704	15.764	15.9217	15.7703	15.8421	15.9242	15.8496	15.7914	15.7854	15.8355	0.050165	0.465307	0.123082
Q91YJ3	Thyn1	Thymocyte nuclear protein 1	sp|Q91YJ3|THYN1_MOUSE Thymocyte nuclear protein 1 OS=Mus musculus OX=10090 GN=Thyn1 PE=1 SV=1	18.1219	18.3095	18.2054	18.132	18.3571	18.2557	18.2871	18.28	18.2122	18.2624	0.05012	0.456446	0.120797
Q8K2K6	Agfg1	Arf-GAP domain and FG repeat-containing protein 1	sp|Q8K2K6|AGFG1_MOUSE Arf-GAP domain and FG repeat-containing protein 1 OS=Mus musculus OX=10090 GN=Agfg1 PE=1 SV=2	17.552	17.4617	17.5384	17.5127	17.5708	17.5879	17.5875	17.5783	17.5174	17.5675	0.0500596	0.121658	0.0322171
Q8BP67	Rpl24	60S ribosomal protein L24	sp|Q8BP67|RL24_MOUSE 60S ribosomal protein L24 OS=Mus musculus OX=10090 GN=Rpl24 PE=1 SV=2	21.594	21.5542	21.5137	21.5399	21.5158	21.6333	21.6479	21.6825	21.554	21.6039	0.0499073	0.322053	0.0854237
Q9DB91	Med29	Mediator of RNA polymerase II transcription subunit 29	sp|Q9DB91|MED29_MOUSE Mediator of RNA polymerase II transcription subunit 29 OS=Mus musculus OX=10090 GN=Med29 PE=1 SV=1	15.6243	15.6391	15.5087	15.6397	15.7963	15.5769	15.5309	15.6592	15.5907	15.6406	0.0498832	0.486249	0.129009
P98063	Bmp1	Bone morphogenetic protein 1;Tolloid-like protein 2	sp|P98063|BMP1_MOUSE Bone morphogenetic protein 1 OS=Mus musculus OX=10090 GN=Bmp1 PE=1 SV=2;sp|Q9WVM6|TLL2_MOUSE Tolloid-like protein 2 OS=Mus musculus OX=10090 GN=Tll2 PE=1 SV=1	16.5366	16.6967	16.6331	16.5142	16.872	16.5351	16.6653	16.7733	16.6221	16.672	0.0498335	0.627547	0.166586
P97825	Jpt1	Hematological and neurological expressed 1 protein;Hematological and neurological expressed 1 protein, N-terminally processed	sp|P97825|JUPI1_MOUSE Jupiter microtubule associated homolog 1 OS=Mus musculus OX=10090 GN=Jpt1 PE=1 SV=3	15.6642	15.7285	15.8437	15.8528	15.6213	15.895	15.8633	15.7438	15.7454	15.7953	0.0498196	0.543487	0.144293
E9Q3G8	Nup153		tr|E9Q3G8|E9Q3G8_MOUSE Nucleoporin 153 OS=Mus musculus OX=10090 GN=Nup153 PE=1 SV=1	19.4452	19.4103	19.3983	19.4309	19.6132	19.4485	19.4085	19.4372	19.4179	19.4677	0.04978	0.361042	0.0958956
Q6PAC3	Dcaf13	DDB1- and CUL4-associated factor 13	sp|Q6PAC3|DCA13_MOUSE DDB1- and CUL4-associated factor 13 OS=Mus musculus OX=10090 GN=Dcaf13 PE=2 SV=2	15.5852	15.3752	15.4217	15.5501	15.408	15.4549	15.5614	15.5778	15.4607	15.5104	0.0497437	0.469046	0.12463
O35598	Adam10	Disintegrin and metalloproteinase domain-containing protein 10	sp|O35598|ADA10_MOUSE Disintegrin and metalloproteinase domain-containing protein 10 OS=Mus musculus OX=10090 GN=Adam10 PE=1 SV=2	17.6452	17.7211	17.7092	17.677	17.847	17.68	17.789	17.7147	17.6918	17.7415	0.0497202	0.335451	0.0891553
P80315	Cct4	T-complex protein 1 subunit delta	sp|P80315|TCPD_MOUSE T-complex protein 1 subunit delta OS=Mus musculus OX=10090 GN=Cct4 PE=1 SV=3	22.3527	22.4112	22.3974	22.4502	22.3512	22.4317	22.5162	22.4345	22.3871	22.4368	0.0497048	0.231832	0.0616258
Q91VH6	Memo1	Protein MEMO1	sp|Q91VH6|MEMO1_MOUSE Protein MEMO1 OS=Mus musculus OX=10090 GN=Memo1 PE=1 SV=1	17.3103	17.166	17.2032	17.2362	17.2586	17.2321	17.3003	17.3535	17.2265	17.2761	0.0496391	0.300877	0.0800354
Q6ZWQ0	Syne2	Nesprin-2	sp|Q6ZWQ0|SYNE2_MOUSE Nesprin-2 OS=Mus musculus OX=10090 GN=Syne2 PE=1 SV=2	25.5118	25.5721	25.432	25.7547	25.4375	25.4851	25.5825	25.515	25.5053	25.555	0.0496355	0.554618	0.147538
Q60775	Elf1	ETS-related transcription factor Elf-1	sp|Q60775|ELF1_MOUSE ETS-related transcription factor Elf-1 OS=Mus musculus OX=10090 GN=Elf1 PE=1 SV=1	17.5678	17.7046	17.615	17.6771	17.7353	17.6706	17.6011	17.7097	17.6291	17.6788	0.0496247	0.282968	0.0752831
Q6ZQI3	Mlec	Malectin	sp|Q6ZQI3|MLEC_MOUSE Malectin OS=Mus musculus OX=10090 GN=Mlec PE=1 SV=2	20.1382	19.9701	20.0997	20.2103	20.3533	20.0304	19.9823	20.0179	20.0693	20.1188	0.0495007	0.642543	0.171173
O54879	Hmgb3	High mobility group protein B3	sp|O54879|HMGB3_MOUSE High mobility group protein B3 OS=Mus musculus OX=10090 GN=Hmgb3 PE=1 SV=3	19.4083	19.3726	19.3765	19.4373	19.5508	19.3852	19.4176	19.3852	19.3858	19.4352	0.0494026	0.279504	0.0745375
O54734	Ddost	Dolichyl-diphosphooligosaccharide--protein glycosyltransferase 48 kDa subunit	sp|O54734|OST48_MOUSE Dolichyl-diphosphooligosaccharide--protein glycosyltransferase 48 kDa subunit OS=Mus musculus OX=10090 GN=Ddost PE=1 SV=2	20.5265	20.4892	20.5025	20.5475	20.5913	20.5409	20.5622	20.5351	20.506	20.5554	0.0493744	0.0193852	0.00517115
Q9D1E6	Tbcb	Tubulin-folding cofactor B	sp|Q9D1E6|TBCB_MOUSE Tubulin-folding cofactor B OS=Mus musculus OX=10090 GN=Tbcb PE=1 SV=2	18.5877	18.6226	18.6034	18.7238	18.5633	18.6223	18.7644	18.5957	18.6046	18.6539	0.0493393	0.378632	0.101041
Q922Y1	Ubxn1	UBX domain-containing protein 1	sp|Q922Y1|UBXN1_MOUSE UBX domain-containing protein 1 OS=Mus musculus OX=10090 GN=Ubxn1 PE=1 SV=1	18.9037	18.9525	18.9611	19.0992	18.9103	18.9638	18.9408	19.0282	18.9391	18.9885	0.0493271	0.333585	0.0890311
Q9WUN2	Tbk1	Serine/threonine-protein kinase TBK1	sp|Q9WUN2|TBK1_MOUSE Serine/threonine-protein kinase TBK1 OS=Mus musculus OX=10090 GN=Tbk1 PE=1 SV=1	16.2601	16.1433	16.3134	16.1912	16.6552	16.2471	16.0649	16.2823	16.2389	16.2882	0.0492187	0.731522	0.195462
Q3TBW2	Mrpl10	39S ribosomal protein L10, mitochondrial	sp|Q3TBW2|RM10_MOUSE 39S ribosomal protein L10, mitochondrial OS=Mus musculus OX=10090 GN=Mrpl10 PE=1 SV=2	16.0368	15.6756	16.0313	16.1261	16.1973	15.944	15.7624	15.7887	15.9145	15.9637	0.0491403	0.747081	0.199786
Q61103	Dpf2	Zinc finger protein ubi-d4	sp|Q61103|REQU_MOUSE Zinc finger protein ubi-d4 OS=Mus musculus OX=10090 GN=Dpf2 PE=1 SV=1	17.9571	18.0353	18.015	18.1033	18.1065	18.0014	18.0478	17.9991	18.0025	18.0516	0.0491368	0.21704	0.0580435
E9Q5F9	Setd2	Histone-lysine N-methyltransferase SETD2	sp|E9Q5F9|SETD2_MOUSE Histone-lysine N-methyltransferase SETD2 OS=Mus musculus OX=10090 GN=Setd2 PE=1 SV=1	15.3507	15.6808	15.5054	15.5029	15.7991	15.4212	15.5324	15.5515	15.5123	15.5614	0.0490983	0.669774	0.179192
Q60737	Csnk2a1	Casein kinase II subunit alpha	sp|Q60737|CSK21_MOUSE Casein kinase II subunit alpha OS=Mus musculus OX=10090 GN=Csnk2a1 PE=1 SV=2	19.4183	19.4258	19.4515	19.5188	19.4338	19.4898	19.5431	19.4189	19.4319	19.4809	0.0489728	0.185266	0.0496324
P55264	Adk	Adenosine kinase	sp|P55264|ADK_MOUSE Adenosine kinase OS=Mus musculus OX=10090 GN=Adk PE=1 SV=2	19.7438	19.7687	19.7948	19.808	19.7167	19.8437	19.8934	19.8283	19.7691	19.818	0.0489106	0.268743	0.0720434
Q00560	Il6st	Interleukin-6 receptor subunit beta	sp|Q00560|IL6RB_MOUSE Interleukin-6 receptor subunit beta OS=Mus musculus OX=10090 GN=Il6st PE=1 SV=2	14.5126	13.8713	14.0137	14.1873	14.0158	14.3139	14.1656	14.2239	14.1326	14.1813	0.0487488	0.765279	0.205505
Q8R5F3	Oard1	O-acetyl-ADP-ribose deacetylase 1	sp|Q8R5F3|OARD1_MOUSE ADP-ribose glycohydrolase OARD1 OS=Mus musculus OX=10090 GN=Oard1 PE=1 SV=2	16.7202	16.6543	16.6717	16.685	16.9502	16.7129	16.5981	16.7071	16.6821	16.7306	0.0485889	0.563455	0.151564
Q99JY0	Hadhb	Trifunctional enzyme subunit beta, mitochondrial;3-ketoacyl-CoA thiolase	sp|Q99JY0|ECHB_MOUSE Trifunctional enzyme subunit beta, mitochondrial OS=Mus musculus OX=10090 GN=Hadhb PE=1 SV=1	20.7991	20.7722	20.9574	21.0977	21.1376	20.6813	20.7176	20.8233	20.8429	20.8915	0.0485605	0.729599	0.196315
P98203	Arvcf	Armadillo repeat protein deleted in velo-cardio-facial syndrome homolog	sp|P98203|ARVC_MOUSE Armadillo repeat protein deleted in velo-cardio-facial syndrome homolog OS=Mus musculus OX=10090 GN=Arvcf PE=1 SV=2	15.9729	15.9066	15.9864	16.112	16.1275	15.9995	15.9134	15.8664	15.9553	16.0038	0.0484912	0.523674	0.141009
Q5F2E8	Taok1	Serine/threonine-protein kinase TAO1	sp|Q5F2E8|TAOK1_MOUSE Serine/threonine-protein kinase TAO1 OS=Mus musculus OX=10090 GN=Taok1 PE=1 SV=1	16.4957	16.3361	16.4558	16.367	16.5552	16.4314	16.5466	16.488	16.4292	16.4776	0.0484231	0.442509	0.11924
Q8K0Q5	Arhgap18	Rho GTPase-activating protein 18	sp|Q8K0Q5|RHG18_MOUSE Rho GTPase-activating protein 18 OS=Mus musculus OX=10090 GN=Arhgap18 PE=1 SV=1	18.6782	18.523	18.8041	18.7041	18.8545	18.7015	18.6307	18.693	18.6684	18.7168	0.0483388	0.554122	0.149449
Q91WT8	Rbm47	RNA-binding protein 47	sp|Q91WT8|RBM47_MOUSE RNA-binding protein 47 OS=Mus musculus OX=10090 GN=Rbm47 PE=1 SV=1	19.3332	19.1825	19.3116	19.2948	19.5143	19.2616	19.2694	19.2803	19.2758	19.3241	0.0482989	0.530028	0.143011
Q6ZQ93	Usp34	Ubiquitin carboxyl-terminal hydrolase 34	sp|Q6ZQ93|UBP34_MOUSE Ubiquitin carboxyl-terminal hydrolase 34 OS=Mus musculus OX=10090 GN=Usp34 PE=1 SV=3	13.1457	13.2903	12.7202	12.991	13.2262	12.9009	13.3689	13.0146	13.0521	13.1003	0.0482443	0.785337	0.21202
P84089	Erh	Enhancer of rudimentary homolog	sp|P84089|ERH_MOUSE Enhancer of rudimentary homolog OS=Mus musculus OX=10090 GN=Erh PE=1 SV=1	21.5656	21.4562	21.4327	21.4658	21.6887	21.5136	21.4561	21.5412	21.4848	21.5331	0.0482328	0.475424	0.128368
Q9DBF7	Cwc25	Pre-mRNA-splicing factor CWC25 homolog	sp|Q9DBF7|CWC25_MOUSE Pre-mRNA-splicing factor CWC25 homolog OS=Mus musculus OX=10090 GN=Cwc25 PE=2 SV=2	16.5008	16.5156	16.3753	16.584	16.5704	16.6008	16.3632	16.4421	16.4639	16.5121	0.0482183	0.517635	0.139786
D3YXJ0	Dgkh	Diacylglycerol kinase	sp|D3YXJ0|DGKH_MOUSE Diacylglycerol kinase eta OS=Mus musculus OX=10090 GN=Dgkh PE=1 SV=2	14.0346	13.9816	13.9282	13.8667	14.1085	14.1668	13.9372	14.0691	13.9815	14.0297	0.0482053	0.556179	0.150216
Q5SVQ0	Kat7	Histone acetyltransferase KAT7	sp|Q5SVQ0|KAT7_MOUSE Histone acetyltransferase KAT7 OS=Mus musculus OX=10090 GN=Kat7 PE=1 SV=1	18.1099	18.2594	18.0703	18.2174	18.2845	18.1508	18.1513	18.1696	18.1465	18.1947	0.0481952	0.407287	0.110014
P49718	Mcm5	DNA replication licensing factor MCM5	sp|P49718|MCM5_MOUSE DNA replication licensing factor MCM5 OS=Mus musculus OX=10090 GN=Mcm5 PE=1 SV=2	22.6822	22.8342	22.6997	22.5931	22.8404	22.8046	22.8907	22.8055	22.7387	22.7869	0.0481275	0.552015	0.149214
P58501	Paxbp1	PAX3- and PAX7-binding protein 1	sp|P58501|PAXB1_MOUSE PAX3- and PAX7-binding protein 1 OS=Mus musculus OX=10090 GN=Paxbp1 PE=1 SV=3	15.8822	15.8077	15.8251	15.8312	15.9376	15.9608	15.8629	15.8395	15.8383	15.8864	0.0480604	0.262399	0.0709788
Q9D1P4	Chordc1	Cysteine and histidine-rich domain-containing protein 1	sp|Q9D1P4|CHRD1_MOUSE Cysteine and histidine-rich domain-containing protein 1 OS=Mus musculus OX=10090 GN=Chordc1 PE=1 SV=1	16.6846	16.7324	16.8247	16.8187	16.8457	16.7076	16.8228	16.781	16.7472	16.7952	0.0479601	0.318742	0.0863106
Q6DFV3	Arhgap21	Rho GTPase-activating protein 21	sp|Q6DFV3|RHG21_MOUSE Rho GTPase-activating protein 21 OS=Mus musculus OX=10090 GN=Arhgap21 PE=1 SV=1	12.9559	13.1069	13.0578	13.2777	13.2738	12.9855	13.0797	12.8237	13.0402	13.0881	0.0478626	0.704498	0.190964
P27546	Map4	Microtubule-associated protein 4	sp|P27546|MAP4_MOUSE Microtubule-associated protein 4 OS=Mus musculus OX=10090 GN=Map4 PE=1 SV=3	19.4724	19.5036	19.5806	19.4821	20.0765	19.4586	19.3752	19.4408	19.5189	19.5666	0.0477668	0.791953	0.214887
Q00PI9	Hnrnpul2	Heterogeneous nuclear ribonucleoprotein U-like protein 2	sp|Q00PI9|HNRL2_MOUSE Heterogeneous nuclear ribonucleoprotein U-like protein 2 OS=Mus musculus OX=10090 GN=Hnrnpul2 PE=1 SV=2	21.2717	21.1058	21.1942	21.4003	21.3099	21.1958	21.1242	21.1613	21.1905	21.2383	0.0477497	0.555631	0.150791
P60229	Eif3e	Eukaryotic translation initiation factor 3 subunit E	sp|P60229|EIF3E_MOUSE Eukaryotic translation initiation factor 3 subunit E OS=Mus musculus OX=10090 GN=Eif3e PE=1 SV=1	20.5991	20.5846	20.5548	20.526	20.6835	20.5993	20.6742	20.6527	20.5795	20.6271	0.0476489	0.279274	0.0758721
Q3UMT1	Ppp1r12c	Protein phosphatase 1 regulatory subunit 12C	sp|Q3UMT1|PP12C_MOUSE Protein phosphatase 1 regulatory subunit 12C OS=Mus musculus OX=10090 GN=Ppp1r12c PE=1 SV=1	16.2222	16.3265	16.2138	16.2218	16.6071	16.2298	16.2292	16.2212	16.2542	16.3018	0.0476383	0.6665	0.181092
O08550	Kmt2b	Histone-lysine N-methyltransferase 2B	sp|O08550|KMT2B_MOUSE Histone-lysine N-methyltransferase 2B OS=Mus musculus OX=10090 GN=Kmt2b PE=1 SV=3	16.7394	16.8099	15.829	15.2102	16.8786	16.4174	16.8526	17.1764	16.4594	16.507	0.0476085	0.929474	0.252624
Q99J83	Atg5	Autophagy protein 5	sp|Q99J83|ATG5_MOUSE Autophagy protein 5 OS=Mus musculus OX=10090 GN=Atg5 PE=1 SV=1	15.7453	15.7282	15.8161	15.6856	15.787	15.7116	15.9565	15.9132	15.7632	15.8108	0.0475715	0.545798	0.148401
Q9D5T0	Atad1	ATPase family AAA domain-containing protein 1	sp|Q9D5T0|ATAD1_MOUSE Outer mitochondrial transmembrane helix translocase OS=Mus musculus OX=10090 GN=Atad1 PE=1 SV=1	15.2686	15.3432	15.0993	15.2999	15.5084	15.1648	15.2695	15.1799	15.237	15.2845	0.0474705	0.643834	0.175244
Q497V6	Bahd1	Bromo adjacent homology domain-containing 1 protein	sp|Q497V6|BAHD1_MOUSE Bromo adjacent homology domain-containing 1 protein OS=Mus musculus OX=10090 GN=Bahd1 PE=1 SV=1	13.7676	14.0057	14.0795	14.2532	14.143	13.9356	13.8548	13.8053	13.9509	13.9984	0.0474606	0.734572	0.199962
Q8R0K4	Ccdc137	Coiled-coil domain-containing protein 137	sp|Q8R0K4|CC137_MOUSE Coiled-coil domain-containing protein 137 OS=Mus musculus OX=10090 GN=Ccdc137 PE=2 SV=1	15.1988	15.0283	14.8077	15.0688	15.1849	15.032	15.0573	14.9522	15.0116	15.059	0.0474468	0.640753	0.174448
Q99LF4	Rtcb	tRNA-splicing ligase RtcB homolog	sp|Q99LF4|RTCB_MOUSE RNA-splicing ligase RtcB homolog OS=Mus musculus OX=10090 GN=Rtcb PE=1 SV=1	20.6561	20.7198	20.7656	20.7906	20.7252	20.766	20.8067	20.7176	20.7139	20.7612	0.047365	0.200486	0.0546305
Q6IQX8	Znf219		sp|Q6IQX8|ZN219_MOUSE Zinc finger protein 219 OS=Mus musculus OX=10090 GN=Znf219 PE=1 SV=1	16.9738	16.9545	17.0032	16.996	17.1429	16.9127	17.0517	17.0193	16.9772	17.0245	0.0473431	0.389424	0.106139
P21126	Ubl4a	Ubiquitin-like protein 4A	sp|P21126|UBL4A_MOUSE Ubiquitin-like protein 4A OS=Mus musculus OX=10090 GN=Ubl4a PE=1 SV=1	16.3653	16.6449	16.4703	16.4437	16.6137	16.6	16.4823	16.5643	16.4935	16.5408	0.0473391	0.547619	0.149261
Q8CI33	Cwf19l1	CWF19-like protein 1	sp|Q8CI33|C19L1_MOUSE CWF19-like protein 1 OS=Mus musculus OX=10090 GN=Cwf19l1 PE=1 SV=2	18.297	18.2499	18.2387	18.4886	18.4233	18.2901	18.1611	18.1828	18.2619	18.3092	0.0473079	0.606711	0.165422
Q922Q8	Lrrc59	Leucine-rich repeat-containing protein 59	sp|Q922Q8|LRC59_MOUSE Leucine-rich repeat-containing protein 59 OS=Mus musculus OX=10090 GN=Lrrc59 PE=1 SV=1	20.2138	20.2758	20.2693	20.3297	20.4003	20.2266	20.2867	20.2576	20.253	20.3002	0.0472015	0.312338	0.0852553
Q5U405	Tmprss13	Transmembrane protease serine 13	sp|Q5U405|TMPSD_MOUSE Transmembrane protease serine 13 OS=Mus musculus OX=10090 GN=Tmprss13 PE=2 SV=2	17.9768	17.9537	17.8856	17.7942	18.0787	17.9389	18.0954	18.0221	17.9387	17.9859	0.0471719	0.558774	0.15257
P47754	Capza2	F-actin-capping protein subunit alpha-2	sp|P47754|CAZA2_MOUSE F-actin-capping protein subunit alpha-2 OS=Mus musculus OX=10090 GN=Capza2 PE=1 SV=3	18.3824	18.5199	18.4641	18.4919	18.5432	18.4543	18.5915	18.4323	18.4554	18.5026	0.0471709	0.368609	0.100647
Q80W00	Ppp1r10	Serine/threonine-protein phosphatase 1 regulatory subunit 10	sp|Q80W00|PP1RA_MOUSE Serine/threonine-protein phosphatase 1 regulatory subunit 10 OS=Mus musculus OX=10090 GN=Ppp1r10 PE=1 SV=1	19.6121	19.5462	19.5354	19.5763	19.6878	19.5868	19.5936	19.6138	19.5646	19.6116	0.0470881	0.190231	0.0519871
Q8K2T1	Nmral1	NmrA-like family domain-containing protein 1	sp|Q8K2T1|NMRL1_MOUSE NmrA-like family domain-containing protein 1 OS=Mus musculus OX=10090 GN=Nmral1 PE=1 SV=1	20.421	20.5442	20.4756	20.4905	20.5588	20.5142	20.613	20.46	20.4803	20.5273	0.0470083	0.328756	0.0899191
Q9D8U8	Snx5	Sorting nexin-5	sp|Q9D8U8|SNX5_MOUSE Sorting nexin-5 OS=Mus musculus OX=10090 GN=Snx5 PE=1 SV=1	19.5558	19.5747	19.5405	19.656	19.7894	19.5986	19.4217	19.5541	19.557	19.604	0.0469734	0.582146	0.159283
Q61211	Eif2d	Eukaryotic translation initiation factor 2D	sp|Q61211|EIF2D_MOUSE Eukaryotic translation initiation factor 2D OS=Mus musculus OX=10090 GN=Eif2d PE=1 SV=3	15.9192	15.965	15.8872	15.955	15.9663	15.9981	15.9517	15.9822	15.9238	15.9707	0.0468427	0.0591797	0.0162146
Q9Z0H8	Clip2	CAP-Gly domain-containing linker protein 2	sp|Q9Z0H8|CLIP2_MOUSE CAP-Gly domain-containing linker protein 2 OS=Mus musculus OX=10090 GN=Clip2 PE=1 SV=2	16.4116	16.1241	16.2913	16.3068	16.2859	16.4022	16.2965	16.32	16.2757	16.3223	0.0466258	0.511641	0.140504
Q9CW46	Raver1	Ribonucleoprotein PTB-binding 1	sp|Q9CW46|RAVR1_MOUSE Ribonucleoprotein PTB-binding 1 OS=Mus musculus OX=10090 GN=Raver1 PE=1 SV=2	19.3346	19.3314	19.2807	19.2884	19.5061	19.3266	19.3673	19.3224	19.3156	19.3622	0.0465572	0.408239	0.112189
Q8BWZ3	Naa25	N-alpha-acetyltransferase 25, NatB auxiliary subunit	sp|Q8BWZ3|NAA25_MOUSE N-alpha-acetyltransferase 25, NatB auxiliary subunit OS=Mus musculus OX=10090 GN=Naa25 PE=1 SV=1	17.763	17.5004	17.6858	17.7654	17.9576	17.6374	17.5144	17.6065	17.6497	17.6963	0.0465276	0.704744	0.193732
Q8R5M8	Cadm1	Cell adhesion molecule 1	sp|Q8R5M8|CADM1_MOUSE Cell adhesion molecule 1 OS=Mus musculus OX=10090 GN=Cadm1 PE=1 SV=2	17.6992	17.6911	17.7079	17.69	17.7387	17.8148	17.8166	17.6694	17.6994	17.7459	0.046509	0.299815	0.0824341
A2AUM9	Cep152	Centrosomal protein of 152 kDa	sp|A2AUM9|CE152_MOUSE Centrosomal protein of 152 kDa OS=Mus musculus OX=10090 GN=Cep152 PE=1 SV=1	12.6778	12.4109	11.5872	12.3347	12.4491	12.0206	12.4574	12.0969	12.2253	12.2717	0.0464227	0.868332	0.238964
B2RX14	Tut4	Terminal uridylyltransferase 4	sp|B2RX14|TUT4_MOUSE Terminal uridylyltransferase 4 OS=Mus musculus OX=10090 GN=Tut4 PE=1 SV=2	14.3622	14.6388	14.2761	14.3249	14.5707	14.6029	14.4692	14.3924	14.4257	14.472	0.0463215	0.677747	0.186713
Q04750	Top1	DNA topoisomerase 1	sp|Q04750|TOP1_MOUSE DNA topoisomerase 1 OS=Mus musculus OX=10090 GN=Top1 PE=1 SV=2	21.7681	21.7312	21.7047	21.8065	21.8177	21.7764	21.7724	21.7317	21.7346	21.7809	0.0462991	0.10343	0.0285005
Q3TKT4	Smarca4	Transcription activator BRG1	sp|Q3TKT4|SMCA4_MOUSE Transcription activator BRG1 OS=Mus musculus OX=10090 GN=Smarca4 PE=1 SV=1	20.1726	20.1199	20.0875	20.159	20.2559	20.1594	20.1845	20.1059	20.1267	20.173	0.0462812	0.259926	0.0716373
Q9CQ45	Nenf	Neudesin	sp|Q9CQ45|NENF_MOUSE Neudesin OS=Mus musculus OX=10090 GN=Nenf PE=1 SV=1	16.3404	16.7023	16.3854	16.4206	16.5968	16.4108	16.7209	16.4624	16.476	16.5223	0.0462802	0.701669	0.193387
Q9EQ61	Pes1	Pescadillo homolog	sp|Q9EQ61|PESC_MOUSE Pescadillo homolog OS=Mus musculus OX=10090 GN=Pes1 PE=1 SV=1	18.7547	18.538	18.7316	18.7996	18.729	18.775	18.6125	18.689	18.6748	18.721	0.0462537	0.514883	0.141946
Q8R409	Hexim1	Protein HEXIM1	sp|Q8R409|HEXI1_MOUSE Protein HEXIM1 OS=Mus musculus OX=10090 GN=Hexim1 PE=1 SV=1	18.5403	18.5925	18.4859	18.5888	18.79	18.5505	18.4837	18.5157	18.5396	18.5858	0.0461803	0.562756	0.155263
P49586	Pcyt1a	Choline-phosphate cytidylyltransferase A	sp|P49586|PCY1A_MOUSE Choline-phosphate cytidylyltransferase A OS=Mus musculus OX=10090 GN=Pcyt1a PE=1 SV=1	18.7878	18.7014	18.657	18.7589	18.7386	18.7606	18.8278	18.722	18.7154	18.7616	0.0461576	0.257888	0.0711676
Q3UCV8	Otulin	Ubiquitin thioesterase otulin	sp|Q3UCV8|OTUL_MOUSE Ubiquitin thioesterase otulin OS=Mus musculus OX=10090 GN=Otulin PE=1 SV=1	17.6089	17.678	17.6034	17.6694	17.6442	17.6948	17.6728	17.6996	17.6301	17.6761	0.0460159	0.0811661	0.0224321
Q61081	Cdc37	Hsp90 co-chaperone Cdc37;Hsp90 co-chaperone Cdc37, N-terminally processed	sp|Q61081|CDC37_MOUSE Hsp90 co-chaperone Cdc37 OS=Mus musculus OX=10090 GN=Cdc37 PE=1 SV=1	21.1967	21.2254	21.2089	21.2069	21.4997	21.2162	21.2021	21.1566	21.2103	21.2563	0.0459726	0.59756	0.165224
Q99MQ1	Bicc1	Protein bicaudal C homolog 1	sp|Q99MQ1|BICC1_MOUSE Protein bicaudal C homolog 1 OS=Mus musculus OX=10090 GN=Bicc1 PE=1 SV=1	16.3377	16.4417	16.451	16.3543	16.6006	16.3553	16.4878	16.4823	16.4102	16.4561	0.0459043	0.520792	0.1441
Q6PNC0	Dmxl1	DmX-like protein 1	sp|Q6PNC0|DMXL1_MOUSE DmX-like protein 1 OS=Mus musculus OX=10090 GN=Dmxl1 PE=1 SV=1	11.8374	11.9742	12.7254	12.8521	12.4321	11.8803	12.0841	11.8755	12.179	12.2248	0.0458076	0.890961	0.246773
Q99KR3	Lactb2	Beta-lactamase-like protein 2	sp|Q99KR3|LACB2_MOUSE Endoribonuclease LACTB2 OS=Mus musculus OX=10090 GN=Lactb2 PE=1 SV=1	17.1477	17.0658	17.1155	17.1458	17.1673	17.0851	17.3098	17.0688	17.1097	17.1553	0.0456834	0.472165	0.130947
Q01730	Rsu1	Ras suppressor protein 1	sp|Q01730|RSU1_MOUSE Ras suppressor protein 1 OS=Mus musculus OX=10090 GN=Rsu1 PE=1 SV=3	19.1304	19.2775	19.3457	19.3487	19.4991	19.1897	19.1899	19.2563	19.2512	19.2967	0.0455307	0.633163	0.175877
E9PZM4	Chd2	Chromodomain-helicase-DNA-binding protein 2	sp|E9PZM4|CHD2_MOUSE Chromodomain-helicase-DNA-binding protein 2 OS=Mus musculus OX=10090 GN=Chd2 PE=1 SV=1	21.28	21.2332	21.0989	21.1354	21.1574	21.3154	21.3486	21.2905	21.204	21.2495	0.0454072	0.540297	0.150274
Q61387	Cox7a2l	Cytochrome c oxidase subunit 7A-related protein, mitochondrial	sp|Q61387|COX7R_MOUSE Cytochrome c oxidase subunit 7A-related protein, mitochondrial OS=Mus musculus OX=10090 GN=Cox7a2l PE=1 SV=1	17.3709	17.1242	17.3148	17.4108	17.3007	17.1599	17.3847	17.3209	17.27	17.3154	0.0454032	0.590387	0.164213
Q3TDQ1	Stt3b	Dolichyl-diphosphooligosaccharide--protein glycosyltransferase subunit STT3B	sp|Q3TDQ1|STT3B_MOUSE Dolichyl-diphosphooligosaccharide--protein glycosyltransferase subunit STT3B OS=Mus musculus OX=10090 GN=Stt3b PE=1 SV=2	14.5103	14.5719	14.5438	14.8277	14.569	14.6529	14.2276	14.6596	14.542	14.5874	0.0453907	0.744496	0.207104
P36536	Sar1a	GTP-binding protein SAR1a	sp|P36536|SAR1A_MOUSE GTP-binding protein SAR1a OS=Mus musculus OX=10090 GN=Sar1a PE=1 SV=1	19.8371	19.7389	19.7714	19.7911	19.8172	19.8435	19.8626	19.8249	19.7825	19.8278	0.0453711	0.138447	0.038521
Q8BR07	Bicd1	Protein bicaudal D homolog 1	sp|Q8BR07|BICD1_MOUSE Protein bicaudal D homolog 1 OS=Mus musculus OX=10090 GN=Bicd1 PE=1 SV=2	15.7789	15.6279	15.5993	15.5343	15.8615	15.3723	16.076	15.7263	15.6687	15.7141	0.045352	0.797201	0.221855
Q8BL74	Gtf3c2	General transcription factor 3C polypeptide 2	sp|Q8BL74|TF3C2_MOUSE General transcription factor 3C polypeptide 2 OS=Mus musculus OX=10090 GN=Gtf3c2 PE=2 SV=2	16.2696	16.2563	16.2121	16.3574	16.5666	16.1843	16.2285	16.1199	16.246	16.2913	0.0453347	0.684177	0.190436
O55143	Atp2a2	Sarcoplasmic/endoplasmic reticulum calcium ATPase 2	sp|O55143|AT2A2_MOUSE Sarcoplasmic/endoplasmic reticulum calcium ATPase 2 OS=Mus musculus OX=10090 GN=Atp2a2 PE=1 SV=2	20.9769	20.8234	20.9721	21.0264	21.2058	20.9192	20.8174	20.8786	20.9242	20.9695	0.045316	0.660342	0.183837
Q9D1P0	Mrpl13	39S ribosomal protein L13, mitochondrial	sp|Q9D1P0|RM13_MOUSE 39S ribosomal protein L13, mitochondrial OS=Mus musculus OX=10090 GN=Mrpl13 PE=1 SV=1	17.0873	17.1919	17.2318	17.2976	17.1929	17.2088	17.1773	17.2007	17.1703	17.2155	0.0451092	0.326965	0.0912221
Q9Z1X4	Ilf3	Interleukin enhancer-binding factor 3	sp|Q9Z1X4|ILF3_MOUSE Interleukin enhancer-binding factor 3 OS=Mus musculus OX=10090 GN=Ilf3 PE=1 SV=2	20.1941	20.1019	20.1806	20.214	20.3851	20.1643	20.1612	20.0951	20.1589	20.2039	0.045063	0.536342	0.14971
Q61687	Atrx	Transcriptional regulator ATRX	sp|Q61687|ATRX_MOUSE Transcriptional regulator ATRX OS=Mus musculus OX=10090 GN=Atrx PE=1 SV=3	19.3631	19.3066	19.2799	19.323	19.556	19.3048	19.3461	19.278	19.3165	19.3616	0.045058	0.537147	0.149942
Q8VEK0	Tmem30a	Cell cycle control protein 50A	sp|Q8VEK0|CC50A_MOUSE Cell cycle control protein 50A OS=Mus musculus OX=10090 GN=Tmem30a PE=1 SV=1	15.4162	15.3136	15.5326	15.5365	15.6265	15.3226	15.4514	15.3921	15.4208	15.4658	0.045019	0.614727	0.171668
P33215	Nedd1	Protein NEDD1	sp|P33215|NEDD1_MOUSE Protein NEDD1 OS=Mus musculus OX=10090 GN=Nedd1 PE=1 SV=2	17.8058	17.8729	17.8328	17.717	18.0163	17.8499	17.8993	17.9279	17.8372	17.8821	0.0449267	0.52931	0.147956
Q68FM7	Arhgef11		tr|Q68FM7|Q68FM7_MOUSE Rho guanine nucleotide exchange factor (GEF) 11 OS=Mus musculus OX=10090 GN=Arhgef11 PE=1 SV=1	16.1664	15.8847	16.0476	16.0453	16.0973	16.1105	16.1948	15.9411	16.0329	16.0778	0.0448871	0.602078	0.168366
P23780	Glb1	Beta-galactosidase	sp|P23780|BGAL_MOUSE Beta-galactosidase OS=Mus musculus OX=10090 GN=Glb1 PE=1 SV=1	16.0657	15.9149	16.1325	16.1929	16.5539	15.9417	15.8336	15.8909	16.0377	16.0826	0.0448738	0.814705	0.227857
Q8CI11	Gnl3	Guanine nucleotide-binding protein-like 3	sp|Q8CI11|GNL3_MOUSE Guanine nucleotide-binding protein-like 3 OS=Mus musculus OX=10090 GN=Gnl3 PE=1 SV=2	17.4577	17.5088	17.4521	17.4261	17.5055	17.5944	17.5495	17.5132	17.4729	17.5177	0.0448703	0.297338	0.0831624
Q99LB0	Dnttip1	Deoxynucleotidyltransferase terminal-interacting protein 1	sp|Q99LB0|TDIF1_MOUSE Deoxynucleotidyltransferase terminal-interacting protein 1 OS=Mus musculus OX=10090 GN=Dnttip1 PE=1 SV=1	16.2166	16.0239	16.0751	16.0912	16.1714	16.2491	16.1792	16.0592	16.1052	16.15	0.0448135	0.494615	0.138421
P46735	Myo1b	Unconventional myosin-Ib	sp|P46735|MYO1B_MOUSE Unconventional myosin-Ib OS=Mus musculus OX=10090 GN=Myo1b PE=1 SV=3	15.7606	15.6431	15.7971	15.751	15.7872	15.9333	15.7253	15.6951	15.7336	15.7784	0.0447749	0.516644	0.144643
Q80VD1	Fam98b	Protein FAM98B	sp|Q80VD1|FA98B_MOUSE Protein FAM98B OS=Mus musculus OX=10090 GN=Fam98b PE=1 SV=1	19.3532	19.4129	19.361	19.3636	19.4184	19.3803	19.5721	19.3677	19.3757	19.4204	0.0447084	0.439003	0.122991
Q3UQ28	Pxdn	Peroxidasin homolog	sp|Q3UQ28|PXDN_MOUSE Peroxidasin homolog OS=Mus musculus OX=10090 GN=Pxdn PE=1 SV=2	18.3433	18.5103	18.4434	18.3895	18.825	18.2784	18.4099	18.482	18.4323	18.477	0.0446477	0.740847	0.207687
Q99NH0	Ankrd17	Ankyrin repeat domain-containing protein 17	sp|Q99NH0|ANR17_MOUSE Ankyrin repeat domain-containing protein 17 OS=Mus musculus OX=10090 GN=Ankrd17 PE=1 SV=2	18.1122	18.0153	18.2014	18.1452	18.349	18.1481	18.0671	18.0618	18.1096	18.1542	0.0446113	0.596065	0.167162
Q8R1T1	Chmp7	Charged multivesicular body protein 7	sp|Q8R1T1|CHMP7_MOUSE Charged multivesicular body protein 7 OS=Mus musculus OX=10090 GN=Chmp7 PE=1 SV=1	16.7228	16.6784	16.6552	16.7795	16.6812	16.7504	16.6712	16.7678	16.6855	16.73	0.0445699	0.22976	0.0644623
O88543	Cops3	COP9 signalosome complex subunit 3	sp|O88543|CSN3_MOUSE COP9 signalosome complex subunit 3 OS=Mus musculus OX=10090 GN=Cops3 PE=1 SV=3	19.0831	18.9902	19.0391	19.0393	18.9872	19.0629	19.196	19.1246	19.0375	19.082	0.0445326	0.423938	0.118988
O35737	Hnrnph1	Heterogeneous nuclear ribonucleoprotein H;Heterogeneous nuclear ribonucleoprotein H, N-terminally processed	sp|O35737|HNRH1_MOUSE Heterogeneous nuclear ribonucleoprotein H OS=Mus musculus OX=10090 GN=Hnrnph1 PE=1 SV=3	20.9841	20.9125	20.9425	20.9436	21.0053	20.9342	21.09	20.9813	20.9464	20.9909	0.044521	0.310255	0.0870905
Q9QWV9	Ccnt1	Cyclin-T1	sp|Q9QWV9|CCNT1_MOUSE Cyclin-T1 OS=Mus musculus OX=10090 GN=Ccnt1 PE=1 SV=3	16.8788	16.8482	16.7234	16.857	16.9011	16.8599	16.8561	16.8325	16.8168	16.8613	0.0445017	0.282828	0.0794073
Q99P31	Hspbp1	Hsp70-binding protein 1	sp|Q99P31|HPBP1_MOUSE Hsp70-binding protein 1 OS=Mus musculus OX=10090 GN=Hspbp1 PE=1 SV=1	15.6005	15.4051	15.3852	15.4725	15.5371	15.6361	15.4265	15.4681	15.4636	15.5081	0.0444886	0.548284	0.153958
Q6QI06	Rictor	Rapamycin-insensitive companion of mTOR	sp|Q6QI06|RICTR_MOUSE Rapamycin-insensitive companion of mTOR OS=Mus musculus OX=10090 GN=Rictor PE=1 SV=2	16.5646	16.5388	16.4419	16.5486	16.6248	16.5291	16.4739	16.6215	16.5151	16.5596	0.0444593	0.380633	0.106914
Q91W90	Txndc5	Thioredoxin domain-containing protein 5	sp|Q91W90|TXND5_MOUSE Thioredoxin domain-containing protein 5 OS=Mus musculus OX=10090 GN=Txndc5 PE=1 SV=2	19.4503	19.5327	19.4357	19.3739	19.5951	19.4853	19.654	19.4781	19.4729	19.5173	0.0444347	0.542511	0.152422
Q9CRA5	Golph3	Golgi phosphoprotein 3	sp|Q9CRA5|GOLP3_MOUSE Golgi phosphoprotein 3 OS=Mus musculus OX=10090 GN=Golph3 PE=1 SV=1	18.5048	18.4216	18.5665	18.6032	18.5541	18.4883	18.5422	18.5224	18.4976	18.542	0.0444224	0.306167	0.0860308
O54724	Cavin1	Polymerase I and transcript release factor	sp|O54724|CAVN1_MOUSE Caveolae-associated protein 1 OS=Mus musculus OX=10090 GN=Cavin1 PE=1 SV=1	19.7029	19.7548	19.8193	19.8201	19.91	19.7169	19.7186	19.8496	19.759	19.803	0.0440522	0.46118	0.130086
D3YX43	Vsig10	V-set and immunoglobulin domain-containing protein 10	sp|D3YX43|VSI10_MOUSE V-set and immunoglobulin domain-containing protein 10 OS=Mus musculus OX=10090 GN=Vsig10 PE=3 SV=2	17.0178	17.0516	17.0488	17.046	17.3643	16.9029	17.0551	17.0485	17.0394	17.0834	0.0439654	0.679655	0.191884
P62869	Elob	Transcription elongation factor B polypeptide 2	sp|P62869|ELOB_MOUSE Elongin-B OS=Mus musculus OX=10090 GN=Elob PE=1 SV=1	21.3643	21.4547	21.452	21.4415	21.4561	21.5034	21.4774	21.4592	21.4237	21.4675	0.0438368	0.141546	0.0400151
Q80VA0	Galnt7	N-acetylgalactosaminyltransferase 7	sp|Q80VA0|GALT7_MOUSE N-acetylgalactosaminyltransferase 7 OS=Mus musculus OX=10090 GN=Galnt7 PE=1 SV=2	14.6516	14.2092	14.4126	14.6439	14.4396	14.3978	14.573	14.2867	14.4245	14.4682	0.0437236	0.740438	0.209567
Q8C6B0	Mettl7a1		tr|Q8C6B0|Q8C6B0_MOUSE Methyltransferase-like 7A1 OS=Mus musculus OX=10090 GN=Mettl7a1 PE=1 SV=1;tr|Q5I0W6|Q5I0W6_MOUSE Methyltransferase-like 7A2 OS=Mus musculus OX=10090 GN=Mettl7a2 PE=2 SV=1	18.0089	17.9448	18.3868	18.17	18.2008	18.0885	18.2479	18.0783	18.1135	18.1571	0.0435737	0.704866	0.199808
Q9D0E1	Hnrnpm	Heterogeneous nuclear ribonucleoprotein M	sp|Q9D0E1|HNRPM_MOUSE Heterogeneous nuclear ribonucleoprotein M OS=Mus musculus OX=10090 GN=Hnrnpm PE=1 SV=3	23.3861	23.3117	23.3633	23.3438	23.4366	23.3944	23.4007	23.4107	23.3537	23.3972	0.0435321	0.143169	0.0406013
Q8R1B4	Eif3c	Eukaryotic translation initiation factor 3 subunit C	sp|Q8R1B4|EIF3C_MOUSE Eukaryotic translation initiation factor 3 subunit C OS=Mus musculus OX=10090 GN=Eif3c PE=1 SV=1	21.4729	21.4537	21.466	21.4956	21.5447	21.485	21.5056	21.5077	21.4642	21.5077	0.0434987	0.0213263	0.00605001
Q8BIF0	Cd99l2	CD99 antigen-like protein 2	sp|Q8BIF0|C99L2_MOUSE CD99 antigen-like protein 2 OS=Mus musculus OX=10090 GN=Cd99l2 PE=1 SV=1	14.5183	13.7844	14.0748	14.1335	14.2963	14.1285	14.1227	14.1656	14.1258	14.1693	0.0434876	0.79711	0.226157
Q8R050	Gspt1	Eukaryotic peptide chain release factor GTP-binding subunit ERF3A;Eukaryotic peptide chain release factor GTP-binding subunit ERF3B	sp|Q8R050|ERF3A_MOUSE Eukaryotic peptide chain release factor GTP-binding subunit ERF3A OS=Mus musculus OX=10090 GN=Gspt1 PE=1 SV=2;sp|Q149F3|ERF3B_MOUSE Eukaryotic peptide chain release factor GTP-binding subunit ERF3B OS=Mus musculus OX=10090 GN=Gspt2 PE	20.7409	20.7261	20.7518	20.7641	20.8013	20.7905	20.7968	20.7624	20.7396	20.783	0.0434348	0.0122317	0.00347228
Q61333	Tnfaip2	Tumor necrosis factor alpha-induced protein 2	sp|Q61333|TNAP2_MOUSE Tumor necrosis factor alpha-induced protein 2 OS=Mus musculus OX=10090 GN=Tnfaip2 PE=1 SV=2	14.493	14.5677	14.4046	14.409	14.7525	14.3208	14.5993	14.5774	14.4884	14.5318	0.0433718	0.698659	0.198461
Q61464	Znf638	Zinc finger protein 638	sp|Q61464|ZN638_MOUSE Zinc finger protein 638 OS=Mus musculus OX=10090 GN=Znf638 PE=1 SV=2	18.6928	18.6593	18.6367	18.6848	18.7325	18.7076	18.7165	18.6897	18.6629	18.7062	0.0433078	0.0407779	0.011591
Q9JLI8	Sart3	Squamous cell carcinoma antigen recognized by T-cells 3	sp|Q9JLI8|SART3_MOUSE Squamous cell carcinoma antigen recognized by T-cells 3 OS=Mus musculus OX=10090 GN=Sart3 PE=1 SV=1	20.5169	20.3488	20.5211	20.5924	20.7644	20.4101	20.3646	20.3962	20.4623	20.5056	0.0432952	0.706159	0.200749
Q8BIW9	Chtf18	Chromosome transmission fidelity protein 18 homolog	sp|Q8BIW9|CTF18_MOUSE Chromosome transmission fidelity protein 18 homolog OS=Mus musculus OX=10090 GN=Chtf18 PE=1 SV=2	17.4409	17.556	17.4713	17.5342	17.504	17.5611	17.631	17.4327	17.4894	17.5326	0.0432174	0.422895	0.120318
Q9DCW4	Etfb	Electron transfer flavoprotein subunit beta	sp|Q9DCW4|ETFB_MOUSE Electron transfer flavoprotein subunit beta OS=Mus musculus OX=10090 GN=Etfb PE=1 SV=3	21.7543	21.7966	21.8702	21.8677	21.6591	21.921	21.9169	21.8863	21.807	21.8502	0.0431525	0.557859	0.158824
Q8BX09	Rbbp5	Retinoblastoma-binding protein 5	sp|Q8BX09|RBBP5_MOUSE Retinoblastoma-binding protein 5 OS=Mus musculus OX=10090 GN=Rbbp5 PE=1 SV=2	16.3267	16.1503	16.0818	16.1553	16.3911	16.1866	16.2049	16.2085	16.1862	16.2293	0.0430743	0.59538	0.169642
Q9JLI6	Scly	Selenocysteine lyase	sp|Q9JLI6|SCLY_MOUSE Selenocysteine lyase OS=Mus musculus OX=10090 GN=Scly PE=1 SV=1	16.5452	16.7885	16.6953	16.6561	16.6217	16.6725	16.9626	16.6843	16.6764	16.7194	0.0430739	0.673172	0.191808
Q8CIE6	Copa	Coatomer subunit alpha;Xenin;Proxenin	sp|Q8CIE6|COPA_MOUSE Coatomer subunit alpha OS=Mus musculus OX=10090 GN=Copa PE=1 SV=2	21.5484	21.4868	21.607	21.5792	21.6248	21.576	21.6365	21.5357	21.5474	21.5904	0.0430316	0.265933	0.0758057
Q8R326	Pspc1	Paraspeckle component 1	sp|Q8R326|PSPC1_MOUSE Paraspeckle component 1 OS=Mus musculus OX=10090 GN=Pspc1 PE=1 SV=1	21.4763	21.5037	21.5171	21.6508	21.5462	21.4766	21.4919	21.5446	21.499	21.542	0.0430121	0.341392	0.0973353
Q91VZ6	Smap1	Stromal membrane-associated protein 1	sp|Q91VZ6|SMAP1_MOUSE Stromal membrane-associated protein 1 OS=Mus musculus OX=10090 GN=Smap1 PE=1 SV=1	16.4578	16.4696	16.3858	16.4321	16.558	16.4442	16.5366	16.4324	16.4378	16.4807	0.0429074	0.339512	0.0969036
P60335	Pcbp1	Poly(rC)-binding protein 1	sp|P60335|PCBP1_MOUSE Poly(rC)-binding protein 1 OS=Mus musculus OX=10090 GN=Pcbp1 PE=1 SV=1	21.5398	21.5347	21.5695	21.5208	21.565	21.6264	21.6088	21.6334	21.548	21.5909	0.0428662	0.194277	0.055474
Q80YV3	Trrap	Transformation/transcription domain-associated protein	sp|Q80YV3|TRRAP_MOUSE Transformation/transcription domain-associated protein OS=Mus musculus OX=10090 GN=Trrap PE=1 SV=2	15.8707	15.7554	15.8415	15.8025	15.9737	15.8233	15.9248	15.8026	15.8225	15.8654	0.0428525	0.45311	0.1294
Q91VR2	Atp5f1c	ATP synthase subunit gamma, mitochondrial	sp|Q91VR2|ATPG_MOUSE ATP synthase subunit gamma, mitochondrial OS=Mus musculus OX=10090 GN=Atp5f1c PE=1 SV=1	20.1437	20.1784	20.1884	20.2533	20.1387	20.1226	20.3078	20.2423	20.1702	20.2129	0.0427827	0.410143	0.117213
O55236	Rngtt	mRNA-capping enzyme;Polynucleotide 5-triphosphatase;mRNA guanylyltransferase	sp|O55236|MCE1_MOUSE mRNA-capping enzyme OS=Mus musculus OX=10090 GN=Rngtt PE=1 SV=1	14.3496	14.1878	14.478	14.3808	14.5612	14.282	14.4341	14.2472	14.3385	14.3811	0.0426107	0.675024	0.193254
Q9D706	Rpap3	RNA polymerase II-associated protein 3	sp|Q9D706|RPAP3_MOUSE RNA polymerase II-associated protein 3 OS=Mus musculus OX=10090 GN=Rpap3 PE=1 SV=1	17.3625	17.275	17.3198	17.2338	17.3596	17.4138	17.3776	17.4236	17.3191	17.3617	0.0425888	0.418069	0.119716
Q3UDE2	Ttll12	Tubulin--tyrosine ligase-like protein 12	sp|Q3UDE2|TTL12_MOUSE Tubulin--tyrosine ligase-like protein 12 OS=Mus musculus OX=10090 GN=Ttll12 PE=1 SV=1	19.4012	19.4706	19.364	19.3798	19.3979	19.4695	19.559	19.4663	19.4119	19.4545	0.0425733	0.40917	0.117187
Q91V76	#N/A	Ester hydrolase C11orf54 homolog	sp|Q91V76|CK054_MOUSE Ester hydrolase C11orf54 homolog OS=Mus musculus OX=10090 PE=1 SV=1	19.2957	19.306	19.4005	19.3081	19.5515	19.2808	19.4124	19.3304	19.3341	19.3766	0.042541	0.56362	0.161475
O70583	Mid1	E3 ubiquitin-protein ligase Midline-1	sp|O70583|TRI18_MOUSE E3 ubiquitin-protein ligase Midline-1 OS=Mus musculus OX=10090 GN=Mid1 PE=1 SV=2	14.5291	14.6302	14.6825	14.6194	14.6237	14.554	14.7778	14.7073	14.6139	14.6564	0.0425215	0.514563	0.14745
P0CG14	Derpc	Chromosome transmission fidelity protein 8 homolog isoform 2	sp|P0CG14|DERPC_MOUSE Decreased expression in renal and prostate cancer protein OS=Mus musculus OX=10090 GN=Derpc PE=1 SV=1	15.7739	15.9009	15.732	15.5831	15.8441	16.1425	15.8965	15.7571	15.8023	15.8447	0.042394	0.750855	0.215441
Q5PSV9	Mdc1	Mediator of DNA damage checkpoint protein 1	sp|Q5PSV9|MDC1_MOUSE Mediator of DNA damage checkpoint protein 1 OS=Mus musculus OX=10090 GN=Mdc1 PE=1 SV=1	19.1213	19.0776	19.0546	19.1209	19.3667	19.0928	19.0324	19.0217	19.0845	19.1269	0.0423911	0.635188	0.182259
Q60932	Vdac1	Voltage-dependent anion-selective channel protein 1	sp|Q60932|VDAC1_MOUSE Voltage-dependent anion-selective channel protein 1 OS=Mus musculus OX=10090 GN=Vdac1 PE=1 SV=3	22.3044	22.3842	22.4447	22.4659	22.3239	22.3198	22.567	22.4242	22.3778	22.4202	0.0423791	0.559329	0.160511
Q922D8	Mthfd1	C-1-tetrahydrofolate synthase, cytoplasmic;Methylenetetrahydrofolate dehydrogenase;Methenyltetrahydrofolate cyclohydrolase;Formyltetrahydrofolate synthetase;C-1-tetrahydrofolate synthase, cytoplasmic, N-terminally processed	sp|Q922D8|C1TC_MOUSE C-1-tetrahydrofolate synthase, cytoplasmic OS=Mus musculus OX=10090 GN=Mthfd1 PE=1 SV=4	22.9157	22.8381	22.8885	22.8741	22.915	22.9753	22.9089	22.9422	22.8808	22.9231	0.0423653	0.18172	0.0521559
Q8BTS4	Nup54	Nuclear pore complex protein Nup54	sp|Q8BTS4|NUP54_MOUSE Nuclear pore complex protein Nup54 OS=Mus musculus OX=10090 GN=Nup54 PE=1 SV=1	17.9563	17.8558	17.899	17.8915	18.1365	17.8802	17.9106	17.9115	17.9037	17.9461	0.0423502	0.553035	0.158753
Q9Z0J0	Npc2	Epididymal secretory protein E1	sp|Q9Z0J0|NPC2_MOUSE NPC intracellular cholesterol transporter 2 OS=Mus musculus OX=10090 GN=Npc2 PE=1 SV=1	19.4259	19.4756	19.559	19.4219	19.7824	19.4083	19.4922	19.5411	19.4869	19.5292	0.0423207	0.670467	0.19252
Q9Z172	Sumo3	Small ubiquitin-related modifier 3	sp|Q9Z172|SUMO3_MOUSE Small ubiquitin-related modifier 3 OS=Mus musculus OX=10090 GN=Sumo3 PE=1 SV=1	19.5194	19.492	19.471	19.5185	19.8162	19.4521	19.4009	19.4947	19.4941	19.5365	0.0423154	0.679541	0.195136
P14733	Lmnb1	Lamin-B1	sp|P14733|LMNB1_MOUSE Lamin-B1 OS=Mus musculus OX=10090 GN=Lmnb1 PE=1 SV=3	23.9526	23.9965	23.9017	24.0037	24.0752	23.9555	23.959	23.9695	23.9503	23.9926	0.0422967	0.283252	0.0813539
Q91WC0	Setd3	Histone-lysine N-methyltransferase setd3	sp|Q91WC0|SETD3_MOUSE Actin-histidine N-methyltransferase OS=Mus musculus OX=10090 GN=Setd3 PE=1 SV=1	19.1327	19.0297	19.0714	19.1297	19.1082	19.1294	19.1575	19.0762	19.0779	19.1202	0.0422811	0.185746	0.0533573
P35279	Rab6a	Ras-related protein Rab-6A;Ras-related protein Rab-6B	sp|P35279|RAB6A_MOUSE Ras-related protein Rab-6A OS=Mus musculus OX=10090 GN=Rab6a PE=1 SV=4;sp|P61294|RAB6B_MOUSE Ras-related protein Rab-6B OS=Mus musculus OX=10090 GN=Rab6b PE=1 SV=1	20.6464	20.7208	20.7377	20.7424	20.7065	20.6836	20.8406	20.7461	20.7016	20.7438	0.0421976	0.345331	0.0992848
P24527	Lta4h	Leukotriene A-4 hydrolase	sp|P24527|LKHA4_MOUSE Leukotriene A-4 hydrolase OS=Mus musculus OX=10090 GN=Lta4h PE=1 SV=4	21.565	21.5185	21.5736	21.5584	21.5159	21.6016	21.6969	21.5999	21.5524	21.5945	0.0421631	0.353723	0.101733
E9Q7G0	Numa1		sp|E9Q7G0|NUMA1_MOUSE Nuclear mitotic apparatus protein 1 OS=Mus musculus OX=10090 GN=Numa1 PE=1 SV=1	22.9841	23.0035	22.9397	22.9244	23.3279	22.9408	22.9489	22.9472	22.9758	23.0179	0.042062	0.701093	0.201848
Q8CG48	Smc2	Structural maintenance of chromosomes protein 2	sp|Q8CG48|SMC2_MOUSE Structural maintenance of chromosomes protein 2 OS=Mus musculus OX=10090 GN=Smc2 PE=1 SV=2	20.2919	20.4963	20.2588	20.3772	20.6718	20.4193	20.2466	20.239	20.349	20.3908	0.0418218	0.735342	0.212229
Q8CG47	Smc4	Structural maintenance of chromosomes protein 4	sp|Q8CG47|SMC4_MOUSE Structural maintenance of chromosomes protein 4 OS=Mus musculus OX=10090 GN=Smc4 PE=1 SV=1	20.2213	20.3553	20.1502	20.3121	20.4353	20.3064	20.1784	20.1867	20.2422	20.2838	0.0415521	0.608378	0.17607
Q9D1D4	Tmed10	Transmembrane emp24 domain-containing protein 10	sp|Q9D1D4|TMEDA_MOUSE Transmembrane emp24 domain-containing protein 10 OS=Mus musculus OX=10090 GN=Tmed10 PE=1 SV=1	20.8855	20.8301	20.9291	21.0179	21.101	20.8864	20.7677	20.8424	20.8816	20.9231	0.0414988	0.635071	0.183895
Q9DCX2	Atp5pd	ATP synthase subunit d, mitochondrial	sp|Q9DCX2|ATP5H_MOUSE ATP synthase subunit d, mitochondrial OS=Mus musculus OX=10090 GN=Atp5pd PE=1 SV=3	21.0393	21.1601	21.1594	21.2117	21.0769	21.1355	21.2864	21.0948	21.1196	21.1611	0.0414698	0.513166	0.148639
Q8K019	Bclaf1	Bcl-2-associated transcription factor 1	sp|Q8K019|BCLF1_MOUSE Bcl-2-associated transcription factor 1 OS=Mus musculus OX=10090 GN=Bclaf1 PE=1 SV=2	21.3523	21.3648	21.3017	21.3286	21.4314	21.3613	21.4001	21.3838	21.3396	21.381	0.0414364	0.177574	0.0514523
P61514	Rpl37a	60S ribosomal protein L37a	sp|P61514|RL37A_MOUSE 60S ribosomal protein L37a OS=Mus musculus OX=10090 GN=Rpl37a PE=1 SV=2	17.6678	17.6132	17.523	17.5372	17.4686	17.6537	17.8327	17.7217	17.6013	17.6428	0.0414158	0.667386	0.193416
P60843	Eif4a1	Eukaryotic initiation factor 4A-I	sp|P60843|IF4A1_MOUSE Eukaryotic initiation factor 4A-I OS=Mus musculus OX=10090 GN=Eif4a1 PE=1 SV=1	23.6604	23.6604	23.6795	23.6873	23.7494	23.7023	23.7065	23.6952	23.6668	23.7082	0.0413861	0.0342329	0.00992408
Q9JK81	Myg1	UPF0160 protein MYG1, mitochondrial	sp|Q9JK81|MYG1_MOUSE MYG1 exonuclease OS=Mus musculus OX=10090 GN=Myg1 PE=1 SV=1	19.2898	19.3841	19.3931	19.3366	19.3058	19.3888	19.5484	19.4051	19.3557	19.3969	0.041271	0.522464	0.15164
Q61624	Znf148	Zinc finger protein 148	sp|Q61624|ZN148_MOUSE Zinc finger protein 148 OS=Mus musculus OX=10090 GN=Znf148 PE=1 SV=2	15.8213	15.7469	15.6808	15.6629	15.82	15.7349	15.8629	15.8737	15.7497	15.7909	0.0412312	0.526329	0.152823
Q80TP3	Ubr5	E3 ubiquitin-protein ligase UBR5	sp|Q80TP3|UBR5_MOUSE E3 ubiquitin-protein ligase UBR5 OS=Mus musculus OX=10090 GN=Ubr5 PE=1 SV=2	16.9037	16.8003	17.0376	16.8476	17.0058	16.9915	16.9858	16.9442	16.9139	16.955	0.0411098	0.538914	0.156671
P47738	Aldh2	Aldehyde dehydrogenase, mitochondrial	sp|P47738|ALDH2_MOUSE Aldehyde dehydrogenase, mitochondrial OS=Mus musculus OX=10090 GN=Aldh2 PE=1 SV=1	17.4992	16.8327	17.5855	16.8637	18.4869	17.3742	16.8252	17.1845	17.3058	17.3469	0.0410979	0.928521	0.269969
Q9CW03	Smc3	Structural maintenance of chromosomes protein 3	sp|Q9CW03|SMC3_MOUSE Structural maintenance of chromosomes protein 3 OS=Mus musculus OX=10090 GN=Smc3 PE=1 SV=2	22.2652	22.1992	22.1644	22.3575	22.3924	22.1964	22.1263	22.1808	22.2096	22.2507	0.0410759	0.594257	0.17282
Q9CWR2	Smyd3	Histone-lysine N-methyltransferase SMYD3	sp|Q9CWR2|SMYD3_MOUSE Histone-lysine N-methyltransferase SMYD3 OS=Mus musculus OX=10090 GN=Smyd3 PE=2 SV=1	14.6607	14.6675	14.6658	14.9682	14.7802	14.7132	14.4698	14.5968	14.6647	14.7057	0.0409806	0.727825	0.211869
Q67FY2	Bcl9l	B-cell CLL/lymphoma 9-like protein	sp|Q67FY2|BCL9L_MOUSE B-cell CLL/lymphoma 9-like protein OS=Mus musculus OX=10090 GN=Bcl9l PE=1 SV=1	17.1326	17.1172	17.0372	17.0908	17.1974	17.0284	17.2005	17.1661	17.0957	17.1366	0.040969	0.440566	0.128263
Q8CDA1	Inpp5f	Phosphatidylinositide phosphatase SAC2	sp|Q8CDA1|SAC2_MOUSE Phosphatidylinositide phosphatase SAC2 OS=Mus musculus OX=10090 GN=Inpp5f PE=1 SV=1	15.0644	15.1623	14.9902	15.0459	15.2059	15.0359	15.1262	15.1525	15.0723	15.1133	0.0409528	0.494709	0.14405
Q8R1A4	Dock7	Dedicator of cytokinesis protein 7	sp|Q8R1A4|DOCK7_MOUSE Dedicator of cytokinesis protein 7 OS=Mus musculus OX=10090 GN=Dock7 PE=1 SV=3	18.8714	18.8532	18.9444	18.8477	19.0276	18.9649	18.9277	18.8849	18.8897	18.9306	0.0409086	0.411755	0.119949
Q99KP6	Prpf19	Pre-mRNA-processing factor 19	sp|Q99KP6|PRP19_MOUSE Pre-mRNA-processing factor 19 OS=Mus musculus OX=10090 GN=Prpf19 PE=1 SV=1	22.088	22.1455	22.06	22.1449	22.2095	22.1204	22.1267	22.0918	22.0978	22.1386	0.0408209	0.249295	0.0726874
Q9CZ15	Gins1	DNA replication complex GINS protein PSF1	sp|Q9CZ15|PSF1_MOUSE DNA replication complex GINS protein PSF1 OS=Mus musculus OX=10090 GN=Gins1 PE=1 SV=1	17.6724	17.7482	17.6139	17.6018	17.9625	17.7184	17.6602	17.6521	17.6782	17.719	0.0408102	0.66429	0.193709
Q9CPR8	Nsmce3	Melanoma-associated antigen G1	sp|Q9CPR8|NSE3_MOUSE Non-structural maintenance of chromosomes element 3 homolog OS=Mus musculus OX=10090 GN=Nsmce3 PE=1 SV=1	17.6201	17.6322	17.5614	17.6187	17.773	17.6292	17.6194	17.5865	17.6046	17.6454	0.04079	0.41374	0.120673
Q9CZN8	Qrsl1	Glutamyl-tRNA(Gln) amidotransferase subunit A, mitochondrial	sp|Q9CZN8|GATA_MOUSE Glutamyl-tRNA(Gln) amidotransferase subunit A, mitochondrial OS=Mus musculus OX=10090 GN=Qrsl1 PE=1 SV=1	16.6655	16.55	16.5155	16.7168	16.5869	16.6047	16.6095	16.5702	16.577	16.6176	0.0406462	0.427041	0.124734
Q8QZT1	Acat1	Acetyl-CoA acetyltransferase, mitochondrial	sp|Q8QZT1|THIL_MOUSE Acetyl-CoA acetyltransferase, mitochondrial OS=Mus musculus OX=10090 GN=Acat1 PE=1 SV=1	22.4354	22.2205	22.3896	22.405	22.6087	22.3029	22.2985	22.3304	22.3485	22.3891	0.0406303	0.670956	0.196011
Q9R0I7	Ylpm1	YLP motif-containing protein 1	sp|Q9R0I7|YLPM1_MOUSE YLP motif-containing protein 1 OS=Mus musculus OX=10090 GN=Ylpm1 PE=2 SV=2	18.925	18.797	18.8491	18.8725	18.9244	18.9234	18.8778	18.8898	18.857	18.8976	0.0405646	0.23737	0.0693908
Q91VE6	Nifk	MKI67 FHA domain-interacting nucleolar phosphoprotein	sp|Q91VE6|MK67I_MOUSE MKI67 FHA domain-interacting nucleolar phosphoprotein OS=Mus musculus OX=10090 GN=Nifk PE=1 SV=1	15.8931	15.9263	15.8158	15.9149	15.907	16.083	15.8503	15.8395	15.8784	15.919	0.0405498	0.543036	0.15877
Q8R4N0	Clybl	Citrate lyase subunit beta-like protein, mitochondrial	sp|Q8R4N0|CLYBL_MOUSE Citramalyl-CoA lyase, mitochondrial OS=Mus musculus OX=10090 GN=Clybl PE=1 SV=2	19.6528	19.4889	19.6058	19.7811	19.8755	19.4741	19.4497	19.5346	19.5825	19.623	0.0405035	0.747989	0.218796
Q9CQJ2	Pih1d1	PIH1 domain-containing protein 1	sp|Q9CQJ2|PIHD1_MOUSE PIH1 domain-containing protein 1 OS=Mus musculus OX=10090 GN=Pih1d1 PE=1 SV=1	14.9621	14.9982	14.9685	14.8027	15.1099	15.094	14.9721	15.1044	14.9763	15.0166	0.0403624	0.6293	0.184342
Q8VDG3	Parn	Poly(A)-specific ribonuclease PARN	sp|Q8VDG3|PARN_MOUSE Poly(A)-specific ribonuclease PARN OS=Mus musculus OX=10090 GN=Parn PE=1 SV=1	19.7591	19.7632	19.7054	19.7653	19.8947	19.7707	19.7566	19.7271	19.7426	19.7829	0.0403322	0.362529	0.106229
O55135	Eif6	Eukaryotic translation initiation factor 6	sp|O55135|IF6_MOUSE Eukaryotic translation initiation factor 6 OS=Mus musculus OX=10090 GN=Eif6 PE=1 SV=2	17.898	17.9657	17.7611	17.8361	17.9746	17.8642	17.9947	17.9065	17.8749	17.9152	0.0403023	0.526821	0.154416
Q9CPV7	Zdhhc6	Palmitoyltransferase ZDHHC6	sp|Q9CPV7|ZDHC6_MOUSE Palmitoyltransferase ZDHHC6 OS=Mus musculus OX=10090 GN=Zdhhc6 PE=1 SV=1	15.6213	15.5075	15.5999	15.798	15.6904	15.6051	15.4374	15.5515	15.5762	15.6165	0.0402825	0.65399	0.191729
Q8BP71	Rbfox2	RNA binding protein fox-1 homolog 2;RNA binding protein fox-1 homolog 1	sp|Q8BP71|RFOX2_MOUSE RNA binding protein fox-1 homolog 2 OS=Mus musculus OX=10090 GN=Rbfox2 PE=1 SV=2;sp|Q9JJ43|RFOX1_MOUSE RNA binding protein fox-1 homolog 1 OS=Mus musculus OX=10090 GN=Rbfox1 PE=1 SV=3	16.793	16.7692	16.7091	16.8486	16.8018	16.726	16.8761	16.7339	16.7571	16.7973	0.0401969	0.395378	0.116013
P43136	Nr2f6	Nuclear receptor subfamily 2 group F member 6	sp|P43136|NR2F6_MOUSE Nuclear receptor subfamily 2 group F member 6 OS=Mus musculus OX=10090 GN=Nr2f6 PE=1 SV=2	15.9313	15.7106	15.8629	15.768	16.0062	15.8449	16.0171	15.7392	15.8349	15.8751	0.040153	0.675387	0.198262
Q9CWS4	Ints11	Integrator complex subunit 11	sp|Q9CWS4|INT11_MOUSE Integrator complex subunit 11 OS=Mus musculus OX=10090 GN=Ints11 PE=1 SV=1	16.7567	16.7312	16.7021	16.7689	16.8815	16.8079	16.7179	16.6747	16.73	16.7702	0.0401498	0.445044	0.130648
Q80V03	Adck5	Uncharacterized aarF domain-containing protein kinase 5	sp|Q80V03|ADCK5_MOUSE Uncharacterized aarF domain-containing protein kinase 5 OS=Mus musculus OX=10090 GN=Adck5 PE=2 SV=2	16.1811	16.2979	16.3421	16.2903	16.2345	16.2391	16.5345	16.2705	16.2737	16.3138	0.0400837	0.644836	0.189427
Q9D0J4	Arl2	ADP-ribosylation factor-like protein 2	sp|Q9D0J4|ARL2_MOUSE ADP-ribosylation factor-like protein 2 OS=Mus musculus OX=10090 GN=Arl2 PE=1 SV=1	16.6112	16.6712	16.5791	16.7111	16.7783	16.5206	16.6891	16.6037	16.6205	16.6606	0.0400513	0.547531	0.160895
P30416	Fkbp4	Peptidyl-prolyl cis-trans isomerase FKBP4;Peptidyl-prolyl cis-trans isomerase FKBP4, N-terminally processed	sp|P30416|FKBP4_MOUSE Peptidyl-prolyl cis-trans isomerase FKBP4 OS=Mus musculus OX=10090 GN=Fkbp4 PE=1 SV=5	22.5485	22.5832	22.5101	22.5496	22.7472	22.5964	22.5333	22.5101	22.5473	22.5873	0.0400456	0.519795	0.152754
P09632	Hoxb8	Homeobox protein Hox-B8	sp|P09632|HXB8_MOUSE Homeobox protein Hox-B8 OS=Mus musculus OX=10090 GN=Hoxb8 PE=1 SV=2	16.4887	16.2738	16.4143	16.3372	16.6659	16.4306	16.3882	16.3395	16.3923	16.4323	0.0400106	0.683117	0.20082
Q9WUK2	Eif4h	Eukaryotic translation initiation factor 4H	sp|Q9WUK2|IF4H_MOUSE Eukaryotic translation initiation factor 4H OS=Mus musculus OX=10090 GN=Eif4h PE=1 SV=3	20.3758	20.3292	20.4374	20.5182	20.7135	20.3316	20.271	20.2699	20.3808	20.4208	0.0400086	0.744238	0.218793
Q80WQ9	Zbed4	Zinc finger BED domain-containing protein 4	sp|Q80WQ9|ZBED4_MOUSE Zinc finger BED domain-containing protein 4 OS=Mus musculus OX=10090 GN=Zbed4 PE=2 SV=1	18.9118	18.831	18.7893	18.7964	18.7949	18.8549	18.9671	19.0069	18.844	18.884	0.0400062	0.555512	0.163315
Q91XI1	Dus3l	tRNA-dihydrouridine(47) synthase [NAD(P)(+)]-like	sp|Q91XI1|DUS3L_MOUSE tRNA-dihydrouridine(47) synthase [NAD(P)(+)]-like OS=Mus musculus OX=10090 GN=Dus3l PE=1 SV=1	16.8331	16.8391	16.9007	16.951	16.855	16.8858	16.8884	16.9073	16.8576	16.8975	0.0399019	0.180172	0.0530246
D4AFX7	Dnajc13		tr|D4AFX7|D4AFX7_MOUSE DnaJ heat shock protein family (Hsp40) member C13 OS=Mus musculus OX=10090 GN=Dnajc13 PE=1 SV=1	18.1118	17.8879	18.0031	17.9608	18.3083	17.9616	17.9441	18.0295	18.0009	18.0408	0.0398961	0.711256	0.209335
Q9Z2D1	Mtmr2	Myotubularin-related protein 2	sp|Q9Z2D1|MTMR2_MOUSE Myotubularin-related protein 2 OS=Mus musculus OX=10090 GN=Mtmr2 PE=1 SV=3	15.2859	15.3873	15.2316	15.0605	15.5396	15.2932	15.5345	15.2787	15.3016	15.3413	0.0396593	0.760786	0.224449
Q9JKY0	Cnot9	Cell differentiation protein RCD1 homolog	sp|Q9JKY0|CNOT9_MOUSE CCR4-NOT transcription complex subunit 9 OS=Mus musculus OX=10090 GN=Cnot9 PE=1 SV=1	15.8891	15.8918	15.8095	15.8568	15.8178	15.9164	15.9864	15.9382	15.8635	15.9031	0.0396424	0.40595	0.119785
O54774	Ap3d1	AP-3 complex subunit delta-1	sp|O54774|AP3D1_MOUSE AP-3 complex subunit delta-1 OS=Mus musculus OX=10090 GN=Ap3d1 PE=1 SV=1	19.8003	19.6856	19.8595	19.8402	19.7468	19.8624	19.8772	19.7801	19.7818	19.8213	0.0395258	0.458841	0.135551
Q922H1	Prmt3	Protein arginine N-methyltransferase 3	sp|Q922H1|ANM3_MOUSE Protein arginine N-methyltransferase 3 OS=Mus musculus OX=10090 GN=Prmt3 PE=1 SV=2	15.4687	15.2567	15.5812	15.5173	15.4791	15.414	15.4709	15.494	15.4356	15.4751	0.0395064	0.608555	0.179815
Q8C7Q4	Rbm4	RNA-binding protein 4;RNA-binding protein 4B	sp|Q8C7Q4|RBM4_MOUSE RNA-binding protein 4 OS=Mus musculus OX=10090 GN=Rbm4 PE=1 SV=1;sp|Q8VE92|RBM4B_MOUSE RNA-binding protein 4B OS=Mus musculus OX=10090 GN=Rbm4b PE=1 SV=1	17.6527	17.5832	17.5865	17.704	17.727	17.681	17.5359	17.5869	17.6075	17.6469	0.0394417	0.472808	0.139796
Q61001	Lama5	Laminin subunit alpha-5	sp|Q61001|LAMA5_MOUSE Laminin subunit alpha-5 OS=Mus musculus OX=10090 GN=Lama5 PE=1 SV=4	16.5328	16.6157	16.6454	16.593	16.8716	16.4035	16.6376	16.6808	16.598	16.6373	0.0393501	0.716594	0.212072
Q3UA37	Qrich1	Glutamine-rich protein 1	sp|Q3UA37|QRIC1_MOUSE Transcriptional regulator QRICH1 OS=Mus musculus OX=10090 GN=Qrich1 PE=1 SV=1	14.0172	13.6819	14.3124	14.0397	13.9646	14.1693	13.9896	14.0527	14.0039	14.0432	0.0393116	0.78994	0.233869
Q8CHT0	Aldh4a1	Delta-1-pyrroline-5-carboxylate dehydrogenase, mitochondrial	sp|Q8CHT0|AL4A1_MOUSE Delta-1-pyrroline-5-carboxylate dehydrogenase, mitochondrial OS=Mus musculus OX=10090 GN=Aldh4a1 PE=1 SV=3	16.3769	16.0272	16.2513	16.3262	16.0299	16.1739	16.5035	16.2551	16.2184	16.2577	0.0392837	0.770783	0.228261
Q9CQL7	Mrfap1	MORF4 family-associated protein 1	sp|Q9CQL7|MOFA1_MOUSE MORF4 family-associated protein 1 OS=Mus musculus OX=10090 GN=Mrfap1 PE=1 SV=1	16.1574	16.3213	16.0735	16.1627	16.3729	16.2257	16.1493	16.2059	16.1841	16.2233	0.0392026	0.620752	0.183981
Q8BQY8	Hus1	Checkpoint protein HUS1	sp|Q8BQY8|HUS1_MOUSE Checkpoint protein HUS1 OS=Mus musculus OX=10090 GN=Hus1 PE=2 SV=1	15.1539	15.5146	15.3458	15.3256	15.4557	15.2035	15.5979	15.3038	15.3381	15.3773	0.0391868	0.75231	0.223008
A0A338P7C9	Tmem181a		tr|A0A338P7C9|A0A338P7C9_MOUSE Transmembrane protein 181A OS=Mus musculus OX=10090 GN=Tmem181a PE=1 SV=1	16.565	16.1048	16.2925	16.3812	16.34	16.4683	16.2609	16.3491	16.3208	16.3599	0.039166	0.727712	0.215762
P28658	Atxn10	Ataxin-10	sp|P28658|ATX10_MOUSE Ataxin-10 OS=Mus musculus OX=10090 GN=Atxn10 PE=1 SV=2	18.3837	18.4644	18.3926	18.4729	18.4864	18.4253	18.4264	18.452	18.4136	18.4526	0.0390643	0.165829	0.0492176
P49962	Srp9	Signal recognition particle 9 kDa protein	sp|P49962|SRP09_MOUSE Signal recognition particle 9 kDa protein OS=Mus musculus OX=10090 GN=Srp9 PE=1 SV=2	17.561	17.4187	17.3618	17.498	17.3292	17.5522	17.5539	17.4976	17.4472	17.4862	0.0390186	0.596792	0.177208
P49717	Mcm4	DNA replication licensing factor MCM4	sp|P49717|MCM4_MOUSE DNA replication licensing factor MCM4 OS=Mus musculus OX=10090 GN=Mcm4 PE=1 SV=1	22.9605	23.0796	22.9938	22.9185	23.2044	23.0378	23.0592	23.0311	23.0113	23.0502	0.0389248	0.577933	0.17177
Q61550	Rad21	Double-strand-break repair protein rad21 homolog	sp|Q61550|RAD21_MOUSE Double-strand-break repair protein rad21 homolog OS=Mus musculus OX=10090 GN=Rad21 PE=1 SV=3	18.9845	18.9152	18.965	19.0966	19.1003	19.0004	18.8837	18.8874	18.9549	18.9937	0.0387705	0.574292	0.170953
P62257	Ube2h	Ubiquitin-conjugating enzyme E2 H	sp|P62257|UBE2H_MOUSE Ubiquitin-conjugating enzyme E2 H OS=Mus musculus OX=10090 GN=Ube2h PE=1 SV=1	17.2906	17.4011	17.5889	17.5455	17.595	17.4507	17.3368	17.3999	17.4268	17.4656	0.0387535	0.679513	0.202309
P28704	Rxrb	Retinoic acid receptor RXR-beta	sp|P28704|RXRB_MOUSE Retinoic acid receptor RXR-beta OS=Mus musculus OX=10090 GN=Rxrb PE=1 SV=2	16.6975	16.7308	16.5897	16.6452	16.7809	16.7364	16.6574	16.7369	16.6727	16.7113	0.0386841	0.436965	0.130187
Q8BWU5	Osgep	Probable tRNA N6-adenosine threonylcarbamoyltransferase	sp|Q8BWU5|OSGEP_MOUSE Probable tRNA N6-adenosine threonylcarbamoyltransferase OS=Mus musculus OX=10090 GN=Osgep PE=1 SV=2	17.0454	17.1684	17.01	17.1305	17.0717	17.0912	17.1693	17.1033	17.0746	17.1132	0.0386384	0.389984	0.116243
P63166	Sumo1	Small ubiquitin-related modifier 1	sp|P63166|SUMO1_MOUSE Small ubiquitin-related modifier 1 OS=Mus musculus OX=10090 GN=Sumo1 PE=1 SV=1	17.6156	17.526	17.6084	17.6703	17.6777	17.5909	17.5761	17.5949	17.5833	17.622	0.0386327	0.318885	0.0950559
Q921E6	Eed	Polycomb protein EED	sp|Q921E6|EED_MOUSE Polycomb protein EED OS=Mus musculus OX=10090 GN=Eed PE=1 SV=1	14.8317	14.8101	14.6034	14.6699	15.0159	14.6197	14.7013	14.9283	14.7484	14.787	0.0386273	0.751844	0.224128
P17225	Ptbp1	Polypyrimidine tract-binding protein 1	sp|P17225|PTBP1_MOUSE Polypyrimidine tract-binding protein 1 OS=Mus musculus OX=10090 GN=Ptbp1 PE=1 SV=2	20.6431	20.5897	20.517	20.5868	20.6929	20.5928	20.6216	20.6151	20.5832	20.6218	0.0385822	0.33398	0.099606
Q3UFB2	Znhit6	Box C/D snoRNA protein 1	sp|Q3UFB2|BCD1_MOUSE Box C/D snoRNA protein 1 OS=Mus musculus OX=10090 GN=Znhit6 PE=1 SV=2	16.5295	16.4551	16.4683	16.5869	16.5636	16.5331	16.3926	16.5381	16.4843	16.5229	0.0385779	0.454505	0.135557
Q99LC3	Ndufa10	NADH dehydrogenase [ubiquinone] 1 alpha subcomplex subunit 10, mitochondrial	sp|Q99LC3|NDUAA_MOUSE NADH dehydrogenase [ubiquinone] 1 alpha subcomplex subunit 10, mitochondrial OS=Mus musculus OX=10090 GN=Ndufa10 PE=1 SV=1	18.6034	18.5658	18.6996	18.7764	18.5748	18.5836	18.8247	18.5479	18.623	18.6615	0.0385257	0.655576	0.195629
Q8K0V4	Cnot3	CCR4-NOT transcription complex subunit 3	sp|Q8K0V4|CNOT3_MOUSE CCR4-NOT transcription complex subunit 3 OS=Mus musculus OX=10090 GN=Cnot3 PE=1 SV=1	17.3579	17.3541	17.2689	17.3204	17.3101	17.3095	17.4744	17.4132	17.327	17.3655	0.038516	0.465124	0.13881
P14404	Mecom	MDS1 and EVI1 complex locus protein EVI1	sp|P14404|MECOM_MOUSE Histone-lysine N-methyltransferase MECOM OS=Mus musculus OX=10090 GN=Mecom PE=1 SV=2	18.1444	18.212	18.1757	18.0823	18.4181	18.1947	18.1965	18.1874	18.1774	18.2158	0.0384636	0.624682	0.186527
Q5SQF8	Sap30l	Histone deacetylase complex subunit SAP30L	sp|Q5SQF8|SP30L_MOUSE Histone deacetylase complex subunit SAP30L OS=Mus musculus OX=10090 GN=Sap30l PE=1 SV=1	15.5021	15.2188	15.3776	15.5561	15.3822	15.3431	15.419	15.3227	15.3662	15.4046	0.0384143	0.653512	0.195232
Q9EQH3	Vps35	Vacuolar protein sorting-associated protein 35	sp|Q9EQH3|VPS35_MOUSE Vacuolar protein sorting-associated protein 35 OS=Mus musculus OX=10090 GN=Vps35 PE=1 SV=1	19.8212	19.7222	19.8468	19.7295	19.9256	19.7818	19.9118	19.8267	19.7967	19.8351	0.0383722	0.527248	0.157578
P15864	H1-2	Histone H1.2	sp|P15864|H12_MOUSE Histone H1.2 OS=Mus musculus OX=10090 GN=H1-2 PE=1 SV=2	25.4755	25.4803	25.3355	25.3193	25.396	25.5392	25.5918	25.4977	25.4304	25.4688	0.0383594	0.623981	0.186512
Q9D6R2	Idh3a	Isocitrate dehydrogenase [NAD] subunit alpha, mitochondrial	sp|Q9D6R2|IDH3A_MOUSE Isocitrate dehydrogenase [NAD] subunit alpha, mitochondrial OS=Mus musculus OX=10090 GN=Idh3a PE=1 SV=1	21.6774	21.5632	21.5405	21.6854	21.8408	21.5497	21.5822	21.502	21.5937	21.632	0.0382894	0.672063	0.201025
P14115	Rpl27a	60S ribosomal protein L27a	sp|P14115|RL27A_MOUSE 60S ribosomal protein L27a OS=Mus musculus OX=10090 GN=Rpl27a PE=1 SV=5	21.5356	21.5556	21.4782	21.4692	21.523	21.5999	21.5892	21.6256	21.5231	21.5614	0.0382695	0.394313	0.117969
Q9D2W0	Fxyd4	FXYD domain-containing ion transport regulator 4	sp|Q9D2W0|FXYD4_MOUSE FXYD domain-containing ion transport regulator 4 OS=Mus musculus OX=10090 GN=Fxyd4 PE=3 SV=1	14.4074	14.3116	14.3744	14.2244	14.4878	14.4068	14.5646	14.33	14.3645	14.4027	0.0382261	0.656767	0.196574
Q9R1R2	Trim3	Tripartite motif-containing protein 3	sp|Q9R1R2|TRIM3_MOUSE Tripartite motif-containing protein 3 OS=Mus musculus OX=10090 GN=Trim3 PE=1 SV=1	14.8307	14.3558	14.9456	14.8919	14.8073	14.7428	14.5916	14.7109	14.7107	14.7489	0.0382092	0.804602	0.240863
P52431	Pold1	DNA polymerase delta catalytic subunit	sp|P52431|DPOD1_MOUSE DNA polymerase delta catalytic subunit OS=Mus musculus OX=10090 GN=Pold1 PE=1 SV=2	19.339	19.3246	19.2871	19.2943	19.481	19.345	19.2855	19.3695	19.3169	19.355	0.0381537	0.458736	0.137402
Q9D4J7	Phf6	PHD finger protein 6	sp|Q9D4J7|PHF6_MOUSE PHD finger protein 6 OS=Mus musculus OX=10090 GN=Phf6 PE=1 SV=1	15.338	15.4681	15.2757	15.2034	15.6269	15.5105	15.3795	15.2724	15.3606	15.3986	0.0379612	0.743741	0.223197
Q7TQ95	Lnpk	Protein lunapark	sp|Q7TQ95|LNP_MOUSE Endoplasmic reticulum junction formation protein lunapark OS=Mus musculus OX=10090 GN=Lnpk PE=1 SV=1	16.5994	16.5551	16.5396	16.6957	16.6048	16.6318	16.5356	16.5445	16.5647	16.6025	0.0378119	0.396821	0.119264
Q9CSN1	Snw1	SNW domain-containing protein 1	sp|Q9CSN1|SNW1_MOUSE SNW domain-containing protein 1 OS=Mus musculus OX=10090 GN=Snw1 PE=1 SV=3	20.4922	20.5145	20.4632	20.481	20.6058	20.4624	20.5667	20.5225	20.4899	20.5277	0.0377503	0.347126	0.104393
Q62511	Zfp91	E3 ubiquitin-protein ligase ZFP91	sp|Q62511|ZFP91_MOUSE E3 ubiquitin-protein ligase ZFP91 OS=Mus musculus OX=10090 GN=Zfp91 PE=1 SV=3	17.9688	17.9028	17.9937	18.2369	17.9765	17.9637	17.8772	17.9097	17.9551	17.9928	0.0376912	0.680407	0.204743
P97310	Mcm2	DNA replication licensing factor MCM2	sp|P97310|MCM2_MOUSE DNA replication licensing factor MCM2 OS=Mus musculus OX=10090 GN=Mcm2 PE=1 SV=3	21.813	21.9408	21.9091	21.8864	22.087	21.9474	21.8374	21.8684	21.8876	21.9253	0.037665	0.584997	0.176079
Q9CXG3	Ppil4	Peptidyl-prolyl cis-trans isomerase-like 4	sp|Q9CXG3|PPIL4_MOUSE Peptidyl-prolyl cis-trans isomerase-like 4 OS=Mus musculus OX=10090 GN=Ppil4 PE=1 SV=2	19.3351	19.2686	19.2805	19.2767	19.4262	19.3404	19.2855	19.3331	19.2947	19.3324	0.037663	0.365962	0.110153
Q9QZE5	Copg1	Coatomer subunit gamma-1	sp|Q9QZE5|COPG1_MOUSE Coatomer subunit gamma-1 OS=Mus musculus OX=10090 GN=Copg1 PE=1 SV=1	19.6114	19.6203	19.6178	19.6115	19.7317	19.6376	19.6864	19.6033	19.6165	19.6541	0.0376004	0.28948	0.0871871
Q6P5F9	Xpo1	Exportin-1	sp|Q6P5F9|XPO1_MOUSE Exportin-1 OS=Mus musculus OX=10090 GN=Xpo1 PE=1 SV=1	20.2457	20.1552	20.098	20.2564	20.2198	20.1858	20.2119	20.1451	20.1663	20.2038	0.0374754	0.384343	0.115903
Q9D2R6	Coa3	Cytochrome c oxidase assembly factor 3 homolog, mitochondrial	sp|Q9D2R6|COA3_MOUSE Cytochrome c oxidase assembly factor 3 homolog, mitochondrial OS=Mus musculus OX=10090 GN=Coa3 PE=1 SV=1	14.4947	14.6728	14.5605	14.6465	14.7917	14.5133	14.5056	14.6101	14.576	14.6135	0.0374461	0.653422	0.197104
Q6P9R2	Oxsr1	Serine/threonine-protein kinase OSR1	sp|Q6P9R2|OXSR1_MOUSE Serine/threonine-protein kinase OSR1 OS=Mus musculus OX=10090 GN=Oxsr1 PE=1 SV=1	18.4811	18.568	18.5275	18.4937	18.7654	18.4876	18.5655	18.5028	18.5256	18.563	0.0374296	0.623352	0.188065
O54950	Prkag1	5-AMP-activated protein kinase subunit gamma-1	sp|O54950|AAKG1_MOUSE 5-AMP-activated protein kinase subunit gamma-1 OS=Mus musculus OX=10090 GN=Prkag1 PE=1 SV=2	19.6765	19.7702	19.6665	19.7238	19.6881	19.7059	19.8403	19.7509	19.7044	19.7418	0.0373963	0.418142	0.126195
P52480	Pkm	Pyruvate kinase PKM	sp|P52480|KPYM_MOUSE Pyruvate kinase PKM OS=Mus musculus OX=10090 GN=Pkm PE=1 SV=4	26.2577	26.031	26.187	26.2233	26.213	26.1104	26.1948	26.2376	26.1586	26.1958	0.0372556	0.54004	0.163212
Q9CWU9	Nup37	Nucleoporin Nup37	sp|Q9CWU9|NUP37_MOUSE Nucleoporin Nup37 OS=Mus musculus OX=10090 GN=Nup37 PE=1 SV=2	18.3692	18.3137	18.3105	18.2885	18.4344	18.3397	18.4184	18.3608	18.3311	18.3683	0.0371979	0.366319	0.110774
Q9CQH7	Btf3l4	Transcription factor BTF3 homolog 4	sp|Q9CQH7|BT3L4_MOUSE Transcription factor BTF3 homolog 4 OS=Mus musculus OX=10090 GN=Btf3l4 PE=1 SV=1	21.0792	21.0062	20.9227	20.9723	21.1008	21.0944	20.9842	21.0477	21.0027	21.0399	0.0371585	0.474372	0.143505
Q3UQN2	Fcho2	F-BAR domain only protein 2	sp|Q3UQN2|FCHO2_MOUSE F-BAR domain only protein 2 OS=Mus musculus OX=10090 GN=Fcho2 PE=1 SV=1	17.4741	17.3382	17.4635	17.4188	17.382	17.4314	17.5394	17.5406	17.4253	17.4624	0.0371447	0.517203	0.156483
P00375	Dhfr	Dihydrofolate reductase	sp|P00375|DYR_MOUSE Dihydrofolate reductase OS=Mus musculus OX=10090 GN=Dhfr PE=1 SV=3	18.8711	19.0527	18.7728	18.7636	19.0139	18.9579	18.9989	18.9455	18.8989	18.936	0.0370722	0.676797	0.204918
P62748	Hpcal1	Hippocalcin-like protein 1;Neuron-specific calcium-binding protein hippocalcin	sp|P62748|HPCL1_MOUSE Hippocalcin-like protein 1 OS=Mus musculus OX=10090 GN=Hpcal1 PE=1 SV=2;sp|P84075|HPCA_MOUSE Neuron-specific calcium-binding protein hippocalcin OS=Mus musculus OX=10090 GN=Hpca PE=1 SV=2	20.9414	20.8969	20.9587	20.9359	21.075	20.8189	21.0927	20.9241	20.9323	20.9693	0.0369828	0.613339	0.185869
O70494	Sp3	Transcription factor Sp3	sp|O70494|SP3_MOUSE Transcription factor Sp3 OS=Mus musculus OX=10090 GN=Sp3 PE=1 SV=2	16.2266	16.2133	16.2464	16.3766	16.3106	16.2576	16.152	16.232	16.2288	16.2658	0.0369783	0.49389	0.149678
Q6A068	Cdc5l	Cell division cycle 5-like protein	sp|Q6A068|CDC5L_MOUSE Cell division cycle 5-like protein OS=Mus musculus OX=10090 GN=Cdc5l PE=1 SV=2;tr|A0A1W2P7S8|A0A1W2P7S8_MOUSE Predicted gene, 32717 OS=Mus musculus OX=10090 GN=Gm32717 PE=1 SV=1;tr|A0A1W2P855|A0A1W2P855_MOUSE Predicted gene 9046 OS=Mu	20.5767	20.6051	20.5829	20.6606	20.7375	20.5764	20.5926	20.5587	20.5882	20.6252	0.0369497	0.437183	0.13253
Q9JM14	Nt5c	5(3)-deoxyribonucleotidase, cytosolic type	sp|Q9JM14|NT5C_MOUSE 5(3)-deoxyribonucleotidase, cytosolic type OS=Mus musculus OX=10090 GN=Nt5c PE=1 SV=1	18.6173	18.7453	18.7042	18.7686	18.7239	18.6799	18.7468	18.7101	18.6889	18.7259	0.0369385	0.321849	0.0975777
Q3TLI0	Trappc10	Trafficking protein particle complex subunit 10	sp|Q3TLI0|TPC10_MOUSE Trafficking protein particle complex subunit 10 OS=Mus musculus OX=10090 GN=Trappc10 PE=1 SV=3	15.5981	15.486	15.8531	15.6471	15.8264	15.7614	15.507	15.6714	15.6457	15.6827	0.0369288	0.742856	0.22524
P61161	Actr2	Actin-related protein 2	sp|P61161|ARP2_MOUSE Actin-related protein 2 OS=Mus musculus OX=10090 GN=Actr2 PE=1 SV=1	19.121	19.0485	19.1449	19.1157	19.1448	19.0883	19.2251	19.1339	19.1048	19.1416	0.0367733	0.361323	0.109726
Q8BHT6	B3glct	Beta-1,3-glucosyltransferase	sp|Q8BHT6|B3GLT_MOUSE Beta-1,3-glucosyltransferase OS=Mus musculus OX=10090 GN=B3glct PE=1 SV=3	12.5538	12.8886	13.2165	12.8611	12.7941	12.9439	12.9815	13.0348	12.8863	12.9231	0.0367579	0.815727	0.247756
Q9CR67	Tmem33	Transmembrane protein 33	sp|Q9CR67|TMM33_MOUSE Transmembrane protein 33 OS=Mus musculus OX=10090 GN=Tmem33 PE=1 SV=1	16.9881	16.8482	16.9537	17.1498	17.2325	16.8706	16.8115	16.7687	16.93	16.9666	0.0366102	0.78613	0.239117
Q8N7N5	Dcaf8	DDB1- and CUL4-associated factor 8	sp|Q8N7N5|DCAF8_MOUSE DDB1- and CUL4-associated factor 8 OS=Mus musculus OX=10090 GN=Dcaf8 PE=1 SV=1	18.1533	18.0995	18.1225	18.0847	18.268	18.0799	18.2396	18.1362	18.1251	18.1617	0.0365897	0.518864	0.157855
P31324	Prkar2b	cAMP-dependent protein kinase type II-beta regulatory subunit	sp|P31324|KAP3_MOUSE cAMP-dependent protein kinase type II-beta regulatory subunit OS=Mus musculus OX=10090 GN=Prkar2b PE=1 SV=3	20.1459	19.9768	20.1897	20.1432	20.1198	20.1535	20.1432	20.1434	20.1042	20.1406	0.0364646	0.476188	0.145051
Q9CXL3	#N/A	Uncharacterized protein C7orf50 homolog	sp|Q9CXL3|CG050_MOUSE Uncharacterized protein C7orf50 homolog OS=Mus musculus OX=10090 PE=1 SV=3	18.1541	17.9811	18.0756	18.1492	18.2594	18.0597	17.9966	18.0686	18.0703	18.1067	0.0364379	0.623743	0.190048
Q9CS00	Cactin	Cactin	sp|Q9CS00|CATIN_MOUSE Cactin OS=Mus musculus OX=10090 GN=Cactin PE=1 SV=2	17.4541	17.6133	17.4976	17.4896	17.6367	17.4913	17.6023	17.5704	17.5217	17.5581	0.0364064	0.513653	0.156554
Q924K8	Mta3	Metastasis-associated protein MTA3	sp|Q924K8|MTA3_MOUSE Metastasis-associated protein MTA3 OS=Mus musculus OX=10090 GN=Mta3 PE=1 SV=1	18.4183	18.5364	18.394	18.452	18.5311	18.4611	18.5516	18.4338	18.4496	18.4859	0.0363596	0.446605	0.136182
Q9Z183	Padi4	Protein-arginine deiminase type-4	sp|Q9Z183|PADI4_MOUSE Protein-arginine deiminase type-4 OS=Mus musculus OX=10090 GN=Padi4 PE=1 SV=3	15.6087	15.4647	15.2594	15.4	16.154	15.049	15.5442	15.2556	15.4442	15.4806	0.0363371	0.893562	0.272532
Q8R4H9	Slc30a5	Zinc transporter 5	sp|Q8R4H9|ZNT5_MOUSE Zinc transporter 5 OS=Mus musculus OX=10090 GN=Slc30a5 PE=1 SV=1	15.2578	15.3067	15.1991	15.5457	15.2637	15.3016	15.1994	15.1436	15.2545	15.2908	0.0363298	0.7155	0.21824
Q7TNC4	Luc7l2	Putative RNA-binding protein Luc7-like 2	sp|Q7TNC4|LC7L2_MOUSE Putative RNA-binding protein Luc7-like 2 OS=Mus musculus OX=10090 GN=Luc7l2 PE=1 SV=1	21.2347	21.2621	21.0946	21.214	21.5196	21.1981	21.0847	21.1505	21.1971	21.2334	0.0362334	0.746292	0.22785
Q8R418	Dicer1	Endoribonuclease Dicer	sp|Q8R418|DICER_MOUSE Endoribonuclease Dicer OS=Mus musculus OX=10090 GN=Dicer1 PE=1 SV=3	15.9002	15.8211	15.8057	15.8855	15.7505	15.8836	15.9735	15.8995	15.8423	15.8785	0.036194	0.516718	0.15782
Q60949	Tbc1d1	TBC1 domain family member 1	sp|Q60949|TBCD1_MOUSE TBC1 domain family member 1 OS=Mus musculus OX=10090 GN=Tbc1d1 PE=1 SV=3	18.4233	18.3575	18.3793	18.3828	18.618	18.4052	18.3577	18.3506	18.3867	18.4229	0.0361784	0.612718	0.18717
Q80U38	Khnyn	Protein KHNYN	sp|Q80U38|KHNYN_MOUSE Protein KHNYN OS=Mus musculus OX=10090 GN=Khnyn PE=2 SV=2	15.9596	15.8928	16.0518	16.0179	15.9402	16.1397	15.8989	16.0241	15.968	16.0042	0.0361185	0.595955	0.182158
P62331	Arf6	ADP-ribosylation factor 6	sp|P62331|ARF6_MOUSE ADP-ribosylation factor 6 OS=Mus musculus OX=10090 GN=Arf6 PE=1 SV=2	19.6203	19.597	19.7659	19.7376	19.4775	19.6652	19.8995	19.7062	19.6611	19.6972	0.0361152	0.725936	0.221894
P52912	Tia1	Nucleolysin TIA-1	sp|P52912|TIA1_MOUSE Nucleolysin TIA-1 OS=Mus musculus OX=10090 GN=Tia1 PE=1 SV=1	16.8622	16.9235	16.8559	16.863	17.1052	16.8852	16.825	16.9047	16.8805	16.9166	0.03609	0.610367	0.186615
B1AUN2	Eif2b3		tr|B1AUN2|B1AUN2_MOUSE Eukaryotic translation initiation factor 2B, subunit 3 OS=Mus musculus OX=10090 GN=Eif2b3 PE=1 SV=1	15.8948	15.8669	15.9723	15.9522	15.9155	16.0312	15.9797	15.8582	15.9113	15.9474	0.0360251	0.456082	0.139533
Q8QZV7	IntS13	Protein asunder homolog	sp|Q8QZV7|INT13_MOUSE Integrator complex subunit 13 OS=Mus musculus OX=10090 GN=IntS13 PE=1 SV=2	16.7806	16.7898	16.7398	16.6769	16.8106	16.7831	16.9183	16.8412	16.7701	16.806	0.035976	0.528098	0.161644
Q925J9	Med1	Mediator of RNA polymerase II transcription subunit 1	sp|Q925J9|MED1_MOUSE Mediator of RNA polymerase II transcription subunit 1 OS=Mus musculus OX=10090 GN=Med1 PE=1 SV=2	13.0786	13.2704	13.024	13.206	13.2582	13.083	13.1739	13.0803	13.1243	13.1603	0.0359517	0.633672	0.194006
P11983	Tcp1	T-complex protein 1 subunit alpha	sp|P11983|TCPA_MOUSE T-complex protein 1 subunit alpha OS=Mus musculus OX=10090 GN=Tcp1 PE=1 SV=3	22.2969	22.3273	22.2615	22.3045	22.2307	22.3613	22.4071	22.3523	22.2952	22.3312	0.0359361	0.427866	0.131016
Q8CG76	Akr7a2	Aflatoxin B1 aldehyde reductase member 2	sp|Q8CG76|ARK72_MOUSE Aflatoxin B1 aldehyde reductase member 2 OS=Mus musculus OX=10090 GN=Akr7a2 PE=1 SV=3	18.5396	18.5326	18.528	18.5515	18.535	18.5543	18.7072	18.4987	18.5334	18.5693	0.0359311	0.481297	0.147385
Q3TC33	Ccdc127	Coiled-coil domain-containing protein 127	sp|Q3TC33|CC127_MOUSE Coiled-coil domain-containing protein 127 OS=Mus musculus OX=10090 GN=Ccdc127 PE=1 SV=2	16.6906	16.4819	16.5723	16.5545	16.7567	16.5481	16.5829	16.6452	16.5816	16.6175	0.0359011	0.616467	0.188833
Q9EP69	Sacm1l	Phosphatidylinositide phosphatase SAC1	sp|Q9EP69|SAC1_MOUSE Phosphatidylinositol-3-phosphatase SAC1 OS=Mus musculus OX=10090 GN=Sacm1l PE=1 SV=1	18.5211	18.3555	18.3917	18.3945	18.7179	18.4067	18.4118	18.3623	18.4228	18.4586	0.0358571	0.71766	0.219926
Q8CFE2	Hpf1	UPF0609 protein C4orf27 homolog	sp|Q8CFE2|HPF1_MOUSE Histone PARylation factor 1 OS=Mus musculus OX=10090 GN=Hpf1 PE=1 SV=1	18.809	18.885	18.7643	18.5406	19.1563	18.8596	18.8195	18.8998	18.8194	18.8551	0.0357068	0.798027	0.244918
Q8BG05	Hnrnpa3	Heterogeneous nuclear ribonucleoprotein A3	sp|Q8BG05|ROA3_MOUSE Heterogeneous nuclear ribonucleoprotein A3 OS=Mus musculus OX=10090 GN=Hnrnpa3 PE=1 SV=1	23.6153	23.6413	23.6536	23.6626	23.7632	23.6675	23.6853	23.5828	23.6367	23.6723	0.0355743	0.399484	0.122764
Q3UN04	Usp30	Ubiquitin carboxyl-terminal hydrolase 30	sp|Q3UN04|UBP30_MOUSE Ubiquitin carboxyl-terminal hydrolase 30 OS=Mus musculus OX=10090 GN=Usp30 PE=1 SV=1	15.7255	15.3528	15.8484	15.786	15.7558	15.6891	15.575	15.5826	15.6422	15.6777	0.0354738	0.783079	0.240883
Q6PDQ2	Chd4	Chromodomain-helicase-DNA-binding protein 4	sp|Q6PDQ2|CHD4_MOUSE Chromodomain-helicase-DNA-binding protein 4 OS=Mus musculus OX=10090 GN=Chd4 PE=1 SV=1	21.2382	21.2614	21.1707	21.1393	21.4065	21.2482	21.2454	21.2552	21.2234	21.2589	0.0354733	0.577589	0.177673
Q80TN5	Zdhhc17	Palmitoyltransferase ZDHHC17	sp|Q80TN5|ZDH17_MOUSE Palmitoyltransferase ZDHHC17 OS=Mus musculus OX=10090 GN=Zdhhc17 PE=1 SV=2	14.8887	14.7831	15.0061	14.9763	14.8525	14.8351	14.971	15.0057	14.8926	14.9281	0.035468	0.611928	0.188247
Q9CXU0	Med10	Mediator of RNA polymerase II transcription subunit 10	sp|Q9CXU0|MED10_MOUSE Mediator of RNA polymerase II transcription subunit 10 OS=Mus musculus OX=10090 GN=Med10 PE=1 SV=1	14.5697	14.6934	14.6732	14.6656	14.9713	14.4265	14.6358	14.7051	14.6454	14.6808	0.0353906	0.777156	0.239258
Q9CZU4	Eral1	GTPase Era, mitochondrial	sp|Q9CZU4|ERAL1_MOUSE GTPase Era, mitochondrial OS=Mus musculus OX=10090 GN=Eral1 PE=2 SV=1	12.9486	13.4697	13.4052	13.225	13.4557	13.1889	13.2202	13.4591	13.2745	13.3098	0.0352702	0.815277	0.251292
Q9JMH9	Myo18a	Unconventional myosin-XVIIIa	sp|Q9JMH9|MY18A_MOUSE Unconventional myosin-XVIIIa OS=Mus musculus OX=10090 GN=Myo18a PE=1 SV=2	21.7518	21.7627	21.8026	21.8026	21.8097	21.7602	21.8631	21.8024	21.7724	21.8076	0.0352443	0.202029	0.0622872
Q99LB6	Mat2b	Methionine adenosyltransferase 2 subunit beta	sp|Q99LB6|MAT2B_MOUSE Methionine adenosyltransferase 2 subunit beta OS=Mus musculus OX=10090 GN=Mat2b PE=1 SV=1	17.8899	17.952	17.8555	17.833	18.0228	17.9352	18.0055	17.8752	17.8991	17.9344	0.0352377	0.529797	0.163351
Q03265	Atp5f1a	ATP synthase subunit alpha, mitochondrial	sp|Q03265|ATPA_MOUSE ATP synthase subunit alpha, mitochondrial OS=Mus musculus OX=10090 GN=Atp5f1a PE=1 SV=1	24.5893	24.568	24.612	24.6817	24.5509	24.5758	24.6756	24.6407	24.5898	24.6249	0.0351588	0.371417	0.114607
Q3UEB3	Puf60	Poly(U)-binding-splicing factor PUF60	sp|Q3UEB3|PUF60_MOUSE Poly(U)-binding-splicing factor PUF60 OS=Mus musculus OX=10090 GN=Puf60 PE=1 SV=2	20.906	20.9788	20.9765	20.9591	21.0553	20.949	21.0042	20.9769	20.9538	20.9889	0.0351546	0.297526	0.0918108
Q9CXY6	Ilf2	Interleukin enhancer-binding factor 2	sp|Q9CXY6|ILF2_MOUSE Interleukin enhancer-binding factor 2 OS=Mus musculus OX=10090 GN=Ilf2 PE=1 SV=1	20.3762	20.2801	20.3812	20.3444	20.5334	20.3603	20.3606	20.3056	20.3458	20.3809	0.0350286	0.566797	0.17512
Q9D824	Fip1l1	Pre-mRNA 3-end-processing factor FIP1	sp|Q9D824|FIP1_MOUSE Pre-mRNA 3-end-processing factor FIP1 OS=Mus musculus OX=10090 GN=Fip1l1 PE=1 SV=1	18.3118	18.2738	18.3043	18.2874	18.5205	18.2711	18.2886	18.2895	18.2966	18.3314	0.0348163	0.604705	0.187223
Q5SFM8	Rbm27	RNA-binding protein 27	sp|Q5SFM8|RBM27_MOUSE RNA-binding protein 27 OS=Mus musculus OX=10090 GN=Rbm27 PE=1 SV=3	15.5737	15.4932	15.6713	15.6061	15.6132	15.6531	15.6218	15.5768	15.5794	15.6142	0.0348026	0.428916	0.132814
P46414	Cdkn1b	Cyclin-dependent kinase inhibitor 1B	sp|P46414|CDN1B_MOUSE Cyclin-dependent kinase inhibitor 1B OS=Mus musculus OX=10090 GN=Cdkn1b PE=1 SV=2	20.1572	19.9119	20.0117	19.9952	20.0442	19.9711	20.2226	20.0752	20.0269	20.0617	0.0347402	0.673836	0.208782
Q8K0T0	Rtn1	Reticulon-1	sp|Q8K0T0|RTN1_MOUSE Reticulon-1 OS=Mus musculus OX=10090 GN=Rtn1 PE=1 SV=1	20.6128	20.3968	20.4882	20.7506	20.3368	20.5083	20.6542	20.42	20.4992	20.534	0.0347357	0.763929	0.236707
Q9CZU6	Cs	Citrate synthase, mitochondrial;Citrate synthase	sp|Q9CZU6|CISY_MOUSE Citrate synthase, mitochondrial OS=Mus musculus OX=10090 GN=Cs PE=1 SV=1;tr|Q80X68|Q80X68_MOUSE Citrate synthase OS=Mus musculus OX=10090 GN=Csl PE=1 SV=1	22.281	22.2189	22.3271	22.4308	22.2432	22.259	22.3552	22.2632	22.2757	22.3103	0.034615	0.538963	0.167199
O35516	Notch2	Neurogenic locus notch homolog protein 2;Notch 2 extracellular truncation;Notch 2 intracellular domain	sp|O35516|NOTC2_MOUSE Neurogenic locus notch homolog protein 2 OS=Mus musculus OX=10090 GN=Notch2 PE=1 SV=2	14.7966	14.625	14.7794	14.5723	14.5969	15.0269	14.9944	14.6509	14.7337	14.7683	0.034607	0.811717	0.251833
Q9CQ86	Mien1	Migration and invasion enhancer 1	sp|Q9CQ86|MIEN1_MOUSE Migration and invasion enhancer 1 OS=Mus musculus OX=10090 GN=Mien1 PE=1 SV=1	15.3069	15.2257	15.6529	15.8257	15.511	15.3649	15.2564	15.1907	15.3952	15.4297	0.0345899	0.852585	0.264556
Q91XA2	Golm1	Golgi membrane protein 1	sp|Q91XA2|GOLM1_MOUSE Golgi membrane protein 1 OS=Mus musculus OX=10090 GN=Golm1 PE=1 SV=2	19.2126	19.091	19.1704	19.3414	19.3415	19.0311	19.0263	19.2227	19.158	19.1926	0.0345861	0.734521	0.22793
Q99PL6	Ubxn6	UBX domain-containing protein 6	sp|Q99PL6|UBXN6_MOUSE UBX domain-containing protein 6 OS=Mus musculus OX=10090 GN=Ubxn6 PE=1 SV=1	18.1107	18.0295	18.048	18.1242	18.0628	18.0786	18.0919	18.1289	18.0628	18.0973	0.0345455	0.212856	0.0660779
Q8R0G9	Nup133	Nuclear pore complex protein Nup133	sp|Q8R0G9|NU133_MOUSE Nuclear pore complex protein Nup133 OS=Mus musculus OX=10090 GN=Nup133 PE=1 SV=2	19.2885	19.2716	19.2626	19.3169	19.4357	19.3501	19.1871	19.2538	19.2742	19.3087	0.0345292	0.564175	0.175167
Q8C0L8	Cog5	Conserved oligomeric Golgi complex subunit 5	sp|Q8C0L8|COG5_MOUSE Conserved oligomeric Golgi complex subunit 5 OS=Mus musculus OX=10090 GN=Cog5 PE=1 SV=3	17.139	17.075	17.219	17.1374	17.1993	17.1583	17.1975	17.2017	17.1443	17.1788	0.0344749	0.363707	0.112985
Q68FH0	Pkp4	Plakophilin-4	sp|Q68FH0|PKP4_MOUSE Plakophilin-4 OS=Mus musculus OX=10090 GN=Pkp4 PE=1 SV=1	17.7302	17.5566	17.6702	17.7723	17.7467	17.5526	17.6853	17.6771	17.6523	17.6868	0.0344587	0.603777	0.187593
Q99JP6	Homer3	Homer protein homolog 3	sp|Q99JP6|HOME3_MOUSE Homer protein homolog 3 OS=Mus musculus OX=10090 GN=Homer3 PE=1 SV=2	16.2957	16.2009	16.3126	16.2118	16.4588	16.2652	16.2562	16.3286	16.2697	16.3041	0.034385	0.602672	0.187385
P17426	Ap2a1	AP-2 complex subunit alpha-1	sp|P17426|AP2A1_MOUSE AP-2 complex subunit alpha-1 OS=Mus musculus OX=10090 GN=Ap2a1 PE=1 SV=1	18.9878	18.9349	19.0269	19.0534	18.9685	19.0208	19.1004	18.9443	18.9832	19.0175	0.034296	0.449133	0.139768
Q61033	Tmpo	Lamina-associated polypeptide 2, isoforms alpha/zeta	sp|Q61033|LAP2A_MOUSE Lamina-associated polypeptide 2, isoforms alpha/zeta OS=Mus musculus OX=10090 GN=Tmpo PE=1 SV=4	22.428	22.4564	22.3759	22.4289	22.5158	22.4572	22.4263	22.4436	22.4201	22.4544	0.0342668	0.263083	0.0818936
Q3U2P1	Sec24a	Protein transport protein Sec24A	sp|Q3U2P1|SC24A_MOUSE Protein transport protein Sec24A OS=Mus musculus OX=10090 GN=Sec24a PE=1 SV=1	14.8057	14.6891	14.6413	14.8185	14.7312	14.6927	14.794	14.6946	14.712	14.7462	0.0341924	0.515647	0.16063
Q8CJ40	Crocc	Rootletin	sp|Q8CJ40|CROCC_MOUSE Rootletin OS=Mus musculus OX=10090 GN=Crocc PE=1 SV=2	20.2356	20.3316	20.3893	20.3783	20.341	20.3357	20.4243	20.2859	20.3189	20.353	0.0341747	0.475926	0.148282
Q791T5	Mtch1	Mitochondrial carrier homolog 1	sp|Q791T5|MTCH1_MOUSE Mitochondrial carrier homolog 1 OS=Mus musculus OX=10090 GN=Mtch1 PE=1 SV=1	17.143	17.118	17.0218	17.0562	17.2528	17.1604	17.2076	16.9648	17.0942	17.1284	0.0341179	0.664422	0.207126
Q8BGR9	Ublcp1	Ubiquitin-like domain-containing CTD phosphatase 1	sp|Q8BGR9|UBCP1_MOUSE Ubiquitin-like domain-containing CTD phosphatase 1 OS=Mus musculus OX=10090 GN=Ublcp1 PE=1 SV=1	17.5225	17.5071	17.5379	17.5258	17.6303	17.4601	17.6449	17.5218	17.5225	17.5566	0.0340744	0.498498	0.155467
A0A0J9YUD5	Nup205		tr|A0A0J9YUD5|A0A0J9YUD5_MOUSE Nucleoporin 205 OS=Mus musculus OX=10090 GN=Nup205 PE=1 SV=1	19.901	19.8555	19.9219	19.9606	20.1078	19.9004	19.8381	19.8275	19.8928	19.9269	0.0340739	0.642273	0.200308
Q99PL5	Rrbp1	Ribosome-binding protein 1	sp|Q99PL5|RRBP1_MOUSE Ribosome-binding protein 1 OS=Mus musculus OX=10090 GN=Rrbp1 PE=1 SV=2	22.5286	22.51	22.5956	22.6043	22.5834	22.6383	22.5021	22.5655	22.5447	22.5787	0.0339896	0.377579	0.117854
Q6PDN3	Mylk	Myosin light chain kinase, smooth muscle;Myosin light chain kinase, smooth muscle, deglutamylated form	sp|Q6PDN3|MYLK_MOUSE Myosin light chain kinase, smooth muscle OS=Mus musculus OX=10090 GN=Mylk PE=1 SV=3	22.1411	22.0926	22.2059	22.283	22.1808	22.1441	22.1582	22.1359	22.1465	22.1804	0.0339133	0.460093	0.143716
Q3TAQ9	Wdr36		tr|Q3TAQ9|Q3TAQ9_MOUSE WD repeat domain 36 OS=Mus musculus OX=10090 GN=Wdr36 PE=1 SV=1	16.0185	15.9257	16.0074	16.0928	16.1721	15.9198	15.9328	15.971	15.9838	16.0177	0.033867	0.641134	0.200358
P16110	Lgals3	Galectin-3	sp|P16110|LEG3_MOUSE Galectin-3 OS=Mus musculus OX=10090 GN=Lgals3 PE=1 SV=3	20.3201	20.5619	20.5062	20.4366	20.3121	20.3334	20.7466	20.6542	20.4628	20.4966	0.0338332	0.800021	0.250094
O88532	Zfr	Zinc finger RNA-binding protein	sp|O88532|ZFR_MOUSE Zinc finger RNA-binding protein OS=Mus musculus OX=10090 GN=Zfr PE=1 SV=2	18.4209	18.3739	18.4115	18.4045	18.549	18.4059	18.4155	18.4044	18.4021	18.4359	0.033777	0.422377	0.132111
Q9D517	Agpat3	1-acyl-sn-glycerol-3-phosphate acyltransferase gamma	sp|Q9D517|PLCC_MOUSE 1-acyl-sn-glycerol-3-phosphate acyltransferase gamma OS=Mus musculus OX=10090 GN=Agpat3 PE=1 SV=2	18.9327	18.8367	18.7641	18.841	18.8947	18.8844	18.9462	18.825	18.8445	18.8783	0.0337679	0.487424	0.15247
Q6NVF4	Helb	DNA helicase B	sp|Q6NVF4|HELB_MOUSE DNA helicase B OS=Mus musculus OX=10090 GN=Helb PE=1 SV=2	18.417	18.3362	18.3781	18.3961	18.6234	18.3821	18.3317	18.321	18.3771	18.4109	0.0337647	0.66969	0.209491
Q9CR86	Carhsp1	Calcium-regulated heat stable protein 1	sp|Q9CR86|CHSP1_MOUSE Calcium-regulated heat stable protein 1 OS=Mus musculus OX=10090 GN=Carhsp1 PE=1 SV=1	19.0214	18.9633	19.0078	19.0283	19.2165	18.9733	18.9261	19.0121	18.9975	19.0313	0.0337322	0.634086	0.198417
P47930	Fosl2	Fos-related antigen 2	sp|P47930|FOSL2_MOUSE Fos-related antigen 2 OS=Mus musculus OX=10090 GN=Fosl2 PE=1 SV=2	16.5766	16.7683	16.6012	16.4451	16.487	16.7621	16.8933	16.8247	16.6487	16.6824	0.0337309	0.802525	0.251127
Q9JHS4	Clpx	ATP-dependent Clp protease ATP-binding subunit clpX-like, mitochondrial	sp|Q9JHS4|CLPX_MOUSE ATP-dependent Clp protease ATP-binding subunit clpX-like, mitochondrial OS=Mus musculus OX=10090 GN=Clpx PE=1 SV=2	18.4451	18.4877	18.4864	18.4431	18.6331	18.4453	18.5259	18.4865	18.4731	18.5068	0.0337131	0.507324	0.15878
Q8K284	Gtf3c1	General transcription factor 3C polypeptide 1	sp|Q8K284|TF3C1_MOUSE General transcription factor 3C polypeptide 1 OS=Mus musculus OX=10090 GN=Gtf3c1 PE=1 SV=2	17.35	17.286	17.3254	17.3041	17.6034	17.2563	17.2547	17.3522	17.3205	17.3541	0.0336122	0.714205	0.22375
Q9ERU9	Ranbp2	E3 SUMO-protein ligase RanBP2	sp|Q9ERU9|RBP2_MOUSE E3 SUMO-protein ligase RanBP2 OS=Mus musculus OX=10090 GN=Ranbp2 PE=1 SV=2	21.0736	20.9954	21.0466	21.0794	21.2156	21.0352	20.9829	21.0473	21.0385	21.0721	0.0335661	0.56243	0.17628
Q91WM1	Strbp	Spermatid perinuclear RNA-binding protein	sp|Q91WM1|STRBP_MOUSE Spermatid perinuclear RNA-binding protein OS=Mus musculus OX=10090 GN=Strbp PE=1 SV=1	18.0108	17.9766	17.9826	18.1744	18.0857	17.9485	18.0024	17.9062	17.99	18.0234	0.0334376	0.623895	0.19579
Q9WTK3	Gpaa1	Glycosylphosphatidylinositol anchor attachment 1 protein	sp|Q9WTK3|GPAA1_MOUSE Glycosylphosphatidylinositol anchor attachment 1 protein OS=Mus musculus OX=10090 GN=Gpaa1 PE=1 SV=3	16.6769	16.6249	16.7085	16.7643	16.539	16.7911	16.803	16.6202	16.6701	16.7035	0.0334206	0.660267	0.207239
Q9D6J6	Ndufv2	NADH dehydrogenase [ubiquinone] flavoprotein 2, mitochondrial	sp|Q9D6J6|NDUV2_MOUSE NADH dehydrogenase [ubiquinone] flavoprotein 2, mitochondrial OS=Mus musculus OX=10090 GN=Ndufv2 PE=1 SV=2	18.746	18.7018	18.7639	19.0023	18.6802	18.7273	18.7642	18.6792	18.7372	18.7706	0.03341	0.694983	0.218157
Q8BG81	Poldip3	Polymerase delta-interacting protein 3	sp|Q8BG81|PDIP3_MOUSE Polymerase delta-interacting protein 3 OS=Mus musculus OX=10090 GN=Poldip3 PE=1 SV=1	19.7332	19.7338	19.6929	19.7904	19.7831	19.7202	19.7663	19.7067	19.7199	19.7533	0.0334036	0.223111	0.0700397
P43247	Msh2	DNA mismatch repair protein Msh2	sp|P43247|MSH2_MOUSE DNA mismatch repair protein Msh2 OS=Mus musculus OX=10090 GN=Msh2 PE=1 SV=1	20.8551	20.8774	20.8762	20.7998	21.0222	20.9158	20.8998	20.8768	20.8696	20.9029	0.0332765	0.514876	0.161832
Q99MD9	Nasp	Nuclear autoantigenic sperm protein	sp|Q99MD9|NASP_MOUSE Nuclear autoantigenic sperm protein OS=Mus musculus OX=10090 GN=Nasp PE=1 SV=2	20.6123	20.6315	20.6199	20.6449	20.8692	20.7116	20.4858	20.5608	20.6213	20.6545	0.033198	0.718575	0.22603
Q9WV60	Gsk3b	Glycogen synthase kinase-3 beta	sp|Q9WV60|GSK3B_MOUSE Glycogen synthase kinase-3 beta OS=Mus musculus OX=10090 GN=Gsk3b PE=1 SV=2	18.5309	18.6456	18.7556	18.7769	18.7157	18.5906	18.654	18.6489	18.644	18.6772	0.0331859	0.620487	0.195199
Q8BGT7	Smndc1	Survival of motor neuron-related-splicing factor 30	sp|Q8BGT7|SPF30_MOUSE Survival of motor neuron-related-splicing factor 30 OS=Mus musculus OX=10090 GN=Smndc1 PE=1 SV=1	18.6835	18.4839	18.5456	18.5582	18.7304	18.5899	18.5228	18.6196	18.571	18.6042	0.0331839	0.622352	0.19579
Q62313	Tgoln1	Trans-Golgi network integral membrane protein 1	sp|Q62313|TGON1_MOUSE Trans-Golgi network integral membrane protein 1 OS=Mus musculus OX=10090 GN=Tgoln1 PE=1 SV=1	17.7174	17.5167	17.6161	17.7996	17.6572	17.6374	17.5544	17.6011	17.6168	17.6499	0.0331632	0.649867	0.204487
Q99020	Hnrnpab	Heterogeneous nuclear ribonucleoprotein A/B	sp|Q99020|ROAA_MOUSE Heterogeneous nuclear ribonucleoprotein A/B OS=Mus musculus OX=10090 GN=Hnrnpab PE=1 SV=1	22.5099	22.7247	22.623	22.7079	22.8391	22.586	22.479	22.6497	22.6192	22.6524	0.0331631	0.731256	0.230097
P19096	Fasn	Fatty acid synthase;[Acyl-carrier-protein] S-acetyltransferase;[Acyl-carrier-protein] S-malonyltransferase;3-oxoacyl-[acyl-carrier-protein] synthase;3-oxoacyl-[acyl-carrier-protein] reductase;3-hydroxyacyl-[acyl-carrier-protein] dehydratase;Enoyl-[acyl-carrier-protein] reductase;Oleoyl-[acyl-carrier-protein] hydrolase	sp|P19096|FAS_MOUSE Fatty acid synthase OS=Mus musculus OX=10090 GN=Fasn PE=1 SV=2	22.9561	22.9249	22.8369	22.9059	22.9472	22.9089	23.0188	22.9147	22.906	22.9391	0.0331542	0.422232	0.132871
Q9Z1K5	Arih1	E3 ubiquitin-protein ligase ARIH1	sp|Q9Z1K5|ARI1_MOUSE E3 ubiquitin-protein ligase ARIH1 OS=Mus musculus OX=10090 GN=Arih1 PE=1 SV=3	17.9825	18.0301	17.9424	17.8109	18.3247	18.0005	17.9434	18.0108	17.985	18.0181	0.0330741	0.781873	0.246238
P37913	Lig1	DNA ligase 1	sp|P37913|DNLI1_MOUSE DNA ligase 1 OS=Mus musculus OX=10090 GN=Lig1 PE=1 SV=2	21.1769	21.4956	21.229	21.2307	21.5117	21.3633	21.2594	21.3029	21.3005	21.3336	0.0330591	0.747376	0.235408
E9Q9M8	Pwwp2b		tr|E9Q9M8|E9Q9M8_MOUSE PWWP domain-containing 2B OS=Mus musculus OX=10090 GN=Pwwp2b PE=4 SV=1	14.1321	13.9725	13.8877	13.9108	14.2216	13.8689	14.1489	14.002	13.9974	14.0305	0.0330357	0.762383	0.240189
Q3V1H1	Ckap2	Cytoskeleton-associated protein 2	sp|Q3V1H1|CKAP2_MOUSE Cytoskeleton-associated protein 2 OS=Mus musculus OX=10090 GN=Ckap2 PE=1 SV=1	14.575	14.8899	14.425	14.53	15.0477	14.8233	14.5484	14.3653	14.63	14.663	0.0329915	0.86779	0.273515
Q8BMS4	Coq3	Ubiquinone biosynthesis O-methyltransferase, mitochondrial	sp|Q8BMS4|COQ3_MOUSE Ubiquinone biosynthesis O-methyltransferase, mitochondrial OS=Mus musculus OX=10090 GN=Coq3 PE=1 SV=1	14.9839	15.1763	14.9493	15.1589	15.0037	15.1224	15.0132	15.0491	15.0365	15.0695	0.0329218	0.634349	0.200074
Q5EG47	Prkaa1	5-AMP-activated protein kinase catalytic subunit alpha-1	sp|Q5EG47|AAPK1_MOUSE 5-AMP-activated protein kinase catalytic subunit alpha-1 OS=Mus musculus OX=10090 GN=Prkaa1 PE=1 SV=2	19.5118	19.5102	19.5507	19.5069	19.5081	19.5488	19.6624	19.559	19.5242	19.557	0.032813	0.432542	0.136568
P68372	Tubb4b	Tubulin beta-4B chain;Tubulin beta-4A chain	sp|P68372|TBB4B_MOUSE Tubulin beta-4B chain OS=Mus musculus OX=10090 GN=Tubb4b PE=1 SV=1;sp|Q9D6F9|TBB4A_MOUSE Tubulin beta-4A chain OS=Mus musculus OX=10090 GN=Tubb4a PE=1 SV=3	23.6852	23.7526	23.6436	23.7466	23.932	23.6261	23.6862	23.6418	23.6938	23.7266	0.0327698	0.687148	0.217047
Q9D1R9	Rpl34	60S ribosomal protein L34	sp|Q9D1R9|RL34_MOUSE 60S ribosomal protein L34 OS=Mus musculus OX=10090 GN=Rpl34 PE=1 SV=2	21.6525	21.6687	21.6002	21.5415	21.5956	21.7038	21.7763	21.7485	21.6405	21.6731	0.0326797	0.616789	0.194994
Q810A7	Ddx42	ATP-dependent RNA helicase DDX42	sp|Q810A7|DDX42_MOUSE ATP-dependent RNA helicase DDX42 OS=Mus musculus OX=10090 GN=Ddx42 PE=1 SV=3	19.541	19.6276	19.5994	19.6754	19.6648	19.5961	19.6101	19.5635	19.5894	19.622	0.0326077	0.371161	0.117422
O88735	Map7	Ensconsin	sp|O88735|MAP7_MOUSE Ensconsin OS=Mus musculus OX=10090 GN=Map7 PE=1 SV=1	17.2049	17.2143	17.1359	17.2268	17.1929	17.1753	17.28	17.2129	17.185	17.2176	0.032561	0.317907	0.10062
Q9JJA4	Wdr12	Ribosome biogenesis protein WDR12	sp|Q9JJA4|WDR12_MOUSE Ribosome biogenesis protein WDR12 OS=Mus musculus OX=10090 GN=Wdr12 PE=1 SV=1	16.9516	16.9138	16.9456	16.9769	16.9082	16.9369	16.9914	17.0341	16.937	16.9695	0.0325109	0.325027	0.102924
Q99M71	Epdr1	Mammalian ependymin-related protein 1	sp|Q99M71|EPDR1_MOUSE Mammalian ependymin-related protein 1 OS=Mus musculus OX=10090 GN=Epdr1 PE=1 SV=1	15.5398	15.6222	15.575	15.5364	15.7334	15.504	15.8671	15.4164	15.579	15.6115	0.0324761	0.779897	0.247047
Q62384	Zpr1	Zinc finger protein ZPR1	sp|Q62384|ZPR1_MOUSE Zinc finger protein ZPR1 OS=Mus musculus OX=10090 GN=Zpr1 PE=1 SV=1	17.7181	17.7576	17.6593	17.5621	17.9583	17.6851	17.7713	17.7433	17.7117	17.744	0.0323515	0.727257	0.230651
Q9D115	Znf706	Zinc finger protein 706	sp|Q9D115|ZN706_MOUSE Zinc finger protein 706 OS=Mus musculus OX=10090 GN=Znf706 PE=1 SV=1	14.2379	14.2855	14.3801	14.2144	14.5681	14.1669	14.3066	14.4098	14.3011	14.3332	0.0320241	0.761168	0.242173
G3X9K3	Arfgef1	Brefeldin A-inhibited guanine nucleotide-exchange protein 1	sp|G3X9K3|BIG1_MOUSE Brefeldin A-inhibited guanine nucleotide-exchange protein 1 OS=Mus musculus OX=10090 GN=Arfgef1 PE=1 SV=1	20.198	19.9878	20.1845	20.1411	20.2619	20.0887	20.1704	20.1148	20.1234	20.1554	0.0319807	0.633163	0.201532
Q61152	Ptpn18	Tyrosine-protein phosphatase non-receptor type 18	sp|Q61152|PTN18_MOUSE Tyrosine-protein phosphatase non-receptor type 18 OS=Mus musculus OX=10090 GN=Ptpn18 PE=1 SV=1	14.0121	14.0253	13.9253	14.1202	14.0319	14.0293	13.7889	14.1274	13.9876	14.0195	0.0319569	0.719616	0.229102
Q8BMA3	Cnksr3	Connector enhancer of kinase suppressor of ras 3	sp|Q8BMA3|CNKR3_MOUSE Connector enhancer of kinase suppressor of ras 3 OS=Mus musculus OX=10090 GN=Cnksr3 PE=1 SV=1	13.731	13.2825	13.2069	13.6098	13.4776	13.4446	13.4345	13.2271	13.4068	13.4387	0.0319541	0.832749	0.265127
Q64727	Vcl	Vinculin	sp|Q64727|VINC_MOUSE Vinculin OS=Mus musculus OX=10090 GN=Vcl PE=1 SV=4	23.5898	23.6863	23.6674	23.6815	23.688	23.6955	23.6302	23.7035	23.6478	23.6797	0.0318735	0.292282	0.093128
Q8K2C9	Hacd3	Very-long-chain (3R)-3-hydroxyacyl-CoA dehydratase 3	sp|Q8K2C9|HACD3_MOUSE Very-long-chain (3R)-3-hydroxyacyl-CoA dehydratase 3 OS=Mus musculus OX=10090 GN=Hacd3 PE=1 SV=2	16.3435	16.3385	16.2223	16.1811	16.4189	16.4039	16.4021	16.2597	16.3014	16.3331	0.0317259	0.666015	0.212512
Q9JJG9	Noa1	Nitric oxide-associated protein 1	sp|Q9JJG9|NOA1_MOUSE Nitric oxide-associated protein 1 OS=Mus musculus OX=10090 GN=Noa1 PE=1 SV=1	15.8595	15.9384	15.9653	15.9683	16.0541	16.0214	15.8746	15.8453	15.9211	15.9528	0.0317018	0.609351	0.194477
Q9D2M8	Ube2v2	Ubiquitin-conjugating enzyme E2 variant 2	sp|Q9D2M8|UB2V2_MOUSE Ubiquitin-conjugating enzyme E2 variant 2 OS=Mus musculus OX=10090 GN=Ube2v2 PE=1 SV=4	20.9734	20.8762	20.9533	20.9606	20.9661	20.9496	21.0267	20.927	20.9343	20.966	0.0316695	0.345485	0.110297
P23591	Gfus	GDP-L-fucose synthase	sp|P23591|FCL_MOUSE GDP-L-fucose synthase OS=Mus musculus OX=10090 GN=Gfus PE=1 SV=3	18.5836	18.746	18.7241	18.753	18.7814	18.6254	18.7006	18.7204	18.6846	18.7162	0.0315821	0.56099	0.179249
Q61753	Phgdh	D-3-phosphoglycerate dehydrogenase	sp|Q61753|SERA_MOUSE D-3-phosphoglycerate dehydrogenase OS=Mus musculus OX=10090 GN=Phgdh PE=1 SV=3	22.5385	22.6466	22.6933	22.5472	22.4382	22.7623	22.7896	22.7513	22.6261	22.6577	0.031559	0.760547	0.243066
Q91W18	Tdrd3	Tudor domain-containing protein 3	sp|Q91W18|TDRD3_MOUSE Tudor domain-containing protein 3 OS=Mus musculus OX=10090 GN=Tdrd3 PE=1 SV=4	18.9996	19.0393	19.0558	19.1221	19.1078	19.0434	19.0079	19.034	19.0316	19.0631	0.0314843	0.361452	0.115601
Q80TE0	Rpap1	RNA polymerase II-associated protein 1	sp|Q80TE0|RPAP1_MOUSE RNA polymerase II-associated protein 1 OS=Mus musculus OX=10090 GN=Rpap1 PE=1 SV=2	14.3311	14.5637	14.6786	14.5288	14.6875	14.6485	14.3244	14.5898	14.5244	14.5558	0.0313491	0.791055	0.253329
P53811	Pitpnb	Phosphatidylinositol transfer protein beta isoform	sp|P53811|PIPNB_MOUSE Phosphatidylinositol transfer protein beta isoform OS=Mus musculus OX=10090 GN=Pitpnb PE=1 SV=2	20.5859	20.4718	20.598	20.6527	20.7861	20.5336	20.4703	20.4734	20.5519	20.5832	0.031344	0.727638	0.233032
Q6TXD4	Dnmbp	Dynamin-binding protein	sp|Q6TXD4|DNMBP_MOUSE Dynamin-binding protein OS=Mus musculus OX=10090 GN=Dnmbp PE=1 SV=2	15.7777	15.8245	15.7965	16.0089	15.782	15.7188	15.9332	15.7115	15.7996	15.8309	0.0312876	0.710155	0.227556
Q61136	Prpf4b	Serine/threonine-protein kinase PRP4 homolog	sp|Q61136|PRP4B_MOUSE Serine/threonine-protein kinase PRP4 homolog OS=Mus musculus OX=10090 GN=Prpf4b PE=1 SV=3	18.8855	18.7535	18.8338	18.8379	19.0532	18.823	18.7182	18.8455	18.8243	18.8556	0.0312734	0.701865	0.224931
G5E870	Trip12	E3 ubiquitin-protein ligase TRIP12	sp|G5E870|TRIPC_MOUSE E3 ubiquitin-protein ligase TRIP12 OS=Mus musculus OX=10090 GN=Trip12 PE=1 SV=1	18.1261	18.1187	18.1688	18.1768	18.2235	18.1307	18.1782	18.1363	18.1379	18.1691	0.0312107	0.260935	0.0836741
Q3V009	Tmed1	Transmembrane emp24 domain-containing protein 1	sp|Q3V009|TMED1_MOUSE Transmembrane emp24 domain-containing protein 1 OS=Mus musculus OX=10090 GN=Tmed1 PE=1 SV=1	15.7934	15.636	15.7961	15.8802	15.7964	15.7224	15.7385	15.7273	15.7418	15.773	0.0311435	0.595135	0.190965
A2RTL5	Rsrc2	Arginine/serine-rich coiled-coil protein 2	sp|A2RTL5|RSRC2_MOUSE Arginine/serine-rich coiled-coil protein 2 OS=Mus musculus OX=10090 GN=Rsrc2 PE=2 SV=1	16.5777	16.5401	16.4628	16.4226	16.8289	16.4477	16.5293	16.5611	16.5269	16.5579	0.0310675	0.765616	0.245849
Q8C5R2	Proser2	Proline and serine-rich protein 2	sp|Q8C5R2|PRSR2_MOUSE Proline and serine-rich protein 2 OS=Mus musculus OX=10090 GN=Proser2 PE=1 SV=3	18.1772	18.2419	18.2689	18.3312	18.0546	18.2841	18.3826	18.2494	18.2293	18.2604	0.0310207	0.702504	0.225684
E9PWW9	Rsf1		tr|E9PWW9|E9PWW9_MOUSE Remodeling and spacing factor 1 OS=Mus musculus OX=10090 GN=Rsf1 PE=1 SV=2	18.1629	18.1505	18.0665	18.03	18.4653	18.0639	18.0581	18.1706	18.1266	18.1576	0.0309552	0.787255	0.253071
Q3UFK8	Frmd8	FERM domain-containing protein 8	sp|Q3UFK8|FRMD8_MOUSE FERM domain-containing protein 8 OS=Mus musculus OX=10090 GN=Frmd8 PE=1 SV=2	16.6166	16.6409	16.5758	16.7711	16.5457	16.6415	16.6427	16.6082	16.6111	16.6418	0.0307701	0.568407	0.183045
Q9Z2X8	Keap1	Kelch-like ECH-associated protein 1	sp|Q9Z2X8|KEAP1_MOUSE Kelch-like ECH-associated protein 1 OS=Mus musculus OX=10090 GN=Keap1 PE=1 SV=1	14.5941	14.511	14.4754	14.5727	14.8935	14.2902	14.4987	14.5328	14.5269	14.5576	0.0307132	0.823785	0.265431
Q9CRB2	Nhp2	H/ACA ribonucleoprotein complex subunit 2	sp|Q9CRB2|NHP2_MOUSE H/ACA ribonucleoprotein complex subunit 2 OS=Mus musculus OX=10090 GN=Nhp2 PE=1 SV=1	18.3191	18.2595	18.1846	18.1422	18.3084	18.2949	18.3651	18.315	18.2544	18.2851	0.0307	0.613743	0.197778
Q61205	Pafah1b3	Platelet-activating factor acetylhydrolase IB subunit gamma	sp|Q61205|PA1B3_MOUSE Platelet-activating factor acetylhydrolase IB subunit alpha1 OS=Mus musculus OX=10090 GN=Pafah1b3 PE=1 SV=1	20.0774	20.2637	20.147	20.1429	20.1991	20.1385	20.2251	20.2614	20.1627	20.1934	0.0306768	0.56733	0.182863
Q9CU62	Smc1a	Structural maintenance of chromosomes protein 1A	sp|Q9CU62|SMC1A_MOUSE Structural maintenance of chromosomes protein 1A OS=Mus musculus OX=10090 GN=Smc1a PE=1 SV=4	22.2778	22.2557	22.2312	22.3553	22.4261	22.2446	22.1841	22.2172	22.2549	22.2855	0.0305768	0.636003	0.205194
Q8BZR9	Ncbp3	Uncharacterized protein C17orf85 homolog	sp|Q8BZR9|NCBP3_MOUSE Nuclear cap-binding protein subunit 3 OS=Mus musculus OX=10090 GN=Ncbp3 PE=1 SV=1	17.0209	17.064	17.0895	16.9557	17.069	17.1335	17.1989	17.0862	17.0581	17.0887	0.0305288	0.602033	0.194324
Q9D1Q6	Erp44	Endoplasmic reticulum resident protein 44	sp|Q9D1Q6|ERP44_MOUSE Endoplasmic reticulum resident protein 44 OS=Mus musculus OX=10090 GN=Erp44 PE=1 SV=1	17.3149	17.0735	17.2896	17.4116	17.1797	17.2834	17.1778	17.2301	17.226	17.2565	0.030509	0.717465	0.231627
O70305	Atxn2	Ataxin-2	sp|O70305|ATX2_MOUSE Ataxin-2 OS=Mus musculus OX=10090 GN=Atxn2 PE=1 SV=1	17.5544	17.288	17.6457	17.5964	17.8375	17.4092	17.382	17.4075	17.496	17.5265	0.0305013	0.834375	0.26939
F8VPQ2	Arid4a		sp|F8VPQ2|ARI4A_MOUSE AT-rich interactive domain-containing protein 4A OS=Mus musculus OX=10090 GN=Arid4a PE=1 SV=1	15.9156	15.8015	15.8557	15.8463	16.1944	15.9007	15.7153	15.7835	15.8576	15.888	0.030405	0.796477	0.257392
Q9CZU3	Mtrex	Superkiller viralicidic activity 2-like 2	sp|Q9CZU3|MTREX_MOUSE Exosome RNA helicase MTR4 OS=Mus musculus OX=10090 GN=Mtrex PE=1 SV=1	20.6516	20.5191	20.6153	20.6565	20.7215	20.6032	20.5744	20.5727	20.5953	20.6257	0.0303361	0.547152	0.176936
P03930	Mtatp8	ATP synthase protein 8	sp|P03930|ATP8_MOUSE ATP synthase protein 8 OS=Mus musculus OX=10090 GN=Mtatp8 PE=1 SV=1	17.9639	18.1206	18.0968	18.1256	17.9766	18.0436	18.2383	18.0694	18.0604	18.0907	0.0302855	0.674411	0.218195
Q3UG98	Nat9	N-acetyltransferase 9	sp|Q3UG98|NAT9_MOUSE N-acetyltransferase 9 OS=Mus musculus OX=10090 GN=Nat9 PE=1 SV=2	13.9252	13.3406	13.682	13.6849	13.7021	13.7203	14.0253	13.2649	13.6493	13.6795	0.0302554	0.886718	0.286966
Q3UMU9	Hdgfl2	Hepatoma-derived growth factor-related protein 2	sp|Q3UMU9|HDGR2_MOUSE Hepatoma-derived growth factor-related protein 2 OS=Mus musculus OX=10090 GN=Hdgfl2 PE=1 SV=1	19.7339	19.7919	19.6897	19.8193	20.0198	19.7019	19.6068	19.6959	19.7385	19.7687	0.0302513	0.766747	0.24815
Q8BVU5	Nudt9	ADP-ribose pyrophosphatase, mitochondrial	sp|Q8BVU5|NUDT9_MOUSE ADP-ribose pyrophosphatase, mitochondrial OS=Mus musculus OX=10090 GN=Nudt9 PE=1 SV=1	16.6744	16.4434	16.6914	16.6447	16.7713	16.5569	16.5136	16.68	16.6031	16.6333	0.0302479	0.731988	0.236908
A0A338P6K9	Qser1		sp|A0A338P6K9|QSER1_MOUSE Glutamine and serine-rich protein 1 OS=Mus musculus OX=10090 GN=Qser1 PE=2 SV=1	15.2937	15.0857	14.8946	14.5436	15.095	15.2622	15.5275	15.1792	15.0913	15.1215	0.0301925	0.900444	0.291584
Q9CQE9	Flywch2	FLYWCH family member 2	sp|Q9CQE9|FWCH2_MOUSE FLYWCH family member 2 OS=Mus musculus OX=10090 GN=Flywch2 PE=1 SV=1	15.2912	15.2676	15.2172	15.189	15.4508	15.3288	15.1809	15.2947	15.2587	15.2888	0.030163	0.673801	0.218254
A2APV2	Fmnl2	Formin-like protein 2	sp|A2APV2|FMNL2_MOUSE Formin-like protein 2 OS=Mus musculus OX=10090 GN=Fmnl2 PE=1 SV=2	19.8109	19.7103	19.7533	19.7934	19.9123	19.7033	19.7263	19.8061	19.7582	19.7883	0.0301175	0.592116	0.191878
P11881	Itpr1	Inositol 1,4,5-trisphosphate receptor type 1	sp|P11881|ITPR1_MOUSE Inositol 1,4,5-trisphosphate receptor type 1 OS=Mus musculus OX=10090 GN=Itpr1 PE=1 SV=2	16.5136	16.4251	16.5975	16.1873	17.2018	16.4208	16.3877	16.5132	16.5121	16.5422	0.030112	0.901766	0.292237
Q8K1R7	Nek9	Serine/threonine-protein kinase Nek9	sp|Q8K1R7|NEK9_MOUSE Serine/threonine-protein kinase Nek9 OS=Mus musculus OX=10090 GN=Nek9 PE=1 SV=2	17.7942	17.7084	17.7159	17.7493	17.7017	17.7254	17.8514	17.8201	17.7395	17.7696	0.0300557	0.510221	0.165438
Q497V5	Srbd1	S1 RNA-binding domain-containing protein 1	sp|Q497V5|SRBD1_MOUSE S1 RNA-binding domain-containing protein 1 OS=Mus musculus OX=10090 GN=Srbd1 PE=2 SV=3	17.1788	17.038	17.0005	17.0443	17.1182	17.0761	17.1829	17.0907	17.0725	17.1024	0.0299659	0.57412	0.186317
Q6ZWY3	Rps27l	40S ribosomal protein S27-like	sp|Q6ZWY3|RS27L_MOUSE 40S ribosomal protein S27-like OS=Mus musculus OX=10090 GN=Rps27l PE=1 SV=3	17.3142	17.4588	17.4313	17.3666	17.7867	17.3121	17.2644	17.4267	17.4014	17.4313	0.0298673	0.823268	0.267424
Q8BHC4	Dcakd	Dephospho-CoA kinase domain-containing protein	sp|Q8BHC4|DCAKD_MOUSE Dephospho-CoA kinase domain-containing protein OS=Mus musculus OX=10090 GN=Dcakd PE=1 SV=1	17.502	17.5594	17.4797	17.5489	17.6286	17.5607	17.5052	17.4742	17.5137	17.5435	0.0298548	0.474345	0.154101
Q8VCB2	Med25	Mediator of RNA polymerase II transcription subunit 25	sp|Q8VCB2|MED25_MOUSE Mediator of RNA polymerase II transcription subunit 25 OS=Mus musculus OX=10090 GN=Med25 PE=1 SV=1	14.4238	14.2312	14.3015	14.3677	14.5417	14.1709	14.3204	14.3425	14.3188	14.3486	0.0298102	0.749016	0.243437
P62254	Ube2g1	Ubiquitin-conjugating enzyme E2 G1;Ubiquitin-conjugating enzyme E2 G1, N-terminally processed	sp|P62254|UB2G1_MOUSE Ubiquitin-conjugating enzyme E2 G1 OS=Mus musculus OX=10090 GN=Ube2g1 PE=1 SV=3	17.5576	17.5251	17.6691	17.858	17.5278	17.5306	17.5548	17.5972	17.5839	17.6137	0.0297422	0.749582	0.24378
Q8K1X1	Wdr11	WD repeat-containing protein 11	sp|Q8K1X1|WDR11_MOUSE WD repeat-containing protein 11 OS=Mus musculus OX=10090 GN=Wdr11 PE=1 SV=1	18.0466	18.15	18.1845	18.2116	18.2237	18.0816	18.0855	18.1811	18.127	18.1567	0.0296571	0.581066	0.189128
Q501J6	Ddx17	Probable ATP-dependent RNA helicase DDX17	sp|Q501J6|DDX17_MOUSE Probable ATP-dependent RNA helicase DDX17 OS=Mus musculus OX=10090 GN=Ddx17 PE=1 SV=1	23.2691	23.272	23.2115	23.2132	23.3866	23.2599	23.2545	23.2885	23.2509	23.2805	0.029655	0.500768	0.162996
P53995	Anapc1	Anaphase-promoting complex subunit 1	sp|P53995|APC1_MOUSE Anaphase-promoting complex subunit 1 OS=Mus musculus OX=10090 GN=Anapc1 PE=1 SV=2	15.4728	15.4422	15.6001	15.6105	15.7052	15.4526	15.3649	15.54	15.505	15.5346	0.0296151	0.744154	0.242308
Q920Q6	Msi2	RNA-binding protein Musashi homolog 2	sp|Q920Q6|MSI2H_MOUSE RNA-binding protein Musashi homolog 2 OS=Mus musculus OX=10090 GN=Msi2 PE=1 SV=1	18.792	18.748	18.8088	18.7567	18.7701	18.7695	18.9197	18.8464	18.7829	18.8125	0.0295499	0.522983	0.170398
Q8CDJ8	Ston1	Stonin-1	sp|Q8CDJ8|STON1_MOUSE Stonin-1 OS=Mus musculus OX=10090 GN=Ston1 PE=1 SV=2	16.4127	16.2781	16.3998	16.4846	16.355	16.3537	16.3529	16.4185	16.3635	16.3929	0.0294044	0.553284	0.180521
Q6PGB6	Naa50	N-alpha-acetyltransferase 50	sp|Q6PGB6|NAA50_MOUSE N-alpha-acetyltransferase 50 OS=Mus musculus OX=10090 GN=Naa50 PE=1 SV=1	17.4063	17.5725	17.5735	17.6032	17.4833	17.493	17.5721	17.5823	17.5174	17.5468	0.0293643	0.593405	0.193685
P23198	Cbx3	Chromobox protein homolog 3	sp|P23198|CBX3_MOUSE Chromobox protein homolog 3 OS=Mus musculus OX=10090 GN=Cbx3 PE=1 SV=2	21.0317	21.1998	21.0208	21.0099	21.3248	21.0936	21.0594	21.0788	21.0841	21.1133	0.0291782	0.741193	0.242352
Q8R3S6	Exoc1	Exocyst complex component 1	sp|Q8R3S6|EXOC1_MOUSE Exocyst complex component 1 OS=Mus musculus OX=10090 GN=Exoc1 PE=1 SV=4	17.7552	17.8384	17.8604	17.8692	17.8993	17.7546	17.863	17.8497	17.818	17.8472	0.0291592	0.495659	0.162098
Q3U0J8	Tbc1d2b	TBC1 domain family member 2B	sp|Q3U0J8|TBD2B_MOUSE TBC1 domain family member 2B OS=Mus musculus OX=10090 GN=Tbc1d2b PE=1 SV=2	14.5018	14.5796	14.5899	14.4138	14.9267	14.5145	14.4097	14.6664	14.5571	14.5862	0.0291379	0.831337	0.271932
P42859	Htt	Huntingtin	sp|P42859|HD_MOUSE Huntingtin OS=Mus musculus OX=10090 GN=Htt PE=1 SV=2	14.1648	13.861	13.865	14.084	14.1896	14.0282	13.8745	13.7874	13.9636	13.9927	0.0291253	0.818078	0.267627
Q571I9	Aldh16a1	Aldehyde dehydrogenase family 16 member A1	sp|Q571I9|A16A1_MOUSE Aldehyde dehydrogenase family 16 member A1 OS=Mus musculus OX=10090 GN=Aldh16a1 PE=1 SV=2	18.2143	18.1964	18.2244	18.307	18.2329	18.243	18.1732	18.248	18.2117	18.2408	0.0291202	0.354306	0.115914
Q9JHS3	Lamtor2	Ragulator complex protein LAMTOR2	sp|Q9JHS3|LTOR2_MOUSE Ragulator complex protein LAMTOR2 OS=Mus musculus OX=10090 GN=Lamtor2 PE=1 SV=1	14.1174	14.3768	14.434	14.468	14.0927	14.1181	14.6012	14.4118	14.3094	14.3384	0.0289958	0.854207	0.279791
P68040	Rack1	Guanine nucleotide-binding protein subunit beta-2-like 1;Guanine nucleotide-binding protein subunit beta-2-like 1, N-terminally processed	sp|P68040|RACK1_MOUSE Receptor of activated protein C kinase 1 OS=Mus musculus OX=10090 GN=Rack1 PE=1 SV=3	22.7855	22.7906	22.8854	22.931	22.7383	22.875	22.8967	22.8062	22.8205	22.8494	0.0289634	0.595787	0.195207
Q9EP53	Tsc1	Hamartin	sp|Q9EP53|TSC1_MOUSE Hamartin OS=Mus musculus OX=10090 GN=Tsc1 PE=1 SV=1	14.3644	14.3625	14.4476	14.6097	14.4569	14.2347	14.5111	14.2899	14.3915	14.4204	0.0289331	0.771084	0.252715
Q8K310	Matr3	Matrin-3	sp|Q8K310|MATR3_MOUSE Matrin-3 OS=Mus musculus OX=10090 GN=Matr3 PE=1 SV=1	21.0218	20.9574	20.9404	21.0321	21.1254	21.0128	20.9007	20.9394	20.9732	21.0021	0.0289034	0.618455	0.20275
Q62241	Snrpc	U1 small nuclear ribonucleoprotein C	sp|Q62241|RU1C_MOUSE U1 small nuclear ribonucleoprotein C OS=Mus musculus OX=10090 GN=Snrpc PE=1 SV=1	19.0026	19.0012	18.9929	18.992	19.0184	19.0157	19.0842	19.0286	18.9989	19.0278	0.028884	0.209566	0.0687153
P14576	Srp54	Signal recognition particle 54 kDa protein	sp|P14576|SRP54_MOUSE Signal recognition particle 54 kDa protein OS=Mus musculus OX=10090 GN=Srp54 PE=1 SV=2;tr|E9PXC0|E9PXC0_MOUSE Signal recognition particle 54 kDa protein OS=Mus musculus OX=10090 GN=Srp54c PE=1 SV=1	19.2645	19.2874	19.281	19.3118	19.2085	19.3075	19.3853	19.3194	19.2776	19.3065	0.0288786	0.47663	0.156292
Q3TIV5	Zc3h15	Zinc finger CCCH domain-containing protein 15	sp|Q3TIV5|ZC3HF_MOUSE Zinc finger CCCH domain-containing protein 15 OS=Mus musculus OX=10090 GN=Zc3h15 PE=1 SV=2	19.2834	19.1859	19.1468	19.2418	19.318	19.2026	19.1937	19.215	19.2054	19.2342	0.0288493	0.519364	0.170352
O08663	Metap2	Methionine aminopeptidase 2	sp|O08663|MAP2_MOUSE Methionine aminopeptidase 2 OS=Mus musculus OX=10090 GN=Metap2 PE=1 SV=1	19.2513	19.2212	19.2379	19.3396	19.2594	19.2204	19.3029	19.2056	19.2368	19.2656	0.0288131	0.429274	0.140851
A0A286YCV9	Kif13b		tr|A0A286YCV9|A0A286YCV9_MOUSE Kinesin family member 13B OS=Mus musculus OX=10090 GN=Kif13b PE=1 SV=1	21.4218	21.4449	21.4796	21.505	21.4226	21.4499	21.5217	21.4884	21.4488	21.4775	0.0287603	0.330355	0.108449
Q922P9	Glyr1	Putative oxidoreductase GLYR1	sp|Q922P9|GLYR1_MOUSE Putative oxidoreductase GLYR1 OS=Mus musculus OX=10090 GN=Glyr1 PE=1 SV=1	19.2032	19.275	19.3176	19.2118	19.5009	19.2467	19.2277	19.2827	19.2653	19.294	0.0286798	0.714751	0.234817
Q9CQF4	Mtres1	Uncharacterized protein C6orf203 homolog	sp|Q9CQF4|MRES1_MOUSE Mitochondrial transcription rescue factor 1 OS=Mus musculus OX=10090 GN=Mtres1 PE=1 SV=1	13.816	13.7036	13.5876	14.1233	13.9375	13.6254	13.4537	13.515	13.7024	13.731	0.0286379	0.877613	0.288437
Q8K2Q7	Brox	BRO1 domain-containing protein BROX	sp|Q8K2Q7|BROX_MOUSE BRO1 domain-containing protein BROX OS=Mus musculus OX=10090 GN=Brox PE=1 SV=1	19.5835	19.5359	19.72	19.6349	19.9073	19.5899	19.4509	19.6258	19.6132	19.6418	0.0286147	0.797619	0.262204
Q8CEC6	Ppwd1	Peptidylprolyl isomerase domain and WD repeat-containing protein 1	sp|Q8CEC6|PPWD1_MOUSE Peptidylprolyl isomerase domain and WD repeat-containing protein 1 OS=Mus musculus OX=10090 GN=Ppwd1 PE=1 SV=2	18.7862	18.7158	18.6692	18.7115	18.8992	18.785	18.6617	18.7043	18.7237	18.7524	0.0286053	0.65528	0.215432
Q9CVI2	Fam133b	Protein FAM133B	sp|Q9CVI2|F133B_MOUSE Protein FAM133B OS=Mus musculus OX=10090 GN=Fam133b PE=1 SV=3	16.266	16.2573	16.2555	16.3404	16.5272	16.2281	16.117	16.2282	16.2596	16.2882	0.0285935	0.76788	0.252478
P30285	Cdk4	Cyclin-dependent kinase 4	sp|P30285|CDK4_MOUSE Cyclin-dependent kinase 4 OS=Mus musculus OX=10090 GN=Cdk4 PE=1 SV=1	18.1289	18.1607	18.2285	18.1308	18.3091	18.1474	18.2358	18.1831	18.1727	18.2012	0.028522	0.57612	0.189556
Q9CRC8	Lrrc40	Leucine-rich repeat-containing protein 40	sp|Q9CRC8|LRC40_MOUSE Leucine-rich repeat-containing protein 40 OS=Mus musculus OX=10090 GN=Lrrc40 PE=1 SV=2	18.5639	18.5896	18.5656	18.6544	18.4894	18.616	18.6263	18.6215	18.573	18.6015	0.0285059	0.490968	0.161564
P68181	Prkacb	cAMP-dependent protein kinase catalytic subunit beta	sp|P68181|KAPCB_MOUSE cAMP-dependent protein kinase catalytic subunit beta OS=Mus musculus OX=10090 GN=Prkacb PE=1 SV=2	16.8812	16.7025	16.8224	16.8893	16.8422	16.8476	16.8708	16.7028	16.802	16.8305	0.0285008	0.643031	0.211614
Q9CQC6	Bzw1	Basic leucine zipper and W2 domain-containing protein 1	sp|Q9CQC6|BZW1_MOUSE Basic leucine zipper and W2 domain-containing protein 1 OS=Mus musculus OX=10090 GN=Bzw1 PE=1 SV=1	20.9218	20.9237	20.8971	20.8831	21.1045	20.8806	20.8944	20.9509	20.9142	20.9427	0.0284888	0.634395	0.208796
Q8BXK9	Clic5	Chloride intracellular channel protein 5	sp|Q8BXK9|CLIC5_MOUSE Chloride intracellular channel protein 5 OS=Mus musculus OX=10090 GN=Clic5 PE=1 SV=1	14.7391	14.5428	15.0663	15.2316	14.4434	14.7792	14.7561	14.8456	14.7828	14.8112	0.0284607	0.892341	0.293771
Q9JIX8	Acin1	Apoptotic chromatin condensation inducer in the nucleus	sp|Q9JIX8|ACINU_MOUSE Apoptotic chromatin condensation inducer in the nucleus OS=Mus musculus OX=10090 GN=Acin1 PE=1 SV=3	21.0723	21.1481	21.1016	21.1013	21.2557	21.1197	21.1057	21.0965	21.1074	21.1358	0.0284108	0.536964	0.17686
Q8BJ71	Nup93	Nuclear pore complex protein Nup93	sp|Q8BJ71|NUP93_MOUSE Nuclear pore complex protein Nup93 OS=Mus musculus OX=10090 GN=Nup93 PE=1 SV=1	20.7917	20.7929	20.7822	20.7834	20.9746	20.8088	20.7433	20.7764	20.7889	20.8173	0.0283724	0.620098	0.204316
Q9CW79	Golga1	Golgin subfamily A member 1	sp|Q9CW79|GOGA1_MOUSE Golgin subfamily A member 1 OS=Mus musculus OX=10090 GN=Golga1 PE=1 SV=2	16.6061	16.674	16.5755	16.6185	16.6832	16.5733	16.6814	16.6781	16.6185	16.6469	0.0283675	0.463717	0.152797
A2A7B5	Prdm2		tr|A2A7B5|A2A7B5_MOUSE PR domain-containing 2, with ZNF domain OS=Mus musculus OX=10090 GN=Prdm2 PE=1 SV=1	14.2758	14.1078	14.0628	13.8683	14.3203	14.3227	14.2127	14.1611	14.1488	14.177	0.0282471	0.822661	0.271381
P00493	Hprt1	Hypoxanthine-guanine phosphoribosyltransferase	sp|P00493|HPRT_MOUSE Hypoxanthine-guanine phosphoribosyltransferase OS=Mus musculus OX=10090 GN=Hprt1 PE=1 SV=3	16.1304	15.8793	16.1379	15.896	15.9573	16.2188	16.1774	16.1376	16.0492	16.0774	0.0282123	0.797349	0.263118
Q8CIM8	Ints4	Integrator complex subunit 4	sp|Q8CIM8|INT4_MOUSE Integrator complex subunit 4 OS=Mus musculus OX=10090 GN=Ints4 PE=1 SV=1	17.6589	17.5514	17.6833	17.699	17.684	17.58	17.6718	17.6617	17.6312	17.6593	0.0280771	0.514427	0.169973
P28352	Apex1	DNA-(apurinic or apyrimidinic site) lyase;DNA-(apurinic or apyrimidinic site) lyase, mitochondrial	sp|P28352|APEX1_MOUSE DNA-(apurinic or apyrimidinic site) endonuclease OS=Mus musculus OX=10090 GN=Apex1 PE=1 SV=2	21.8099	21.8712	21.8996	21.8266	21.8799	21.8901	21.9469	21.8975	21.8602	21.8882	0.0280133	0.416596	0.137732
Q3U319	Rnf40	E3 ubiquitin-protein ligase BRE1B	sp|Q3U319|BRE1B_MOUSE E3 ubiquitin-protein ligase BRE1B OS=Mus musculus OX=10090 GN=Rnf40 PE=1 SV=2	17.7739	17.7373	17.7403	17.7822	17.8552	17.684	17.8091	17.7618	17.7505	17.7785	0.0279899	0.497039	0.164364
P05064	Aldoa	Fructose-bisphosphate aldolase A;Fructose-bisphosphate aldolase	sp|P05064|ALDOA_MOUSE Fructose-bisphosphate aldolase A OS=Mus musculus OX=10090 GN=Aldoa PE=1 SV=2;tr|A6ZI46|A6ZI46_MOUSE Fructose-bisphosphate aldolase OS=Mus musculus OX=10090 GN=Aldoart1 PE=1 SV=1;tr|A6ZI47|A6ZI47_MOUSE Fructose-bisphosphate aldolase OS	24.5668	24.1714	24.5417	24.6679	24.5462	24.2991	24.2877	24.4721	24.4266	24.4546	0.0279552	0.842513	0.278699
P22907	Hmbs	Porphobilinogen deaminase	sp|P22907|HEM3_MOUSE Porphobilinogen deaminase OS=Mus musculus OX=10090 GN=Hmbs PE=1 SV=2	19.1434	19.1598	19.2371	19.3037	19.338	19.1582	19.1854	19.0547	19.1801	19.208	0.0278877	0.710122	0.235055
Q9D7P6	Iscu	Iron-sulfur cluster assembly enzyme ISCU, mitochondrial	sp|Q9D7P6|ISCU_MOUSE Iron-sulfur cluster assembly enzyme ISCU, mitochondrial OS=Mus musculus OX=10090 GN=Iscu PE=1 SV=1	18.7148	18.5535	18.7514	18.736	18.6905	18.6563	18.7448	18.6779	18.6732	18.7011	0.0278697	0.596303	0.197414
Q8VCH7	Rdh10	Retinol dehydrogenase 10	sp|Q8VCH7|RDH10_MOUSE Retinol dehydrogenase 10 OS=Mus musculus OX=10090 GN=Rdh10 PE=1 SV=2	15.5822	15.6646	15.8752	15.8708	15.7123	15.78	15.6224	15.6905	15.7073	15.7352	0.0278595	0.754289	0.249741
Q9EP71	Rai14	Ankycorbin	sp|Q9EP71|RAI14_MOUSE Ankycorbin OS=Mus musculus OX=10090 GN=Rai14 PE=1 SV=1	18.9606	18.9748	19.0885	19.1203	19.1384	19.0012	18.9679	18.9512	19.008	19.0358	0.0278421	0.658788	0.218157
P58404	Strn4	Striatin-4	sp|P58404|STRN4_MOUSE Striatin-4 OS=Mus musculus OX=10090 GN=Strn4 PE=1 SV=2	15.6158	15.5933	15.4963	15.6093	15.6381	15.5762	15.6604	15.4973	15.5685	15.5963	0.0278289	0.57119	0.189173
Q80U49	Cep170b	Centrosomal protein of 170 kDa protein B	sp|Q80U49|C170B_MOUSE Centrosomal protein of 170 kDa protein B OS=Mus musculus OX=10090 GN=Cep170b PE=1 SV=2	16.0571	15.8208	15.9915	16.0864	15.9942	16.0377	15.8446	15.9586	15.9565	15.9843	0.0278196	0.723513	0.239641
Q9Z0G9	Cldn3	Claudin-3	sp|Q9Z0G9|CLD3_MOUSE Claudin-3 OS=Mus musculus OX=10090 GN=Cldn3 PE=1 SV=1	16.0365	16.0897	15.9993	16.2702	15.9928	16.0122	16.0119	16.061	16.0418	16.0696	0.0277965	0.709605	0.235086
Q0VBL3	Rbm15		sp|Q0VBL3|RBM15_MOUSE RNA-binding protein 15 OS=Mus musculus OX=10090 GN=Rbm15 PE=1 SV=1	19.3946	19.3616	19.3873	19.4578	19.4968	19.3692	19.3718	19.3491	19.3811	19.4089	0.0277872	0.504474	0.167143
E9Q4F7	Ankrd11		sp|E9Q4F7|ANR11_MOUSE Ankyrin repeat domain-containing protein 11 OS=Mus musculus OX=10090 GN=Ankrd11 PE=1 SV=1	16.8782	16.6026	16.6156	16.5688	16.5053	16.8003	16.971	16.7875	16.6988	16.7266	0.0277657	0.838365	0.277824
Q6A009	Ltn1	E3 ubiquitin-protein ligase listerin	sp|Q6A009|LTN1_MOUSE E3 ubiquitin-protein ligase listerin OS=Mus musculus OX=10090 GN=Ltn1 PE=1 SV=3	15.0467	14.8173	14.9101	14.9531	15.0904	14.8261	14.8732	15.0195	14.9247	14.9524	0.0277513	0.741228	0.245668
Q05CL8	Larp7	La-related protein 7	sp|Q05CL8|LARP7_MOUSE La-related protein 7 OS=Mus musculus OX=10090 GN=Larp7 PE=1 SV=2	20.281	20.1692	20.1685	20.1599	20.257	20.2477	20.2348	20.2706	20.2063	20.234	0.0277242	0.489157	0.162164
Q9CWK3	Cd2bp2	CD2 antigen cytoplasmic tail-binding protein 2	sp|Q9CWK3|CD2B2_MOUSE CD2 antigen cytoplasmic tail-binding protein 2 OS=Mus musculus OX=10090 GN=Cd2bp2 PE=1 SV=1	16.2295	16.3383	16.1531	16.0679	16.5769	16.1945	16.2457	16.2545	16.2403	16.2679	0.0275871	0.824159	0.273577
Q9EPC1	Parva	Alpha-parvin	sp|Q9EPC1|PARVA_MOUSE Alpha-parvin OS=Mus musculus OX=10090 GN=Parva PE=1 SV=1	19.3056	19.3423	19.353	19.4255	19.612	19.2198	19.2751	19.2733	19.3336	19.3611	0.0275457	0.7835	0.260183
Q9CQF8	Mrpl57	Ribosomal protein 63, mitochondrial	sp|Q9CQF8|RT63_MOUSE Ribosomal protein 63, mitochondrial OS=Mus musculus OX=10090 GN=Mrpl57 PE=1 SV=1	16.0241	16.0862	16.1173	15.9432	16.0824	16.0109	16.3184	16.1616	16.0759	16.1033	0.0274399	0.767824	0.255232
Q9WU56	Pus1	tRNA pseudouridine synthase A, mitochondrial	sp|Q9WU56|TRUA_MOUSE tRNA pseudouridine synthase A OS=Mus musculus OX=10090 GN=Pus1 PE=1 SV=2	17.8784	17.8383	18.0429	18.0041	18.057	17.8934	17.915	17.8666	17.9199	17.9472	0.0273521	0.693679	0.230776
A6PWY4	Wdr76	WD repeat-containing protein 76	sp|A6PWY4|WDR76_MOUSE WD repeat-containing protein 76 OS=Mus musculus OX=10090 GN=Wdr76 PE=1 SV=1	18.1157	18.0735	18.006	18.1681	18.259	18.1102	17.927	17.9979	18.0651	18.0924	0.0273468	0.750998	0.249858
Q9QYJ3	Dnajb1	DnaJ homolog subfamily B member 1	sp|Q9QYJ3|DNJB1_MOUSE DnaJ homolog subfamily B member 1 OS=Mus musculus OX=10090 GN=Dnajb1 PE=1 SV=3	19.4711	19.6561	19.5225	19.4002	19.5744	19.7125	19.612	19.5873	19.5499	19.5773	0.0273456	0.739214	0.24594
Q9JLB0	Pals2	MAGUK p55 subfamily member 6	sp|Q9JLB0|PALS2_MOUSE Protein PALS2 OS=Mus musculus OX=10090 GN=Pals2 PE=1 SV=1	19.0729	19.0386	19.114	18.9508	19.1215	19.063	19.1549	19.2222	19.0751	19.1025	0.0273388	0.680187	0.226316
Q9ERS2	Ndufa13	NADH dehydrogenase [ubiquinone] 1 alpha subcomplex subunit 13	sp|Q9ERS2|NDUAD_MOUSE NADH dehydrogenase [ubiquinone] 1 alpha subcomplex subunit 13 OS=Mus musculus OX=10090 GN=Ndufa13 PE=1 SV=3	18.2689	18.384	18.3677	18.4057	18.2795	18.2184	18.549	18.3849	18.3402	18.3675	0.0273212	0.745058	0.247942
Q9CWP8	Pold4	DNA polymerase delta subunit 4	sp|Q9CWP8|DPOD4_MOUSE DNA polymerase delta subunit 4 OS=Mus musculus OX=10090 GN=Pold4 PE=1 SV=1	15.4786	15.5111	15.4622	15.5474	15.6255	15.4641	15.549	15.3704	15.484	15.5113	0.0273182	0.659317	0.219415
P35123	Usp4	Ubiquitin carboxyl-terminal hydrolase 4	sp|P35123|UBP4_MOUSE Ubiquitin carboxyl-terminal hydrolase 4 OS=Mus musculus OX=10090 GN=Usp4 PE=1 SV=3	18.6299	18.5722	18.6945	18.6106	18.9577	18.5945	18.5406	18.5943	18.6322	18.6595	0.0272973	0.801502	0.266785
D3YXK2	Safb	Scaffold attachment factor B1	sp|D3YXK2|SAFB1_MOUSE Scaffold attachment factor B1 OS=Mus musculus OX=10090 GN=Safb PE=1 SV=2	21.1253	21.123	21.0599	21.125	21.2374	21.1266	21.0703	21.0901	21.1027	21.1299	0.0271513	0.538377	0.179449
P10630	Eif4a2	Eukaryotic initiation factor 4A-II;Eukaryotic initiation factor 4A-II, N-terminally processed	sp|P10630|IF4A2_MOUSE Eukaryotic initiation factor 4A-II OS=Mus musculus OX=10090 GN=Eif4a2 PE=1 SV=2	20.5724	20.459	20.6487	20.7039	20.4769	20.5122	20.5749	20.6679	20.56	20.5872	0.0271146	0.714748	0.238318
Q61249	Igbp1	Immunoglobulin-binding protein 1	sp|Q61249|IGBP1_MOUSE Immunoglobulin-binding protein 1 OS=Mus musculus OX=10090 GN=Igbp1 PE=1 SV=1	18.266	18.251	18.3039	18.2929	18.3145	18.2486	18.3759	18.2717	18.2736	18.3007	0.0271049	0.418268	0.139476
P23492	Pnp	Purine nucleoside phosphorylase	sp|P23492|PNPH_MOUSE Purine nucleoside phosphorylase OS=Mus musculus OX=10090 GN=Pnp PE=1 SV=2	21.4172	21.3765	21.4703	21.3338	21.2452	21.4733	21.6047	21.5852	21.4213	21.4484	0.0271035	0.786104	0.262138
Q9QZB7	Actr10	Actin-related protein 10	sp|Q9QZB7|ARP10_MOUSE Actin-related protein 10 OS=Mus musculus OX=10090 GN=Actr10 PE=1 SV=2	17.369	17.3067	17.3258	17.4937	17.2236	17.2796	17.4884	17.3192	17.3338	17.3609	0.0270522	0.730382	0.243674
Q569Z5	Ddx46	Probable ATP-dependent RNA helicase DDX46	sp|Q569Z5|DDX46_MOUSE Probable ATP-dependent RNA helicase DDX46 OS=Mus musculus OX=10090 GN=Ddx46 PE=1 SV=2	21.4303	21.3869	21.3705	21.4194	21.4534	21.4228	21.4083	21.4105	21.3959	21.4229	0.0269526	0.162409	0.0542348
Q6PCM1	Kdm3a	Lysine-specific demethylase 3A	sp|Q6PCM1|KDM3A_MOUSE Lysine-specific demethylase 3A OS=Mus musculus OX=10090 GN=Kdm3a PE=1 SV=1	15.5954	15.4357	15.4762	15.3589	15.5293	15.5901	15.5302	15.6382	15.5024	15.5293	0.0268989	0.721742	0.241139
P26043	Rdx	Radixin	sp|P26043|RADI_MOUSE Radixin OS=Mus musculus OX=10090 GN=Rdx PE=1 SV=3	22.1449	22.1898	22.2005	22.2013	22.4804	22.1267	22.1205	22.0974	22.1784	22.2053	0.0268736	0.787709	0.263242
P50247	Ahcy	Adenosylhomocysteinase	sp|P50247|SAHH_MOUSE Adenosylhomocysteinase OS=Mus musculus OX=10090 GN=Ahcy PE=1 SV=3	21.7214	21.7044	21.8499	21.5636	21.8666	21.6569	21.9021	21.9377	21.7586	21.7854	0.0268109	0.805231	0.269256
Q3ULJ0	Gpd1l	Glycerol-3-phosphate dehydrogenase 1-like protein	sp|Q3ULJ0|GPD1L_MOUSE Glycerol-3-phosphate dehydrogenase 1-like protein OS=Mus musculus OX=10090 GN=Gpd1l PE=1 SV=2	20.023	20.0798	20.0751	20.0564	20.3372	20.0456	20.0501	19.941	20.0593	20.086	0.0267519	0.774843	0.259239
P47941	Crkl	Crk-like protein	sp|P47941|CRKL_MOUSE Crk-like protein OS=Mus musculus OX=10090 GN=Crkl PE=1 SV=2	17.5583	17.735	17.6874	17.6587	17.6513	17.5779	17.886	17.6608	17.6602	17.6869	0.0267232	0.747978	0.250318
Q6ZPR5	Smpd4	Sphingomyelin phosphodiesterase 4	sp|Q6ZPR5|NSMA3_MOUSE Sphingomyelin phosphodiesterase 4 OS=Mus musculus OX=10090 GN=Smpd4 PE=1 SV=2	18.9523	18.9369	19.0188	18.9491	19.1125	18.9977	18.9711	18.9491	18.9693	18.9959	0.0265825	0.572999	0.192013
Q3V0K9	Pls1	Plastin-1	sp|Q3V0K9|PLSI_MOUSE Plastin-1 OS=Mus musculus OX=10090 GN=Pls1 PE=1 SV=1	19.0653	18.9715	19.0553	19.1146	19.173	19.0033	19.056	18.9396	19.0307	19.0573	0.0265651	0.666741	0.223463
Q9DCS2	Mettl26	UPF0585 protein C16orf13 homolog	sp|Q9DCS2|MTL26_MOUSE Methyltransferase-like 26 OS=Mus musculus OX=10090 GN=Mettl26 PE=1 SV=1	18.8674	18.8274	18.7786	18.9934	18.6256	18.887	18.8503	18.8988	18.8245	18.851	0.026549	0.761538	0.255273
Q9DCB1	Hmgn3	High mobility group nucleosome-binding domain-containing protein 3	sp|Q9DCB1|HMGN3_MOUSE High mobility group nucleosome-binding domain-containing protein 3 OS=Mus musculus OX=10090 GN=Hmgn3 PE=1 SV=1	18.9922	18.8924	18.9829	19.0596	19.237	18.8095	18.9301	18.8753	18.9558	18.9823	0.0265217	0.806681	0.270475
Q9JJ89	Ccdc86	Coiled-coil domain-containing protein 86	sp|Q9JJ89|CCD86_MOUSE Coiled-coil domain-containing protein 86 OS=Mus musculus OX=10090 GN=Ccdc86 PE=1 SV=2	17.3539	17.3392	17.459	17.618	17.3115	17.346	17.4431	17.3336	17.384	17.4104	0.0264294	0.753222	0.252769
Q9D5V5	Cul5	Cullin-5	sp|Q9D5V5|CUL5_MOUSE Cullin-5 OS=Mus musculus OX=10090 GN=Cul5 PE=1 SV=3	19.2982	19.1308	19.2645	19.221	19.4521	19.2309	19.2187	19.1647	19.2311	19.2575	0.0263421	0.74204	0.24922
Q5M8N4	Sdr39u1	Epimerase family protein SDR39U1	sp|Q5M8N4|D39U1_MOUSE Epimerase family protein SDR39U1 OS=Mus musculus OX=10090 GN=Sdr39u1 PE=1 SV=2	17.5076	17.5991	17.6137	17.6022	17.6007	17.5698	17.6556	17.5707	17.5734	17.5998	0.0263417	0.441141	0.148162
Q61881	Mcm7	DNA replication licensing factor MCM7	sp|Q61881|MCM7_MOUSE DNA replication licensing factor MCM7 OS=Mus musculus OX=10090 GN=Mcm7 PE=1 SV=1	21.8538	21.8636	21.8538	21.7978	22.0838	21.8811	21.8576	21.7967	21.8571	21.8834	0.0263391	0.721078	0.242187
P59235	Nup43	Nucleoporin Nup43	sp|P59235|NUP43_MOUSE Nucleoporin Nup43 OS=Mus musculus OX=10090 GN=Nup43 PE=1 SV=2	16.5035	16.6059	16.5782	16.5532	16.601	16.5536	16.7271	16.5093	16.5625	16.5889	0.0263382	0.647558	0.217496
P56212	Arpp19	cAMP-regulated phosphoprotein 19	sp|P56212|ARP19_MOUSE cAMP-regulated phosphoprotein 19 OS=Mus musculus OX=10090 GN=Arpp19 PE=1 SV=2	17.5139	17.6083	17.5894	17.4845	17.819	17.6899	17.5759	17.4149	17.5705	17.5969	0.0263265	0.798213	0.268126
Q91YE3	Egln1	Egl nine homolog 1	sp|Q91YE3|EGLN1_MOUSE Egl nine homolog 1 OS=Mus musculus OX=10090 GN=Egln1 PE=1 SV=2	13.2107	13.1169	13.4742	13.5243	13.4832	13.0796	13.069	13.3116	13.2673	13.2935	0.0262663	0.867065	0.291418
Q80V86	Ints8	Integrator complex subunit 8	sp|Q80V86|INT8_MOUSE Integrator complex subunit 8 OS=Mus musculus OX=10090 GN=Ints8 PE=1 SV=1	13.4822	12.6466	13.3154	13.2179	13.2334	13.0624	13.1809	13.1771	13.1481	13.1743	0.0262599	0.894966	0.300814
Q91W39	Ncoa5	Nuclear receptor coactivator 5	sp|Q91W39|NCOA5_MOUSE Nuclear receptor coactivator 5 OS=Mus musculus OX=10090 GN=Ncoa5 PE=1 SV=1	19.1067	19.0371	19.0606	19.0985	19.188	19.0951	19.0621	19.0281	19.0681	19.0944	0.0262351	0.521675	0.175385
P97765	Wbp2	WW domain-binding protein 2	sp|P97765|WBP2_MOUSE WW domain-binding protein 2 OS=Mus musculus OX=10090 GN=Wbp2 PE=1 SV=1	13.6722	13.3473	13.7465	13.4895	13.7281	13.9196	13.5711	13.366	13.5887	13.6149	0.0261713	0.872655	0.293558
Q62136	Ptpn21	Tyrosine-protein phosphatase non-receptor type 21	sp|Q62136|PTN21_MOUSE Tyrosine-protein phosphatase non-receptor type 21 OS=Mus musculus OX=10090 GN=Ptpn21 PE=1 SV=1	17.4102	17.4257	17.5089	17.4887	17.3627	17.4423	17.605	17.4731	17.4483	17.4744	0.0260992	0.662447	0.222996
P62852	Rps25	40S ribosomal protein S25	sp|P62852|RS25_MOUSE 40S ribosomal protein S25 OS=Mus musculus OX=10090 GN=Rps25 PE=1 SV=1	21.6681	21.7512	21.647	21.6007	21.6658	21.7057	21.8128	21.7892	21.6888	21.7148	0.026044	0.664483	0.223796
Q5SUR0	Pfas	Phosphoribosylformylglycinamidine synthase	sp|Q5SUR0|PUR4_MOUSE Phosphoribosylformylglycinamidine synthase OS=Mus musculus OX=10090 GN=Pfas PE=1 SV=1	20.0704	20.0741	20.0593	20.0141	20.0419	20.1112	20.1902	20.1122	20.0679	20.0939	0.0260294	0.550882	0.185561
Q61146	Ocln	Occludin	sp|Q61146|OCLN_MOUSE Occludin OS=Mus musculus OX=10090 GN=Ocln PE=1 SV=1	15.983	15.8839	15.9797	16.3278	15.9267	15.9561	15.8673	15.7963	15.9489	15.9748	0.0259804	0.842786	0.284017
Q8VD65	Pik3r4	Phosphoinositide 3-kinase regulatory subunit 4	sp|Q8VD65|PI3R4_MOUSE Phosphoinositide 3-kinase regulatory subunit 4 OS=Mus musculus OX=10090 GN=Pik3r4 PE=1 SV=3	15.8699	15.7365	15.5962	15.4539	16.185	15.7397	15.6651	15.7569	15.7342	15.7601	0.0259661	0.882909	0.297579
P29341	Pabpc1	Polyadenylate-binding protein 1;Polyadenylate-binding protein	sp|P29341|PABP1_MOUSE Polyadenylate-binding protein 1 OS=Mus musculus OX=10090 GN=Pabpc1 PE=1 SV=2;tr|Q9D4E6|Q9D4E6_MOUSE Polyadenylate-binding protein OS=Mus musculus OX=10090 GN=Pabpc6 PE=1 SV=1	22.0616	22.1943	22.1202	22.2051	22.2303	22.1566	22.0913	22.0732	22.1254	22.1513	0.0259145	0.620215	0.20914
Q8BHN3	Ganab	Neutral alpha-glucosidase AB	sp|Q8BHN3|GANAB_MOUSE Neutral alpha-glucosidase AB OS=Mus musculus OX=10090 GN=Ganab PE=1 SV=1	22.1946	22.1086	22.1654	22.3187	22.1576	22.1405	22.1245	22.1693	22.1562	22.1821	0.0258987	0.624042	0.210462
Q9CR88	Mrps14	28S ribosomal protein S14, mitochondrial	sp|Q9CR88|RT14_MOUSE 28S ribosomal protein S14, mitochondrial OS=Mus musculus OX=10090 GN=Mrps14 PE=1 SV=1	12.8835	13.3593	13.5349	13.148	13.3768	13.1265	13.5842	13.1901	13.2593	13.2851	0.0258617	0.892415	0.301076
P47934	Crat	Carnitine O-acetyltransferase	sp|P47934|CACP_MOUSE Carnitine O-acetyltransferase OS=Mus musculus OX=10090 GN=Crat PE=1 SV=3	16.9971	17.1351	17.0679	17.0805	17.1002	17.0379	17.2615	16.9825	17.0667	17.0925	0.0258251	0.720612	0.243198
O70422	Gtf2h4	General transcription factor IIH subunit 4	sp|O70422|TF2H4_MOUSE General transcription factor IIH subunit 4 OS=Mus musculus OX=10090 GN=Gtf2h4 PE=1 SV=1	16.7447	16.7495	16.6182	16.7525	16.8906	16.6509	16.6263	16.7291	16.7041	16.7299	0.0257499	0.723909	0.244482
Q5SSW2	Psme4	Proteasome activator complex subunit 4	sp|Q5SSW2|PSME4_MOUSE Proteasome activator complex subunit 4 OS=Mus musculus OX=10090 GN=Psme4 PE=1 SV=1	14.1554	14.4684	14.4061	14.206	14.1958	14.5011	14.6713	14.2711	14.3433	14.369	0.0257413	0.86303	0.29149
Q05769	Ptgs2	Prostaglandin G/H synthase 2	sp|Q05769|PGH2_MOUSE Prostaglandin G/H synthase 2 OS=Mus musculus OX=10090 GN=Ptgs2 PE=1 SV=1	15.1931	15.1214	15.2161	15.2714	15.0007	15.2815	15.3998	15.0594	15.1769	15.2026	0.0256774	0.808799	0.273337
Q60759	Gcdh	Glutaryl-CoA dehydrogenase, mitochondrial	sp|Q60759|GCDH_MOUSE Glutaryl-CoA dehydrogenase, mitochondrial OS=Mus musculus OX=10090 GN=Gcdh PE=1 SV=2	16.636	16.7357	16.6087	16.4609	16.5921	16.6948	16.9324	16.7486	16.6601	16.6858	0.0256324	0.821577	0.277772
Q9CZJ1	Utp11	Probable U3 small nucleolar RNA-associated protein 11	sp|Q9CZJ1|UTP11_MOUSE Probable U3 small nucleolar RNA-associated protein 11 OS=Mus musculus OX=10090 GN=Utp11 PE=2 SV=1	17.7314	17.6361	17.6472	17.6979	17.7852	17.6875	17.5904	17.7247	17.6716	17.6971	0.02556	0.61021	0.206449
Q9JJ00	Plscr1	Phospholipid scramblase 1	sp|Q9JJ00|PLS1_MOUSE Phospholipid scramblase 1 OS=Mus musculus OX=10090 GN=Plscr1 PE=1 SV=1	18.8561	18.7613	18.9342	18.7631	19.1444	18.8447	18.6843	18.9438	18.8505	18.8761	0.0255153	0.827928	0.280225
P40694	Ighmbp2	DNA-binding protein SMUBP-2	sp|P40694|SMBP2_MOUSE DNA-binding protein SMUBP-2 OS=Mus musculus OX=10090 GN=Ighmbp2 PE=1 SV=1	15.9459	16.0534	16.1029	16.0469	16.0189	16.0672	16.1646	16.0004	16.0341	16.0596	0.0255146	0.634829	0.214869
Q921F2	Tardbp	TAR DNA-binding protein 43	sp|Q921F2|TADBP_MOUSE TAR DNA-binding protein 43 OS=Mus musculus OX=10090 GN=Tardbp PE=1 SV=1	22.3702	22.243	22.3075	22.3824	22.3667	22.3673	22.3	22.2458	22.3069	22.3324	0.0255078	0.581073	0.196687
Q99J72	Apobec3	DNA dC->dU-editing enzyme APOBEC-3	sp|Q99J72|ABEC3_MOUSE DNA dC->dU-editing enzyme APOBEC-3 OS=Mus musculus OX=10090 GN=Apobec3 PE=1 SV=3	16.1185	16.3165	16.1058	16.0457	16.1402	16.169	16.327	16.3469	16.1803	16.2058	0.0254755	0.789621	0.267359
Q3TWW8	Srsf6	Serine/arginine-rich splicing factor 6	sp|Q3TWW8|SRSF6_MOUSE Serine/arginine-rich splicing factor 6 OS=Mus musculus OX=10090 GN=Srsf6 PE=1 SV=1	21.0143	21.1264	21.0264	21.0843	21.2039	21.0669	21.0084	21.0423	21.0557	21.0812	0.0254741	0.637429	0.215831
Q8BTV2	Cpsf7	Cleavage and polyadenylation specificity factor subunit 7	sp|Q8BTV2|CPSF7_MOUSE Cleavage and polyadenylation specificity factor subunit 7 OS=Mus musculus OX=10090 GN=Cpsf7 PE=1 SV=2	19.87	19.7536	19.8205	19.9081	19.8301	19.7862	19.8875	19.7888	19.8147	19.8401	0.0254603	0.56164	0.190193
Q9QWF0	Chaf1a	Chromatin assembly factor 1 subunit A	sp|Q9QWF0|CAF1A_MOUSE Chromatin assembly factor 1 subunit A OS=Mus musculus OX=10090 GN=Chaf1a PE=1 SV=1	16.5723	16.735	16.4954	16.2437	16.8495	16.6895	16.6125	16.7365	16.6009	16.6263	0.0254452	0.868097	0.294013
Q62425	Ndufa4	Cytochrome c oxidase subunit NDUFA4	sp|Q62425|NDUA4_MOUSE Cytochrome c oxidase subunit NDUFA4 OS=Mus musculus OX=10090 GN=Ndufa4 PE=1 SV=2	21.7732	21.7295	21.7465	21.807	21.7654	21.715	21.8761	21.7125	21.7498	21.7752	0.0254353	0.566733	0.191963
Q8BFZ3	Actbl2	Beta-actin-like protein 2	sp|Q8BFZ3|ACTBL_MOUSE Beta-actin-like protein 2 OS=Mus musculus OX=10090 GN=Actbl2 PE=1 SV=1	18.3923	18.4514	18.4503	18.4489	18.4381	18.3828	18.5379	18.4755	18.4313	18.4566	0.0253251	0.515336	0.174733
P80313	Cct7	T-complex protein 1 subunit eta	sp|P80313|TCPH_MOUSE T-complex protein 1 subunit eta OS=Mus musculus OX=10090 GN=Cct7 PE=1 SV=1	22.5835	22.5922	22.5124	22.5336	22.4985	22.5791	22.669	22.6599	22.5627	22.588	0.0253138	0.621324	0.210692
Q3UE17	Mex3d	RNA-binding protein MEX3D	sp|Q3UE17|MEX3D_MOUSE RNA-binding protein MEX3D OS=Mus musculus OX=10090 GN=Mex3d PE=1 SV=2	14.0816	14.0671	14.1232	13.9557	14.4769	13.9746	14.1397	14.0328	14.0906	14.1159	0.0252896	0.85022	0.288377
Q9R062	Gyg1	Glycogenin-1	sp|Q9R062|GLYG_MOUSE Glycogenin-1 OS=Mus musculus OX=10090 GN=Gyg1 PE=1 SV=3	14.9056	15.319	15.4285	15.0889	15.1834	15.2718	15.4807	15.19	15.2177	15.243	0.0252654	0.868233	0.294553
Q99LB7	Sardh	Sarcosine dehydrogenase, mitochondrial	sp|Q99LB7|SARDH_MOUSE Sarcosine dehydrogenase, mitochondrial OS=Mus musculus OX=10090 GN=Sardh PE=1 SV=1	18.721	18.4698	18.699	18.471	18.6688	18.6274	18.7035	18.8051	18.6299	18.6552	0.0252315	0.796342	0.270249
P56183	Rrp1	Ribosomal RNA processing protein 1 homolog A	sp|P56183|RRP1_MOUSE Ribosomal RNA processing protein 1 homolog A OS=Mus musculus OX=10090 GN=Rrp1 PE=1 SV=2	18.6213	18.5093	18.4941	18.6289	18.6798	18.5279	18.4752	18.5216	18.5416	18.5667	0.0251028	0.681735	0.231633
Q01341	Adcy6	Adenylate cyclase type 6	sp|Q01341|ADCY6_MOUSE Adenylate cyclase type 6 OS=Mus musculus OX=10090 GN=Adcy6 PE=1 SV=1	14.1176	14.269	13.9956	14.0835	14.1182	14.3578	14.2754	13.9273	14.1274	14.1524	0.0250239	0.836386	0.284387
P54731	Faf1	FAS-associated factor 1	sp|P54731|FAF1_MOUSE FAS-associated factor 1 OS=Mus musculus OX=10090 GN=Faf1 PE=1 SV=2	17.2595	17.2489	17.2823	17.1715	17.4224	17.2228	17.3557	17.2705	17.2636	17.2886	0.0250181	0.694217	0.23606
Q9D0R8	Lsm12	Protein LSM12 homolog	sp|Q9D0R8|LSM12_MOUSE Protein LSM12 homolog OS=Mus musculus OX=10090 GN=Lsm12 PE=1 SV=1	17.7724	17.6414	17.5716	17.6654	17.7932	17.7287	17.5957	17.651	17.6618	17.6868	0.0249848	0.703113	0.239159
P51410	Rpl9	60S ribosomal protein L9	sp|P51410|RL9_MOUSE 60S ribosomal protein L9 OS=Mus musculus OX=10090 GN=Rpl9 PE=1 SV=2;tr|A0A140T8T4|A0A140T8T4_MOUSE 60S ribosomal protein L9 OS=Mus musculus OX=10090 GN=Rpl9-ps6 PE=3 SV=1	21.0971	21.1041	21.056	21.0362	21.0512	21.1113	21.203	21.1518	21.0857	21.1107	0.0249765	0.581065	0.19766
E9PZJ8	Ascc3	Activating signal cointegrator 1 complex subunit 3	sp|E9PZJ8|ASCC3_MOUSE Activating signal cointegrator 1 complex subunit 3 OS=Mus musculus OX=10090 GN=Ascc3 PE=1 SV=1	18.1003	17.9507	18.1237	18.0846	18.0809	18.1193	18.0532	18.0779	18.0582	18.0832	0.0249559	0.574166	0.195351
Q8BGV0	Nars2	Probable asparagine--tRNA ligase, mitochondrial	sp|Q8BGV0|SYNM_MOUSE Probable asparagine--tRNA ligase, mitochondrial OS=Mus musculus OX=10090 GN=Nars2 PE=1 SV=1	14.3418	14.0913	14.3011	14.2975	14.4121	14.2698	14.1509	14.2178	14.2447	14.2696	0.0248978	0.769265	0.261872
P50580	Pa2g4	Proliferation-associated protein 2G4	sp|P50580|PA2G4_MOUSE Proliferation-associated protein 2G4 OS=Mus musculus OX=10090 GN=Pa2g4 PE=1 SV=3	23.2765	23.2748	23.2286	23.2316	23.2036	23.3388	23.3132	23.337	23.26	23.2848	0.02484	0.550382	0.187461
P59326	Ythdf1	YTH domain-containing family protein 1	sp|P59326|YTHD1_MOUSE YTH domain-containing family protein 1 OS=Mus musculus OX=10090 GN=Ythdf1 PE=1 SV=1	16.7943	16.6688	16.6422	16.6353	16.8029	16.7957	16.7073	16.6911	16.7018	16.7264	0.0246955	0.667945	0.227808
Q9JJT9	Phax	Phosphorylated adapter RNA export protein	sp|Q9JJT9|PHAX_MOUSE Phosphorylated adapter RNA export protein OS=Mus musculus OX=10090 GN=Phax PE=1 SV=1	16.303	16.2294	16.3727	16.3662	16.475	16.3532	16.2221	16.2151	16.3017	16.3263	0.0245742	0.743699	0.25393
Q9D0M5	Dynll2	Dynein light chain 2, cytoplasmic	sp|Q9D0M5|DYL2_MOUSE Dynein light chain 2, cytoplasmic OS=Mus musculus OX=10090 GN=Dynll2 PE=1 SV=1	16.952	17.048	16.9381	16.9532	16.999	16.8931	17.1238	17.0504	16.9794	17.0039	0.024561	0.689484	0.235448
Q8BMA6	Srp68	Signal recognition particle subunit SRP68	sp|Q8BMA6|SRP68_MOUSE Signal recognition particle subunit SRP68 OS=Mus musculus OX=10090 GN=Srp68 PE=1 SV=2	20.8584	20.8075	20.8537	20.7948	20.862	20.8932	20.8498	20.9215	20.8399	20.8643	0.0244101	0.459321	0.157071
Q62209	Sycp1	Synaptonemal complex protein 1	sp|Q62209|SYCP1_MOUSE Synaptonemal complex protein 1 OS=Mus musculus OX=10090 GN=Sycp1 PE=1 SV=2	17.5789	17.4328	17.4844	17.2766	17.1396	17.7265	17.8868	17.5861	17.4987	17.5231	0.0244026	0.900819	0.308068
Q5SSI6	Utp18	U3 small nucleolar RNA-associated protein 18 homolog	sp|Q5SSI6|UTP18_MOUSE U3 small nucleolar RNA-associated protein 18 homolog OS=Mus musculus OX=10090 GN=Utp18 PE=1 SV=1	18.4085	18.358	18.3632	18.3633	18.4801	18.3831	18.3612	18.417	18.3766	18.4009	0.0243756	0.472515	0.161634
A2A4P0	Dhx8	ATP-dependent RNA helicase DHX8	sp|A2A4P0|DHX8_MOUSE ATP-dependent RNA helicase DHX8 OS=Mus musculus OX=10090 GN=Dhx8 PE=2 SV=1	16.3165	16.279	16.3343	16.2686	16.4266	16.3355	16.2641	16.3766	16.3099	16.3343	0.024363	0.594351	0.203335
A2A6Q5	Cdc27	Cell division cycle protein 27 homolog	sp|A2A6Q5|CDC27_MOUSE Cell division cycle protein 27 homolog OS=Mus musculus OX=10090 GN=Cdc27 PE=1 SV=1	14.7174	15.1343	14.8839	14.8254	15.2141	14.8403	14.8685	14.9328	14.9119	14.9362	0.0243468	0.858073	0.293601
Q9JJI8	Rpl38	60S ribosomal protein L38	sp|Q9JJI8|RL38_MOUSE 60S ribosomal protein L38 OS=Mus musculus OX=10090 GN=Rpl38 PE=1 SV=3	19.6694	19.6887	19.6925	19.6023	19.6587	19.6926	19.8264	19.7595	19.6836	19.7079	0.024324	0.658489	0.225359
Q8BH59	Slc25a12	Calcium-binding mitochondrial carrier protein Aralar1	sp|Q8BH59|CMC1_MOUSE Calcium-binding mitochondrial carrier protein Aralar1 OS=Mus musculus OX=10090 GN=Slc25a12 PE=1 SV=1	19.43	19.3211	19.5119	19.5148	19.3249	19.3916	19.6084	19.3868	19.421	19.4453	0.0243196	0.769162	0.263246
Q9R1K9	Cetn2	Centrin-2	sp|Q9R1K9|CETN2_MOUSE Centrin-2 OS=Mus musculus OX=10090 GN=Cetn2 PE=1 SV=1	17.2023	17.2322	17.1686	17.3351	17.2684	17.2039	17.1693	17.15	17.201	17.2253	0.0243051	0.626022	0.214285
P35922	Fmr1	Fragile X mental retardation protein 1 homolog	sp|P35922|FMR1_MOUSE Synaptic functional regulator FMR1 OS=Mus musculus OX=10090 GN=Fmr1 PE=1 SV=1	19.7426	19.6572	19.7008	19.768	19.7726	19.7652	19.6571	19.6597	19.7002	19.7245	0.0243043	0.56832	0.194535
Q9ESP1	Sdf2l1	Stromal cell-derived factor 2-like protein 1	sp|Q9ESP1|SDF2L_MOUSE Stromal cell-derived factor 2-like protein 1 OS=Mus musculus OX=10090 GN=Sdf2l1 PE=1 SV=2	13.7111	13.7463	13.8436	13.8593	13.8638	13.5937	14.0062	13.6327	13.767	13.7911	0.0241112	0.829766	0.284536
Q9EPK7	Xpo7	Exportin-7	sp|Q9EPK7|XPO7_MOUSE Exportin-7 OS=Mus musculus OX=10090 GN=Xpo7 PE=1 SV=3	19.475	19.4313	19.4026	19.4203	19.3976	19.5049	19.5429	19.4363	19.4363	19.4604	0.0240908	0.564547	0.193626
Q8VH51	Rbm39	RNA-binding protein 39	sp|Q8VH51|RBM39_MOUSE RNA-binding protein 39 OS=Mus musculus OX=10090 GN=Rbm39 PE=1 SV=2	19.393	19.3688	19.2667	19.3359	19.5384	19.3431	19.3017	19.315	19.3429	19.3668	0.0239769	0.723081	0.248261
Q9DAU7	Wfdc2	WAP four-disulfide core domain protein 2	sp|Q9DAU7|WFDC2_MOUSE WAP four-disulfide core domain protein 2 OS=Mus musculus OX=10090 GN=Wfdc2 PE=1 SV=1	16.4675	16.3594	16.3896	16.2278	16.252	16.6003	16.5757	16.4913	16.4055	16.4294	0.0239381	0.832891	0.286065
P97789	Xrn1	5-3 exoribonuclease 1	sp|P97789|XRN1_MOUSE 5-3 exoribonuclease 1 OS=Mus musculus OX=10090 GN=Xrn1 PE=1 SV=1	16.9532	16.8359	16.8488	16.8646	17.0223	16.924	16.8781	16.8266	16.8793	16.9031	0.0238322	0.665205	0.228695
Q62167	Ddx3x	ATP-dependent RNA helicase DDX3X;Putative ATP-dependent RNA helicase Pl10	sp|Q62167|DDX3X_MOUSE ATP-dependent RNA helicase DDX3X OS=Mus musculus OX=10090 GN=Ddx3x PE=1 SV=3;sp|P16381|DDX3L_MOUSE Putative ATP-dependent RNA helicase Pl10 OS=Mus musculus OX=10090 GN=D1Pas1 PE=1 SV=1	20.2414	20.2876	20.1989	20.2219	20.3808	20.2398	20.238	20.2516	20.2426	20.2664	0.0237981	0.599317	0.206108
P09405	Ncl	Nucleolin	sp|P09405|NUCL_MOUSE Nucleolin OS=Mus musculus OX=10090 GN=Ncl PE=1 SV=2	25.0855	25.1438	25.0178	25.0362	25.2423	25.1595	24.9981	25.0942	25.0824	25.1061	0.023697	0.723724	0.249125
Q64512	Ptpn13	Tyrosine-protein phosphatase non-receptor type 13	sp|Q64512|PTN13_MOUSE Tyrosine-protein phosphatase non-receptor type 13 OS=Mus musculus OX=10090 GN=Ptpn13 PE=1 SV=2	18.6481	18.5415	18.6947	18.7518	18.8358	18.5902	18.5501	18.5311	18.6281	18.6518	0.0236909	0.794218	0.273406
P97311	Mcm6	DNA replication licensing factor MCM6	sp|P97311|MCM6_MOUSE DNA replication licensing factor MCM6 OS=Mus musculus OX=10090 GN=Mcm6 PE=1 SV=1	23.312	23.437	23.3627	23.3081	23.5434	23.4133	23.3633	23.3429	23.3706	23.3942	0.0236424	0.710593	0.244728
Q3UMW8	Cln5	Ceroid-lipofuscinosis neuronal protein 5 homolog	sp|Q3UMW8|CLN5_MOUSE Ceroid-lipofuscinosis neuronal protein 5 homolog OS=Mus musculus OX=10090 GN=Cln5 PE=1 SV=1	16.1386	16.3136	16.4424	16.5655	16.3001	16.194	16.3023	16.247	16.2982	16.3218	0.0236145	0.832563	0.286808
P59114	Pcif1	Phosphorylated CTD-interacting factor 1	sp|P59114|CAPAM_MOUSE mRNA (2-O-methyladenosine-N(6)-)-methyltransferase OS=Mus musculus OX=10090 GN=Pcif1 PE=1 SV=1	16.8789	16.8314	16.884	16.8999	17.0112	16.8498	16.8825	16.7985	16.8648	16.8884	0.0236122	0.643779	0.22178
P35831	Ptpn12	Tyrosine-protein phosphatase non-receptor type 12	sp|P35831|PTN12_MOUSE Tyrosine-protein phosphatase non-receptor type 12 OS=Mus musculus OX=10090 GN=Ptpn12 PE=1 SV=3	18.3582	18.2709	18.3644	18.3524	18.674	18.3082	18.1912	18.2477	18.3312	18.3547	0.0235389	0.844063	0.290973
Q6ZQH8	Nup188	Nucleoporin NUP188 homolog	sp|Q6ZQH8|NU188_MOUSE Nucleoporin NUP188 OS=Mus musculus OX=10090 GN=Nup188 PE=1 SV=2	17.846	17.7491	17.8863	17.8514	17.9579	17.8814	17.7981	17.7642	17.8271	17.8506	0.0234681	0.678183	0.233942
Q8VCB1	Ndc1	Nucleoporin NDC1	sp|Q8VCB1|NDC1_MOUSE Nucleoporin NDC1 OS=Mus musculus OX=10090 GN=Ndc1 PE=1 SV=1	15.675	15.4522	15.4863	15.6766	15.5848	15.3871	15.6537	15.5042	15.5378	15.5613	0.0234438	0.796173	0.274705
P03899	Mtnd3	NADH-ubiquinone oxidoreductase chain 3	sp|P03899|NU3M_MOUSE NADH-ubiquinone oxidoreductase chain 3 OS=Mus musculus OX=10090 GN=Mtnd3 PE=1 SV=3	16.1182	15.7107	15.9787	16.0822	16.0269	15.8551	15.9294	15.9029	15.9359	15.9593	0.0233959	0.828585	0.286014
P63017	Hspa8	Heat shock cognate 71 kDa protein	sp|P63017|HSP7C_MOUSE Heat shock cognate 71 kDa protein OS=Mus musculus OX=10090 GN=Hspa8 PE=1 SV=1	26.2547	26.3126	26.2252	26.3326	26.4094	26.2606	26.203	26.2321	26.2642	26.2875	0.0233813	0.675393	0.233166
Q9CXC3	Mgme1	Mitochondrial genome maintenance exonuclease 1	sp|Q9CXC3|MGME1_MOUSE Mitochondrial genome maintenance exonuclease 1 OS=Mus musculus OX=10090 GN=Mgme1 PE=2 SV=1	17.1497	17.1241	16.9688	16.9847	17.2053	17.165	17.1186	17.0474	17.0809	17.1042	0.02334	0.740196	0.255635
Q9R1T2	Sae1	SUMO-activating enzyme subunit 1;SUMO-activating enzyme subunit 1, N-terminally processed	sp|Q9R1T2|SAE1_MOUSE SUMO-activating enzyme subunit 1 OS=Mus musculus OX=10090 GN=Sae1 PE=1 SV=1	20.7451	20.7949	20.8194	20.951	20.812	20.8009	20.7937	20.6912	20.7865	20.8098	0.0233176	0.699247	0.241543
Q9CPW4	Arpc5	Actin-related protein 2/3 complex subunit 5	sp|Q9CPW4|ARPC5_MOUSE Actin-related protein 2/3 complex subunit 5 OS=Mus musculus OX=10090 GN=Arpc5 PE=1 SV=3	19.8582	19.8549	19.9415	19.9472	19.7804	19.9187	20.018	19.8765	19.8849	19.9081	0.0232567	0.69466	0.240093
Q9CRC6	Borcs7	UPF0693 protein C10orf32 homolog	sp|Q9CRC6|BORC7_MOUSE BLOC-1-related complex subunit 7 OS=Mus musculus OX=10090 GN=Borcs7 PE=1 SV=1	15.2226	15.2671	15.3651	15.3206	15.2505	15.2173	15.5042	15.2478	15.2849	15.3081	0.0231294	0.770263	0.266536
E9Q9Q2	R3hdm1		tr|E9Q9Q2|E9Q9Q2_MOUSE R3H domain-containing 1 OS=Mus musculus OX=10090 GN=R3hdm1 PE=1 SV=1	14.5642	14.4609	14.722	14.6294	14.6112	14.494	14.5582	14.7344	14.5824	14.6054	0.02306	0.774273	0.268094
P84102	Serf2	Small EDRK-rich factor 2	sp|P84102|SERF2_MOUSE Small EDRK-rich factor 2 OS=Mus musculus OX=10090 GN=Serf2 PE=1 SV=1	19.0693	19.1114	19.1341	19.2552	19.228	19.0965	19.1082	18.9517	19.1049	19.1279	0.022999	0.765	0.265032
Q8VC30	Tkfc	Bifunctional ATP-dependent dihydroxyacetone kinase/FAD-AMP lyase (cyclizing);ATP-dependent dihydroxyacetone kinase;FAD-AMP lyase (cyclizing)	sp|Q8VC30|TKFC_MOUSE Triokinase/FMN cyclase OS=Mus musculus OX=10090 GN=Tkfc PE=1 SV=1	15.5914	15.4805	15.4565	15.4725	15.5395	15.6001	15.6377	15.4126	15.5095	15.5325	0.0229714	0.726006	0.251587
P70404	Idh3g	Isocitrate dehydrogenase [NAD] subunit gamma 1, mitochondrial	sp|P70404|IDHG1_MOUSE Isocitrate dehydrogenase [NAD] subunit gamma 1, mitochondrial OS=Mus musculus OX=10090 GN=Idh3g PE=1 SV=1	19.3686	19.275	19.3561	19.3672	19.6347	19.2691	19.2507	19.2592	19.3332	19.3562	0.0229501	0.82491	0.285917
Q9D666	Sun1	SUN domain-containing protein 1	sp|Q9D666|SUN1_MOUSE SUN domain-containing protein 1 OS=Mus musculus OX=10090 GN=Sun1 PE=1 SV=2	18.1448	17.9998	18.1996	18.2363	18.2123	18.134	18.0337	18.0716	18.1147	18.1376	0.0228802	0.747474	0.259244
Q8R2Y0	Abhd6	Monoacylglycerol lipase ABHD6	sp|Q8R2Y0|ABHD6_MOUSE Monoacylglycerol lipase ABHD6 OS=Mus musculus OX=10090 GN=Abhd6 PE=1 SV=1	15.9937	16.2252	16.095	16.1402	16.1892	16.1872	16.0742	16.0466	16.1046	16.1275	0.0228645	0.726791	0.252107
Q8K2A7	Ints10	Integrator complex subunit 10	sp|Q8K2A7|INT10_MOUSE Integrator complex subunit 10 OS=Mus musculus OX=10090 GN=Ints10 PE=1 SV=3	15.3028	15.1782	15.4238	15.4789	15.1211	15.3054	15.3809	15.3361	15.3016	15.3245	0.0228534	0.815676	0.282968
Q8BHJ5	Tbl1xr1	F-box-like/WD repeat-containing protein TBL1XR1	sp|Q8BHJ5|TBL1R_MOUSE F-box-like/WD repeat-containing protein TBL1XR1 OS=Mus musculus OX=10090 GN=Tbl1xr1 PE=1 SV=1	18.9596	18.8999	18.9546	18.9735	18.9307	18.9809	18.9647	18.9544	18.938	18.9609	0.0228347	0.256164	0.0888814
Q9CYR6	Pgm3	Phosphoacetylglucosamine mutase	sp|Q9CYR6|AGM1_MOUSE Phosphoacetylglucosamine mutase OS=Mus musculus OX=10090 GN=Pgm3 PE=1 SV=1	17.6003	17.4505	17.5346	17.5249	17.6546	17.6374	17.5175	17.422	17.5285	17.5513	0.022812	0.738589	0.256323
O70378	Emc8	ER membrane protein complex subunit 8	sp|O70378|EMC8_MOUSE ER membrane protein complex subunit 8 OS=Mus musculus OX=10090 GN=Emc8 PE=1 SV=1	17.9976	18.0298	18.0319	17.9009	18.1436	18.0529	18.0708	18.0444	18.0198	18.0425	0.0227599	0.684102	0.237527
Q9DCG9	Trmt112	Multifunctional methyltransferase subunit TRM112-like protein	sp|Q9DCG9|TR112_MOUSE Multifunctional methyltransferase subunit TRM112-like protein OS=Mus musculus OX=10090 GN=Trmt112 PE=1 SV=1	18.5872	18.633	18.691	18.6533	18.767	18.6456	18.6134	18.6198	18.6371	18.6598	0.022717	0.617059	0.214333
Q8CH18	Ccar1	Cell division cycle and apoptosis regulator protein 1	sp|Q8CH18|CCAR1_MOUSE Cell division cycle and apoptosis regulator protein 1 OS=Mus musculus OX=10090 GN=Ccar1 PE=1 SV=1	20.4778	20.429	20.4574	20.4492	20.6059	20.4588	20.47	20.403	20.4547	20.4774	0.0226512	0.644218	0.223902
Q6PDY0	Ccdc85b	Coiled-coil domain-containing protein 85B	sp|Q6PDY0|CC85B_MOUSE Coiled-coil domain-containing protein 85B OS=Mus musculus OX=10090 GN=Ccdc85b PE=1 SV=1	15.2748	15.1667	15.1879	15.1899	15.3033	15.1912	15.2962	15.1813	15.2098	15.2324	0.022595	0.625847	0.21763
Q9EQC8	Prcc		tr|Q9EQC8|Q9EQC8_MOUSE Papillary Renal Cell carcinoma (Translocation-associated) OS=Mus musculus OX=10090 GN=Prcc PE=1 SV=1	17.4786	17.4888	17.3798	17.495	17.315	17.4283	17.5822	17.5376	17.449	17.4716	0.0225587	0.748448	0.260349
Q80Y32	Hmgxb4		tr|Q80Y32|Q80Y32_MOUSE HMG box domain-containing 4 OS=Mus musculus OX=10090 GN=Hmgxb4 PE=1 SV=1	14.4048	14.3227	14.2348	14.3729	14.2305	14.1979	14.51	14.405	14.3208	14.3432	0.0224719	0.799771	0.278423
P70388	Rad50	DNA repair protein RAD50	sp|P70388|RAD50_MOUSE DNA repair protein RAD50 OS=Mus musculus OX=10090 GN=Rad50 PE=1 SV=1	20.7852	20.8535	20.8406	20.8305	21.0539	20.8364	20.7747	20.7489	20.8264	20.8489	0.0224634	0.770011	0.268084
Q04736	Yes1	Tyrosine-protein kinase Yes	sp|Q04736|YES_MOUSE Tyrosine-protein kinase Yes OS=Mus musculus OX=10090 GN=Yes1 PE=1 SV=3	17.5832	17.4696	17.6504	17.6038	17.9841	17.5804	17.3205	17.4623	17.5678	17.5902	0.0224382	0.887769	0.309153
P35980	Rpl18	60S ribosomal protein L18	sp|P35980|RL18_MOUSE 60S ribosomal protein L18 OS=Mus musculus OX=10090 GN=Rpl18 PE=1 SV=3	21.0425	21.079	21.0154	21.0272	20.9247	21.1348	21.1692	21.0842	21.0456	21.068	0.0223942	0.717479	0.249953
Q3U0V1	Khsrp	Far upstream element-binding protein 2	sp|Q3U0V1|FUBP2_MOUSE Far upstream element-binding protein 2 OS=Mus musculus OX=10090 GN=Khsrp PE=1 SV=2	22.908	22.8664	22.8749	22.899	22.9273	22.9048	22.8892	22.9072	22.8831	22.9055	0.0223692	0.123324	0.0429729
Q923B1	Dbr1	Lariat debranching enzyme	sp|Q923B1|DBR1_MOUSE Lariat debranching enzyme OS=Mus musculus OX=10090 GN=Dbr1 PE=1 SV=2	17.5979	17.5846	17.5137	17.4922	17.8321	17.4935	17.569	17.5516	17.5654	17.5877	0.0222675	0.80465	0.280647
Q9CQ28	Dph6	Diphthine--ammonia ligase	sp|Q9CQ28|DPH6_MOUSE Diphthine--ammonia ligase OS=Mus musculus OX=10090 GN=Dph6 PE=1 SV=1	15.0038	14.8142	15.0111	14.7	15.2366	14.9223	15.0357	14.9317	14.9431	14.9653	0.022189	0.865351	0.302035
[truncated: 3,681 more rows]

## Sheet: monophospho_proteome
									intact clones		knock-out clones
[truncated: 11,531 more rows]
